# Supplementary material for: Capacity Planning for Small Hospitals and Departments Illustrated Using Maternity and Paediatrics Departments: Roles for Weighted Population Density, Seasonality and Size, Myths Around Length of Stay and Factors Influencing Costs and Funding
Source: Int J Environ Res Public Health. 2026 May 27;23(6):711. doi: 10.3390/ijerph23060711 (PMC13299548; doi:10.3390/ijerph23060711)
Supplement: Supplementary file 1 [file ijerph-23-00711-s001.zip]

Archive with 8 entries (8 files):
- desktop.ini
- Supplementary material S6 Forecast admissions.xlsx
- Supplementary Materials S1.pdf
- Supplementary spreadsheet S2 Bed_Calculators.xlsx
- Supplementary spreadsheet S3 2013 capacity shock.xlsx
- Supplementary spreadsheet S4 US_County_Population.xlsx
- Supplementary spreadsheet S5 Birth_forecasting.xlsx
- Supplementary Table S1 Seasonality in European countries.pdf
