# Supplementary material for: Capacity Planning for Small Hospitals and Departments Illustrated Using Maternity and Paediatrics Departments: Roles for Weighted Population Density, Seasonality and Size, Myths Around Length of Stay and Factors Influencing Costs and Funding
Source: Int J Environ Res Public Health. 2026 May 27;23(6):711. doi: 10.3390/ijerph23060711 (PMC13299548; doi:10.3390/ijerph23060711)
Supplement: Supplementary file 1 [file ijerph-23-00711-s001.zip › Supplementary material S6 Forecast admissions.xlsx]

## Sheet: Read Me
This is a spreadsheet for the estimation of future births in English maternity units
It is an example of a likely maximum case scenario for 2024 onward.
The 'raw data' sheet gives births for English and Welsh local authorities commencing in 2008 and is from the Office for National Statistics. The data links are given on the 'raw data' sheet.
An older file is also available covering LA births 1974 to 2015. This is from the series covering gender ratio at birth. Note the profound diversity in the longer term profiles.
The spreadsheet is not locked and formulas are embedded in the calculated factors in column A, and the adjusted England figures in Row 3
Contact Dr Rodney Jones at hcaf_rod@yahoo.co.uk if you have any questions.
Spreadsheet created at 18 December 2024.
Row 1	Year
Row 2	Births in England
Row 3	Births in England adjusted to a local level. On this occasion data is for local authorities The reference year is 2008 simply because this is when the ONS data commences.
Row 4	Actual births for a local authority, or births for a particular maternity unit
Column A	The adjustment factor is the local births in 2008 divided by the births in England in 2008, applied to Row 2 data.
Four examples are given for Milton Keynes, Southampton, etc.
The local trend is compared to the scaled down England trend.
At 2024 the England trend is is substituted by data from 2002 onward as one scenario (maximum case) for a likely future trend.
At 2024 the local trend is used to further adjust the England trend in rows 3,5,7,9 to a likely future scenario for that locality.
For English maternity units update the national and local data beyond 2023 as it becomes available. Initial 2024 quarterly data suggests that births are now increasing.
The spreadsheet can be adapted for use in other countries.
Simply replace birth data for England with data from your country/state/region
Add historic data for your maternity unit.
Decide how to best adapt state/region trands to a likely future. This always involves judgement and several scenarios can be created.
This is merely one example of a future scenario and multiple other methods can be used.
Scenarios for other locations can be found at the tabs to the far right

## Sheet: Forecast admissions
		1974	1975	1976	1977	1978	1979	1980	1981	1982	1983	1984	1985	1986	1987	1988	1989	1990	1991	1992	1993	1994	1995	1996	1997	1998	1999	2000	2001	2002	2003	2004	2005	2006	2007	2008	2009	2010	2011	2012	2013	2014	2015	2016	2017	2018	2019	2020	2021
Births	MK	1529	1671	1888	1892	2118	2284	2489	2350	2367	2500	2609	2748	2745	2898	3039	2919	2955	3058	2897	2921	2858	2808	2912	2837	2879	2933	2896	2830	2881	3140	3193	3200	3415	3501	3767	3804	3912	3927	3887	3901	3829	3882	3649	3504	3451	3273	3219	3329
Est Population	Age 0	1529	1671	1888	1892	2118	2284	2489	2350	2367	2500	2609	2748	2745	2898	3039	2919	2955	3058	2897	2921	2858	2808	2912	2837	2879	2933	2896	2830	2881	3140	3193	3200	3415	3501	3767	3804	3912	3927	3887	3901	3829	3882	3649	3504	3451	3273	3219	3329
Est Population	Age 1		1529	1671	1888	1892	2118	2284	2489	2350	2367	2500	2609	2748	2745	2898	3039	2919	2955	3058	2897	2921	2858	2808	2912	2837	2879	2933	2896	2830	2881	3140	3193	3200	3415	3501	3767	3804	3912	3927	3887	3901	3829	3882	3649	3504	3451	3273	3219
Est Population	Age 2			1529	1671	1888	1892	2118	2284	2489	2350	2367	2500	2609	2748	2745	2898	3039	2919	2955	3058	2897	2921	2858	2808	2912	2837	2879	2933	2896	2830	2881	3140	3193	3200	3415	3501	3767	3804	3912	3927	3887	3901	3829	3882	3649	3504	3451	3273
Est Population	Age 3				1529	1671	1888	1892	2118	2284	2489	2350	2367	2500	2609	2748	2745	2898	3039	2919	2955	3058	2897	2921	2858	2808	2912	2837	2879	2933	2896	2830	2881	3140	3193	3200	3415	3501	3767	3804	3912	3927	3887	3901	3829	3882	3649	3504	3451
Est Population	Age 4					1529	1671	1888	1892	2118	2284	2489	2350	2367	2500	2609	2748	2745	2898	3039	2919	2955	3058	2897	2921	2858	2808	2912	2837	2879	2933	2896	2830	2881	3140	3193	3200	3415	3501	3767	3804	3912	3927	3887	3901	3829	3882	3649	3504
Est Population	Age 5						1529	1671	1888	1892	2118	2284	2489	2350	2367	2500	2609	2748	2745	2898	3039	2919	2955	3058	2897	2921	2858	2808	2912	2837	2879	2933	2896	2830	2881	3140	3193	3200	3415	3501	3767	3804	3912	3927	3887	3901	3829	3882	3649
Est Population	Age 6							1529	1671	1888	1892	2118	2284	2489	2350	2367	2500	2609	2748	2745	2898	3039	2919	2955	3058	2897	2921	2858	2808	2912	2837	2879	2933	2896	2830	2881	3140	3193	3200	3415	3501	3767	3804	3912	3927	3887	3901	3829	3882
Est Population	Age 7								1529	1671	1888	1892	2118	2284	2489	2350	2367	2500	2609	2748	2745	2898	3039	2919	2955	3058	2897	2921	2858	2808	2912	2837	2879	2933	2896	2830	2881	3140	3193	3200	3415	3501	3767	3804	3912	3927	3887	3901	3829
Est Population	Age 8									1529	1671	1888	1892	2118	2284	2489	2350	2367	2500	2609	2748	2745	2898	3039	2919	2955	3058	2897	2921	2858	2808	2912	2837	2879	2933	2896	2830	2881	3140	3193	3200	3415	3501	3767	3804	3912	3927	3887	3901
Est Population	Age 9										1529	1671	1888	1892	2118	2284	2489	2350	2367	2500	2609	2748	2745	2898	3039	2919	2955	3058	2897	2921	2858	2808	2912	2837	2879	2933	2896	2830	2881	3140	3193	3200	3415	3501	3767	3804	3912	3927	3887
Est Population	Age 10											1529	1671	1888	1892	2118	2284	2489	2350	2367	2500	2609	2748	2745	2898	3039	2919	2955	3058	2897	2921	2858	2808	2912	2837	2879	2933	2896	2830	2881	3140	3193	3200	3415	3501	3767	3804	3912	3927
Est Population	Age 11												1529	1671	1888	1892	2118	2284	2489	2350	2367	2500	2609	2748	2745	2898	3039	2919	2955	3058	2897	2921	2858	2808	2912	2837	2879	2933	2896	2830	2881	3140	3193	3200	3415	3501	3767	3804	3912
Est Population	Age 12													1529	1671	1888	1892	2118	2284	2489	2350	2367	2500	2609	2748	2745	2898	3039	2919	2955	3058	2897	2921	2858	2808	2912	2837	2879	2933	2896	2830	2881	3140	3193	3200	3415	3501	3767	3804
Est Population	Age 13														1529	1671	1888	1892	2118	2284	2489	2350	2367	2500	2609	2748	2745	2898	3039	2919	2955	3058	2897	2921	2858	2808	2912	2837	2879	2933	2896	2830	2881	3140	3193	3200	3415	3501	3767
Est Population	Age 14															1529	1671	1888	1892	2118	2284	2489	2350	2367	2500	2609	2748	2745	2898	3039	2919	2955	3058	2897	2921	2858	2808	2912	2837	2879	2933	2896	2830	2881	3140	3193	3200	3415	3501
		1974	1975	1976	1977	1978	1979	1980	1981	1982	1983	1984	1985	1986	1987	1988	1989	1990	1991	1992	1993	1994	1995	1996	1997	1998	1999	2000	2001	2002	2003	2004	2005	2006	2007	2008	2009		2011	2012	2013	2014	2015	2016	2017	2018	2019	2020	2021
Admissions	Neonates																																					Neonates	561	555.286	557.286	547	554.571	521.286	500.571	493	467.571	459.857	475.571
Admissions	Age 0 (excl neonates)																																					Age 0	5595.5	5515.76	5448.04	5535.1	5483.36	5564.22	5229.48	5235.13	4994.5	4743.02	4708.16
Admissions	Age 1																																					Age 1	643.262	650.731	642.58	643.703	673.349	662.449	674.563	634.096	621.782	600.792	554.697
Admissions	Age 2																																					Age 2	637.006	632.766	640.126	650.327	670.933	674.905	665.353	674.585	647.512	610.019	584.864
Admissions	Age 3																																					Age 3	592.025	626.612	622.454	647.843	677.837	672.483	677.864	665.375	688.858	635.262	593.846
Admissions	Age 4																																					Age 4	577.482	582.365	616.399	629.958	675.248	679.403	675.432	677.887	679.453	675.825	618.42
Admissions	Age 5																																					Age 5	309.383	320.093	325.954	354.579	360.37	371.04	368.359	370.545	363.145	317.49	306.162
Admissions	Age 6																																					Age 6	308.706	299.941	317.947	329.541	356.865	360.796	366.952	374.359	361.841	323.46	301.982
Admissions	Age 7																																					Age 7	303.582	299.285	297.93	321.446	331.665	357.287	356.821	372.929	365.565	322.299	307.66
Admissions	Age 8																																					Age 8	278.542	294.317	297.278	301.209	323.518	332.058	353.351	362.633	364.169	325.616	306.556
Admissions	Age 9																																					Age 9	273.611	270.041	292.343	300.55	303.15	323.901	328.4	359.106	354.115	324.372	309.711
Admissions	Age 10																																					Age 10	228.176	227.993	242.099	270.409	273.57	279.999	299.166	306.601	320.058	305.477	300.37
Admissions	Age 11																																					Age 11	231.091	233.311	237.814	248.105	269.029	279.386	280.331	299.07	297.458	302.506	292.077
Admissions	Age 12																																					Age 12	226.836	236.291	243.36	243.713	246.838	274.749	279.718	280.241	290.151	281.145	289.236
Admissions	Age 13																																					Age 13	223.527	231.941	246.469	249.396	242.469	252.086	275.075	279.628	271.883	274.239	268.813
Admissions	Age 14																																					Age 14	229.436	228.557	241.931	252.583	248.123	247.624	252.386	274.987	271.289	256.973	262.209
	Age 0-14																																					Age 0-14	10658.2	10650	10712.7	10978.5	11136.3	11332.4	11083.3	11167.2	10891.8	10298.5	10004.8
		1974	1975	1976	1977	1978	1979	1980	1981	1982	1983	1984	1985	1986	1987	1988	1989	1990	1991	1992	1993	1994	1995	1996	1997	1998	1999	2000	2001	2002	2003	2004	2005	2006	2007	2008	2009	2010	2011	2012	2013	2014	2015	2016	2017	2018	2019	2020	2021
Rate per 99	Neonates																																						14.2857	14.2857	14.2857	14.2857	14.2857	14.2857	14.2857	14.2857	14.2857	14.2857	14.2857
Rate per 100	Age 0																																						142.488	141.903	139.658	144.557	141.251	152.486	149.243	151.699	152.597	147.344	141.429
Rate per 100	Age 1																																						16.4433	16.5707	16.5315	16.501	17.5855	17.0646	18.4862	18.0963	18.0174	18.356	17.232
Rate per 100	Age 2																																						16.7457	16.175	16.3006	16.7308	17.199	17.6261	17.1394	18.4868	18.4792	17.6766	17.8693
Rate per 100	Age 3																																						15.7161	16.4724	15.9114	16.4972	17.4386	17.2387	17.7034	17.14	18.878	18.1296	17.2079
Rate per 100	Age 4																																						16.4948	15.4596	16.204	16.1032	17.195	17.4789	17.3143	17.704	17.5027	18.5208	17.649
Rate per 100	Age 5																																						9.05954	9.14291	8.65287	9.32122	9.21191	9.44843	9.47669	9.49873	9.48406	8.17851	8.39029
Rate per 100	Age 6																																						9.64708	8.78305	9.0816	8.7481	9.3813	9.22281	9.34434	9.63104	9.27561	8.44763	7.77902
Rate per 100	Age 7																																						9.50774	9.35266	8.72415	9.18155	8.8045	9.3924	9.1212	9.49653	9.40481	8.26196	8.035
Rate per 100	Age 8																																						8.87075	9.21758	9.28994	8.82016	9.24074	8.81492	9.28893	9.26976	9.27346	8.37704	7.85839
Rate per 100	Age 9																																						9.49708	8.60002	9.15576	9.39218	8.87702	9.25167	8.7178	9.44022	9.05202	8.26004	7.96786
Rate per 100	Age 10																																						8.06274	7.91369	7.71017	8.46881	8.54906	8.19908	8.54515	8.13914	8.41372	7.80872	7.64884
Rate per 100	Age 11																																						7.97965	8.24419	8.25455	7.90142	8.42558	8.73082	8.20882	8.54241	7.8964	7.95231	7.46619
Rate per 100	Age 12																																						7.73393	8.15923	8.59928	8.45931	7.86109	8.60472	8.74118	8.20618	8.28765	7.46336	7.60348
Rate per 100	Age 13																																						7.76405	7.90798	8.51067	8.8126	8.41613	8.02823	8.61494	8.73838	7.96145	7.83315	7.13598
Rate per 100	Age 14																																						8.08728	7.93877	8.24859	8.72178	8.76761	8.59506	8.03776	8.61217	8.47777	7.52484	7.48955
[truncated: 22 more columns]

## Sheet: Admission rate by age
Population of England
	2012/13	2013/14	2014/15	2015/16	2016/17	2017/18	2018/19	2019/20	2020/21	2021/22	2022/23	2023/24	2024/25		Population of England		https://www.ons.gov.uk/peoplepopulationandcommunity/populationandmigration/populationestimates/datasets/analysisofpopulationestimatestoolforuk
Age 0	678332	663918	659114	662963	651934	635033	618770	603212	584361	591899	581649	574569	571542
0 to 4	3394621	3399514	3390467	3370012	3324385	3270631	3218437	3157245	3079609	3064971	3076080	3073965	3067078
1 to 4	2716289	2735596	2731353	2707049	2672451	2635598	2599667	2554033	2495248	2473072	2494431	2499396	2495536
5 to 9	3160460	3241590	3312100	3374767	3423380	3430806	3416700	3385752	3348288	3342070	3363489	3393858	3425321
10 to 14	2977340	2972261	3000736	3061986	3141802	3229442	3296599	3349553	3405748	3479301	3533892	3572681	3608885
15 to 19	3268681	3236761	3207055	3174919	3129460	3109399	3121341	3158805	3214072	3288868	3389178	3485853	3579060
Admissions to specialty pediatrics (specialty code 420 in England)
	2012/13	2013/14	2014/15	2015/16	2016/17	2017/18	2018/19	2019/20	2020/21	2021/22	2022/23	2023/24	2024/25
Age 0	893393	867574	862769	874174	878925	857435	843488	826890	705032	791292	773501	773501	762378
0 to 4	289000	281580	289055	309172	307864	307805	330633	313523	156859	304238	288041	288041	284483
5 to 9	125164	123109	131335	140579	145125	148684	151114	154186	100048	134762	160195	160195	175575
10 to 14	101586	105088	110348	113811	120185	127870	132319	135320	105121	131931	134790	134790	153524
15 to 19	48401	53417	56591	58897	57782	58202	61133	63680	58969	68390	63894	63894	70919
	0.612944	0.606369	0.594973	0.584094	0.582115	0.571625	0.555406	0.553622	0.626122	0.553114	0.544558	0.544558	0.526912
	Admission rate per 1000 population
	2012/13	2013/14	2014/15	2015/16	2016/17	2017/18	2018/19	2019/20	2020/21	2021/22	2022/23	2023/24	2024/25
Age 0	1317.04	1306.75	1308.98	1318.59	1348.18	1350.22	1363.17	1370.81	1206.5	1336.87	1329.84	1346.23	1333.9
1 to 4	106.395	102.932	105.829	114.21	115.199	116.788	127.183	122.756	62.8631	123.02	115.474	115.244	113.997
5 to 9	39.6031	37.978	39.6531	41.6559	42.3923	43.3379	44.2281	45.5397	29.8803	40.3229	47.6276	47.2014	51.258
10 to 14	34.1197	35.3562	36.7736	37.169	38.2535	39.5951	40.138	40.3994	30.8658	37.9188	38.1421	37.728	42.5406
15 to 19	14.8075	16.5032	17.6458	18.5507	18.4639	18.7181	19.5855	20.1595	18.3471	20.7944	18.8524	18.3295	19.815
	Admission rate relative to age 0
Age 0	1	1	1	1	1	1	1	1	1	1	1	1	1
1 to 4	0.0807833	0.0787694	0.0808479	0.0866155	0.0854478	0.0864951	0.0932994	0.0895499	0.0521036	0.0920211	0.0868326	0.0856053	0.0854615
5 to 9	0.0300697	0.0290629	0.0302931	0.0315913	0.0314441	0.0320969	0.032445	0.0332209	0.0247661	0.0301622	0.0358145	0.035062	0.0384272
10 to 14	0.0259063	0.0270567	0.0280933	0.0281885	0.0283742	0.0293249	0.0294447	0.0294712	0.0255829	0.0283639	0.0286817	0.0280249	0.0318919
15 to 19	0.011243	0.0126292	0.0134805	0.0140686	0.0136954	0.013863	0.0143676	0.0147063	0.0152069	0.0155545	0.0141764	0.0136155	0.014855
		Rate relative to age 0
		LCI	Avg	UCI	STDEV
	Age 0	1	1	1
	1 to 4	0.0763595	0.0859774	0.0955953	0.00437179
	5 to 9	0.026418	0.0324742	0.0385303	0.00275278
	10 to 14	0.0253645	0.0285685	0.0317725	0.00145637
	15 to 19	0.0114108	0.0138546	0.0162984	0.00111081
	Single year-of-age estimate
	Age	Relative rate
	0	1
	1	0.3
	2	0.12
	3	0.07
	4	0.05
	5	0.04
	6	0.035
	7	0.0325
	8	0.0314
	9	0.0308
	10	0.0301
	11	0.0294
	12	0.0285
	13	0.0258
	14	0.023
	15	0.02
	16	0.017
	17	0.0138546
	18	0.011
	19	0.008
