# Supplementary material for: Capacity Planning for Small Hospitals and Departments Illustrated Using Maternity and Paediatrics Departments: Roles for Weighted Population Density, Seasonality and Size, Myths Around Length of Stay and Factors Influencing Costs and Funding
Source: Int J Environ Res Public Health. 2026 May 27;23(6):711. doi: 10.3390/ijerph23060711 (PMC13299548; doi:10.3390/ijerph23060711)
Supplement: Supplementary file 1 [file ijerph-23-00711-s001.zip › Supplementary spreadsheet S2 Bed_Calculators.xlsx]

## Sheet: Read Me 1
This 'births to beds' calculator can be used to calculate Obstetric, Midwife-led, birthing unit spaces and neonatal cots.
Each application will have a unique number of occupied bed days per birth. Occupied bed days must be determined from real time data NOT from midnight occupancy.
The calculator also adjusts for the month with maximum seasonality in births relative to the annual monthly average (adjusted for days per month).
Please recall that annual births, seasonality, and total bed days per birth are all subject to statistical, environmental and infectious forces.
Births are used as the closest approximation to women falling pregnant simply because data for births are readily available.
Units do operate at >0.1% turn-away which increases the risk of adverse events; however, this risk materalizes based on the actual daily staff to patient ratios.
The calculator can only be used for individual units and CANNOT be applied to totals for organisations operating multiple sites in the same location.
Specifics relating to the labour ward, see Dexter F, Macario A. Optimal number of beds and occupancy to minimize staffing costs in an obstetrical unit? Can J Anaesth. 2001 Mar;48(3):295-301. doi: 10.1007/BF03019762.
For any questions contact Dr Rodney Jones at hcaf_rod@yahoo.co.uk

## Sheet: Births to beds 0.1% turn-away
3	←Insert expected average total bed days per birth in the obstetric, midwife led, birthing unit or neonatal CCU
1.06	← Insert expected seasonal factor, i.e., % higher than average births in the highest month. Suggest somewhere >1.06 for a single site
1	← Insert expected maximum day of week factor or the birthing unit, i.e., % higher than weekly average
1	← Insert expected hour of day factor for the birthing unit, i.e., % higher than average births in the 24 hour average
	Note that seasonality for neonatal admissions may be higher
	Equivalent births at seasonal maximum reflects the fact that more beds are required, hence fewer births can be accomodated per available bed
	For example, at 3 total bed days per birth and 6% seasonality a unit with 981 to 1062 annual average births (or 926 to 1002 seasonal) will require 19 beds
	The US hospital with the most labor and delivery beds is the West Penn Hospital (68 beds) https://www.definitivehc.com/resources/healthcare-insights/top-hospitals-labor-delivery-beds
	↓ At 0.1% turn-away				↓Use this column
Available Beds	Occupied beds from Erlang B	% average occupancy	Occupied bed days	Average births per annum no seasonality	Equivalent births at seasonal, day-of-week or hour of day max	Available beds per 1000 births (at seasonal max)		Comments
1	0.001	0.001	0.36525	0.12175	0.114858	8706.37		Maternity units in the USA start at 1 'nominal' bed and 50% of births occur in units with less than 3000 births per annum
2	0.05	0.025	18.2625	6.0875	5.74292	348.255		The 50% point in England occurs at 5000 annual births.
3	0.19	0.0633333	69.3975	23.1325	21.8231	137.469
4	0.44	0.11	160.71	53.57	50.5377	79.1488
5	0.76	0.152	277.59	92.53	87.2925	57.2787
6	1.15	0.191667	420.037	140.012	132.087	45.4245
7	1.58	0.225714	577.095	192.365	181.476	38.5725
8	2.05	0.25625	748.762	249.587	235.46	33.9761
9	2.56	0.284444	935.04	311.68	294.038	30.6083
10	3.09	0.309	1128.62	376.207	354.913	28.1759		The smallest Obstetric unit in England has 10 beds (900 births) and at the national average should have 18 beds
11	3.65	0.331818	1333.16	444.387	419.233	26.2384		However, the ratio of occupied bed days per birth will be lower than average as more complex births will be direrted to nearby larger hospitals
12	4.23	0.3525	1545.01	515.003	485.851	24.6989		This unit also operates at higher than 0.1% turn-away
13	4.83	0.371538	1764.16	588.053	554.767	23.4333		Minimum economy of scale in Belgium estimated to be 557 births p.a. by Lefevre et al (2022)
14	5.45	0.389286	1990.61	663.538	625.979	22.365
15	6.08	0.405333	2220.72	740.24	698.34	21.4795
16	6.72	0.42	2454.48	818.16	771.849	20.7294
17	7.38	0.434118	2695.54	898.515	847.656	20.0553
18	8.05	0.447222	2940.26	980.088	924.611	19.4676
19	8.72	0.458947	3184.98	1061.66	1001.57	18.9703
20	9.41	0.4705	3437	1145.67	1080.82	18.5045
21	10.11	0.481429	3692.68	1230.89	1161.22	18.0844
22	10.81	0.491364	3948.35	1316.12	1241.62	17.7188
23	11.52	0.50087	4207.68	1402.56	1323.17	17.3825
24	12.24	0.51	4470.66	1490.22	1405.87	17.0713
25	12.97	0.5188	4737.29	1579.1	1489.71	16.7817
26	13.7	0.526923	5003.93	1667.98	1573.56	16.523
27	14.44	0.534815	5274.21	1758.07	1658.56	16.2792
28	15.18	0.542143	5544.49	1848.16	1743.55	16.0592
29	15.93	0.54931	5818.43	1939.48	1829.7	15.8496
30	16.68	0.556	6092.37	2030.79	1915.84	15.6589
31	17.44	0.562581	6369.96	2123.32	2003.13	15.4758
32	18.2	0.56875	6647.55	2215.85	2090.42	15.3079
33	18.97	0.574848	6928.79	2309.6	2178.87	15.1455
34	19.74	0.580588	7210.03	2403.34	2267.31	14.9958
35	20.52	0.586286	7494.93	2498.31	2356.9	14.85
36	21.3	0.591667	7779.82	2593.28	2446.49	14.715
37	22.08	0.596757	8064.72	2688.24	2536.08	14.5895
38	22.86	0.601579	8349.61	2783.2	2625.67	14.4725
39	23.65	0.60641	8638.16	2879.39	2716.4	14.3572
40	24.44	0.611	8926.71	2975.57	2807.14	14.2494
41	25.24	0.61561	9218.91	3072.97	2899.03	14.1427
42	26.04	0.62	9511.11	3170.37	2990.92	14.0425
43	26.84	0.624186	9803.31	3267.77	3082.8	13.9484
44	27.64	0.628182	10095.5	3365.17	3174.69	13.8596
45	28.45	0.632222	10391.4	3463.79	3267.72	13.7711
46	29.26	0.636087	10687.2	3562.41	3360.76	13.6874
47	30.07	0.639787	10983.1	3661.02	3453.79	13.6082
48	30.88	0.643333	11278.9	3759.64	3546.83	13.5332
49	31.69	0.646735	11574.8	3858.26	3639.87	13.462
50	32.51	0.6502	11874.3	3958.09	3734.05	13.3903
51	33.33	0.653529	12173.8	4057.93	3828.23	13.3221
52	34.15	0.656731	12473.3	4157.76	3922.42	13.2571
53	34.98	0.66	12776.4	4258.81	4017.75	13.1915
54	35.8	0.662963	13075.9	4358.65	4111.93	13.1325
55	36.63	0.666	13379.1	4459.7	4207.27	13.0726
56	37.462	0.668964	13683	4561	4302.83	13.0147
57	38.294	0.671825	13986.9	4662.29	4398.39	12.9593
58	39.126	0.674586	14290.8	4763.59	4493.95	12.9062
59	39.958	0.677254	14594.7	4864.89	4589.52	12.8554
60	40.79	0.679833	14898.5	4966.18	4685.08	12.8066
61	41.632	0.682492	15206.1	5068.7	4781.79	12.7567
62	42.474	0.685065	15513.6	5171.21	4878.5	12.7088
63	43.316	0.687556	15821.2	5273.72	4975.21	12.6628
64	44.158	0.689969	16128.7	5376.24	5071.92	12.6185
65	45	0.692308	16436.2	5478.75	5168.63	12.5759
66	45.84	0.694545	16743.1	5581.02	5265.11	12.5353
67	46.69	0.696866	17053.5	5684.51	5362.74	12.4936
68	47.54	0.699118	17364	5787.99	5460.37	12.4534		←Number of labour and delivery beds in the largest US hospital
69	48.39	0.701304	17674.4	5891.48	5558	12.4145
70	49.24	0.703429	17984.9	5994.97	5655.63	12.377
71	50.05	0.70493	18280.8	6093.59	5748.67	12.3507
72	50.94	0.7075	18605.8	6201.94	5850.89	12.3058
73	51.8	0.709589	18920	6306.65	5949.67	12.2696
74	52.66	0.711622	19234.1	6411.35	6048.45	12.2345
75	53.51	0.713467	19544.5	6514.84	6146.08	12.2029
76	54.37	0.715395	19858.6	6619.55	6244.86	12.17
77	55.23	0.717273	20172.8	6724.25	6343.63	12.1382
78	56.09	0.719103	20486.9	6828.96	6442.41	12.1073
79	56.95	0.720886	20801	6933.66	6541.19	12.0773
80	57.81	0.722625	21115.1	7038.37	6639.97	12.0482
81	58.676	0.724395	21431.4	7143.8	6739.44	12.0188
82	59.542	0.726122	21747.7	7249.24	6838.9	11.9902
83	60.408	0.727807	22064	7354.67	6938.37	11.9625
84	61.274	0.729452	22380.3	7460.11	7037.84	11.9355
85	62.14	0.731059	22696.6	7565.54	7137.31	11.9093
86	63.008	0.732651	23013.7	7671.22	7237	11.8834
87	63.876	0.734207	23330.7	7776.9	7336.7	11.8582
88	64.744	0.735727	23647.7	7882.58	7436.4	11.8337
89	65.612	0.737213	23964.8	7988.26	7536.1	11.8098
90	66.48	0.738667	24281.8	8093.94	7635.79	11.7866
91	67.354	0.740154	24601	8200.35	7736.18	11.7629
92	68.228	0.741609	24920.3	8306.76	7836.57	11.7398
93	69.102	0.743032	25239.5	8413.17	7936.95	11.7173
94	69.976	0.744426	25558.7	8519.58	8037.34	11.6954
95	70.85	0.745789	25878	8625.99	8137.72	11.674
96	71.728	0.747167	26198.7	8732.88	8238.57	11.6525
97	72.606	0.748515	26519.3	8839.78	8339.42	11.6315
98	73.484	0.749837	26840	8946.68	8440.26	11.611
99	74.362	0.751131	27160.7	9053.57	8541.11	11.591
100	75.24	0.7524	27481.4	9160.47	8641.95	11.5715
101	76.122	0.753683	27803.6	9267.85	8743.26	11.5518
102	77.004	0.754941	28125.7	9375.24	8844.56	11.5325
103	77.886	0.756175	28447.9	9482.62	8945.87	11.5137
104	78.768	0.757385	28770	9590	9047.17	11.4953
105	79.65	0.758571	29092.2	9697.39	9148.48	11.4773
106	80.49	0.75934	29399	9799.66	9244.96	11.4657
107	81.33	0.760093	29705.8	9901.93	9341.44	11.4543
108	82.17	0.760833	30012.6	10004.2	9437.92	11.4432
109	83.01	0.76156	30319.4	10106.5	9534.4	11.4323
110	84.07	0.764273	30706.6	10235.5	9656.15	11.3917
111	84.958	0.765387	31030.9	10343.6	9758.15	11.3751
112	85.846	0.766482	31355.3	10451.8	9860.14	11.3589
113	86.734	0.767558	31679.6	10559.9	9962.14	11.3429
114	87.622	0.768614	32003.9	10668	10064.1	11.3274
115	88.51	0.769652	32328.3	10776.1	10166.1	11.3121		Use simple linear interpolation above 115 beds
120	92.96	0.774667	33953.6	11317.9	10677.2	11.2389
125	97.43	0.77944	35586.3	11862.1	11190.7	11.17
130	101.91	0.783923	37222.6	12407.5	11705.2	11.1061		The largest US and Australian maternity units have around 12,000 births per annum.
135	106.4	0.788148	38862.6	12954.2	12220.9	11.0466
140	110.9	0.792143	40506.2	13502.1	12737.8	10.9909
143	113.61	0.794476	41496.1	13832	13049.1	10.9586
144	114.51	0.795208	41824.8	13941.6	13152.4	10.9485
150	119.94	0.7996	43808.1	14602.7	13776.1	10.8884
155	124.47	0.803032	45462.7	15154.2	14296.4	10.8419
160	129.01	0.806312	47120.9	15707	14817.9	10.7978
165	133.56	0.809455	48782.8	16260.9	15340.5	10.7558
170	138.12	0.812471	50448.3	16816.1	15864.3	10.7159
175	142.69	0.815371	52117.5	17372.5	16389.2	10.6778
200	165.62	0.8281	60492.7	20164.2	19022.9	10.5137
210	174.84	0.832571	63860.3	21286.8	20081.9	10.4572
220	184.08	0.836727	67235.2	22411.7	21143.2	10.4053
225	188.71	0.838711	68926.3	22975.4	21674.9	10.3806
230	193.34	0.840609	70617.4	23539.1	22206.7	10.3572
240	202.62	0.84425	74007	24669	23272.6	10.3125
250	211.92	0.84768	77403.8	25801.3	24340.8	10.2708
260	221.24	0.850923	80807.9	26936	25411.3	10.2317
300	258.39	0.8613	94376.9	31459	29678.3	10.1084
350	305.39	0.872543	111544	37181.2	35076.6	9.97815
400	352.64	0.8816	128802	42933.9	40503.7	9.87564
450	400.09	0.889089	146133	48711	45953.7	9.79246
500	447.71	0.89542	163526	54508.7	51423.3	9.72322
600	544.048	0.906747	198714	66237.8	62488.5	9.60176
700	640.386	0.914837	233901	77967	73553.8	9.51685
800	736.724	0.920905	269088	89696.1	84619	9.45414
900	833.062	0.925624	304276	101425	95684.2	9.40594
1000	929.4	0.9294	339463	113154	106749	9.36773

## Sheet: Births to beds 1% turn-away
3	←Insert expected average total bed days per birth in the obstetric, midwife led, birthing unit or neonatal CCU
1.06	← Insert expected seasonal factor, i.e., % higher than average births in the highest month. Suggest somewhere >1.06 for a single site
1	← Insert expected maximum day of week factor or the birthing unit, i.e., % higher than weekly average
1	← Insert expected hour of day factor for the birthing unit, i.e., % higher than average births in the 24 hour average
	Note that seasonality for neonatal admissions may be higher or more volatile
	Equivalent births at seasonal maximum reflects the fact that more beds are required, hence fewer births can be accomodated per available bed
	For example, at 3 total bed days per birth and 6% seasonality a unit with 981 to 1062 annual average births (or 926 to 1002 seasonal) will require 19 beds
	The US hospital with the most labor and delivery beds is the West Penn Hospital (68 beds) https://www.definitivehc.com/resources/healthcare-insights/top-hospitals-labor-delivery-beds
	↓ At 1% turn-away				↓Use this column
Available Beds	Occupied beds from Erlang B	% average occupancy	Occupied bed days	Average births per annum no seasonality	Equivalent births at seasonal, day-of-week or hour of day max	Available beds per 1000 births (at seasonal max)		Comments
1	0.01	0.01	3.6525	1.2175	1.14858	870.637		Maternity units in the USA start at 1 'nominal' bed and 50% of births occur in units with less than 3000 births per annum
2	0.15	0.075	54.7875	18.2625	17.2288	116.085		The 50% point in England occurs at 5000 annual births.
3	0.46	0.153333	168.015	56.005	52.8349	56.7806
4	0.87	0.2175	317.767	105.922	99.9269	40.0293
5	1.36	0.272	496.74	165.58	156.208	32.0087
6	1.91	0.318333	697.627	232.542	219.38	27.3498
7	2.5	0.357143	913.125	304.375	287.146	24.3778
8	3.13	0.39125	1143.23	381.078	359.507	22.2527
9	3.78	0.42	1380.64	460.215	434.165	20.7294
10	4.46	0.446	1629.02	543.005	512.269	19.521		The smallest Obstetric unit in England has 10 beds (900 births) and at the national average should have 18 beds
11	5.16	0.469091	1884.69	628.23	592.67	18.5601		However, the ratio of occupied bed days per birth will be lower than average as more complex births will be direrted to nearby larger hospitals
12	5.88	0.49	2147.67	715.89	675.368	17.7681		This unit also operates at higher than 0.1% turn-away
13	6.61	0.508462	2414.3	804.768	759.215	17.123		Minimum economy of scale in Belgium estimated to be 557 births p.a. by Lefevre et al (2022)
14	7.35	0.525	2684.59	894.863	844.21	16.5836
15	8.11	0.540667	2962.18	987.392	931.502	16.103
16	8.87	0.554375	3239.77	1079.92	1018.79	15.7048
17	9.65	0.567647	3524.66	1174.89	1108.38	15.3376
18	10.44	0.58	3813.21	1271.07	1199.12	15.011
19	11.23	0.591053	4101.76	1367.25	1289.86	14.7303
20	12.03	0.6015	4393.96	1464.65	1381.75	14.4744
21	12.84	0.611429	4689.81	1563.27	1474.78	14.2394
22	13.65	0.620455	4985.66	1661.89	1567.82	14.0322
23	14.47	0.62913	5285.17	1761.72	1662	13.8387
24	15.29	0.637083	5584.67	1861.56	1756.19	13.666
25	16.12	0.6448	5887.83	1962.61	1851.52	13.5024
26	16.96	0.652308	6194.64	2064.88	1948	13.347
27	17.8	0.659259	6501.45	2167.15	2044.48	13.2063
28	18.64	0.665714	6808.26	2269.42	2140.96	13.0782
29	19.49	0.672069	7118.72	2372.91	2238.59	12.9546
30	20.34	0.678	7429.19	2476.39	2336.22	12.8412
31	21.19	0.683548	7739.65	2579.88	2433.85	12.737
32	22.05	0.689063	8053.76	2684.59	2532.63	12.6351
33	22.91	0.694242	8367.88	2789.29	2631.41	12.5408
34	23.77	0.699118	8681.99	2894	2730.19	12.4534
35	24.64	0.704	8999.76	2999.92	2830.11	12.367
36	25.51	0.708611	9317.53	3105.84	2930.04	12.2865
37	26.38	0.712973	9635.3	3211.76	3029.97	12.2114
38	27.25	0.717105	9953.06	3317.69	3129.89	12.141
39	28.13	0.721282	10274.5	3424.83	3230.97	12.0707
40	29.01	0.72525	10595.9	3531.97	3332.04	12.0046
41	29.89	0.729024	10917.3	3639.11	3433.12	11.9425
42	30.77	0.732619	11238.7	3746.25	3534.2	11.8839
43	31.66	0.736279	11563.8	3854.61	3636.42	11.8248
44	32.54	0.739545	11885.2	3961.75	3737.5	11.7726
45	33.43	0.742889	12210.3	4070.1	3839.72	11.7196
46	34.32	0.746087	12535.4	4178.46	3941.94	11.6694
47	35.21	0.749149	12860.5	4286.82	4044.17	11.6217
48	36.11	0.752292	13189.2	4396.39	4147.54	11.5731
49	37	0.755102	13514.2	4504.75	4249.76	11.5301
50	37.9	0.758	13843	4614.32	4353.14	11.486
51	38.8	0.760784	14171.7	4723.9	4456.51	11.4439
52	39.7	0.763462	14500.4	4833.48	4559.88	11.4038
53	40.6	0.766038	14829.1	4943.05	4663.25	11.3655
54	41.5	0.768519	15157.9	5052.62	4766.63	11.3288
55	42.41	0.771091	15490.3	5163.42	4871.15	11.291
56	43.3089	0.773373	15818.6	5272.86	4974.39	11.2577
57	44.2123	0.775655	16148.5	5382.85	5078.16	11.2245
58	45.1203	0.777936	16480.2	5493.4	5182.45	11.1916
59	46.0329	0.780218	16813.5	5604.5	5287.27	11.1589
60	46.95	0.7825	17148.5	5716.16	5392.61	11.1263
61	47.8559	0.784523	17479.4	5826.46	5496.66	11.0977
62	48.7659	0.786546	17811.7	5937.24	5601.17	11.0691
63	49.6799	0.788569	18145.6	6048.52	5706.15	11.0407
64	50.5979	0.790592	18480.9	6160.3	5811.6	11.0125
65	51.52	0.792615	18817.7	6272.56	5917.51	10.9844
66	52.44	0.794545	19153.7	6384.57	6023.18	10.9577
67	53.35	0.796269	19486.1	6495.36	6127.7	10.934
68	54.2	0.797059	19796.5	6598.85	6225.33	10.9231		←Number of labour and delivery beds in the largest US hospital
69	55.2	0.8	20161.8	6720.6	6340.19	10.883
70	56.11	0.801571	20494.2	6831.39	6444.71	10.8616
71	57	0.802817	20819.2	6939.75	6546.93	10.8448
72	57.96	0.805	21169.9	7056.63	6657.2	10.8154
73	58.75	0.804795	21458.4	7152.81	6747.94	10.8181
74	59.8	0.808108	21842	7280.65	6868.54	10.7738
75	60.73	0.809733	22181.6	7393.88	6975.36	10.7521
76	61.656	0.811263	22519.9	7506.62	7081.72	10.7319
77	62.582	0.812753	22858.1	7619.36	7188.07	10.7122
78	63.508	0.814205	23196.3	7732.1	7294.43	10.6931
79	64.434	0.81562	23534.5	7844.84	7400.79	10.6745
80	65.36	0.817	23872.7	7957.58	7507.15	10.6565
81	66.292	0.81842	24213.2	8071.05	7614.2	10.638
82	67.224	0.819805	24553.6	8184.52	7721.25	10.62
83	68.156	0.821157	24894	8297.99	7828.3	10.6026
84	69.088	0.822476	25234.4	8411.46	7935.34	10.5856
85	70.02	0.823765	25574.8	8524.93	8042.39	10.569
86	70.952	0.825023	25915.2	8638.41	8149.44	10.5529
87	71.884	0.826253	26255.6	8751.88	8256.49	10.5372
88	72.816	0.827455	26596	8865.35	8363.54	10.5219
89	73.748	0.828629	26936.5	8978.82	8470.58	10.5069
90	74.68	0.829778	27276.9	9092.29	8577.63	10.4924
91	75.618	0.830967	27619.5	9206.49	8685.37	10.4774
92	76.556	0.83213	27962.1	9320.69	8793.11	10.4627
93	77.494	0.833269	28304.7	9434.89	8900.84	10.4484
94	78.432	0.834383	28647.3	9549.1	9008.58	10.4345
95	79.37	0.835474	28989.9	9663.3	9116.32	10.4209
96	80.308	0.836542	29332.5	9777.5	9224.06	10.4076
97	81.246	0.837588	29675.1	9891.7	9331.79	10.3946
98	82.184	0.838612	30017.7	10005.9	9439.53	10.3819
99	83.122	0.839616	30360.3	10120.1	9547.27	10.3695
100	84.06	0.8406	30702.9	10234.3	9655	10.3573
101	85.002	0.841604	31047	10349	9763.2	10.345
102	85.944	0.842588	31391	10463.7	9871.4	10.3329
103	86.886	0.843553	31735.1	10578.4	9979.59	10.3211
104	87.828	0.8445	32079.2	10693.1	10087.8	10.3095
105	88.77	0.845429	32423.2	10807.7	10196	10.2982
106	89.714	0.846358	32768	10922.7	10304.4	10.2869
107	90.658	0.847271	33112.8	11037.6	10412.8	10.2758
108	91.602	0.848167	33457.6	11152.5	10521.3	10.2649
109	92.546	0.849046	33802.4	11267.5	10629.7	10.2543
110	93.49	0.849909	34147.2	11382.4	10738.1	10.2439
111	94.436	0.850775	34492.7	11497.6	10846.8	10.2335
112	95.382	0.851625	34838.3	11612.8	10955.4	10.2232
113	96.328	0.85246	35183.8	11727.9	11064.1	10.2132
114	97.274	0.853281	35529.3	11843.1	11172.7	10.2034
115	98.22	0.854087	35874.9	11958.3	11281.4	10.1938		Use simple linear interpolation above 115 beds
120	102.96	0.858	37606.1	12535.4	11825.8	10.1473
125	107.71	0.86168	39341.1	13113.7	12371.4	10.1039		The largest US and Australian maternity units have around 12,000 births per annum.
130	112.47	0.865154	41079.7	13693.2	12918.1	10.0634
135	117.24	0.868444	42821.9	14274	13466	10.0252
140	122.01	0.8715	44564.2	14854.7	14013.9	9.99009
143	124.88	0.873287	45612.4	15204.1	14343.5	9.96965
144	125.83	0.873819	45959.4	15319.8	14452.6	9.96357
150	131.58	0.8772	48059.6	16019.9	15113.1	9.92518
155	136.37	0.879806	49809.1	16603	15663.3	9.89577
160	141.17	0.882312	51562.3	17187.4	16214.6	9.86767
165	145.97	0.884667	53315.5	17771.8	16765.9	9.84141
170	150.78	0.886941	55072.4	18357.5	17318.4	9.81617
175	155.6	0.889143	56832.9	18944.3	17872	9.79186
200	179.74	0.8987	65650	21883.3	20644.7	9.68773
210	189.42	0.902	69185.7	23061.9	21756.5	9.65229
220	199.12	0.905091	72728.6	24242.9	22870.6	9.61933
225	203.98	0.906578	74503.7	24834.6	23428.8	9.60355
230	208.84	0.908	76278.8	25426.3	23987	9.58851
240	218.56	0.910667	79829	26609.7	25103.5	9.56043
250	228.3	0.9132	83386.6	27795.5	26222.2	9.53391
260	238.04	0.915538	86944.1	28981.4	27340.9	9.50956
300	274.8	0.916	100371	33456.9	31563.1	9.50477
350	322.89	0.922543	117936	39311.9	37086.7	9.43736
400	371.58	0.92895	135720	45239.9	42679.1	9.37226
450	420.39	0.9342	153547	51182.5	48285.4	9.31959
500	469.3	0.9386	171412	57137.3	53903.1	9.27591
600	567.738	0.94623	207366	69122.1	65209.5	9.20111
700	666.176	0.95168	243321	81106.9	76516	9.14842
800	764.614	0.955767	279275	93091.8	87822.4	9.10929
900	863.052	0.958947	315230	105077	99128.9	9.07909
1000	961.49	0.96149	351184	117061	110435	9.05508

## Sheet: Births to beds 3% turn-away
5.8	←Insert expected average total bed days per birth in the obstetric, midwife led, birthing unit or neonatal CCU
1.06	← Insert expected seasonal factor, i.e., % higher than average births in the highest month. Suggest somewhere >1.06 for a single site
1	← Insert expected maximum day of week factor or the birthing unit, i.e., % higher than weekly average
1	← Insert expected hour of day factor for the birthing unit, i.e., % higher than average births in the 24 hour average
	Note that seasonality for neonatal admissions may be higher
	Equivalent births at seasonal maximum reflects the fact that more beds are required, hence fewer births can be accomodated per available bed
	↓ At 3% turn-away				↓Use this column
Available Beds	Occupied beds from Erlang B	% average occupancy	Occupied bed days	Average births per annum no seasonality	Equivalent births at seasonal, day-of-week or hour of day max	Available beds per 1000 births (at seasonal max)
1	0.0299032	0.0299032	10.9222	1.88313	1.77654	562.893
2	0.272903	0.136452	99.6779	17.1858	16.2131	123.357
3	0.691935	0.230645	252.729	43.574	41.1076	72.9792
4	1.21935	0.304839	445.369	76.7878	72.4413	55.2171
5	1.81935	0.363871	664.519	114.572	108.087	46.259
6	2.45806	0.409677	897.808	154.794	146.033	41.0867
7	3.14516	0.449309	1148.77	198.064	186.853	37.4627
8	3.86129	0.482661	1410.34	243.161	229.398	34.874
9	4.59677	0.510753	1678.97	289.478	273.092	32.9559
10	5.364	0.5364	1959.2	337.793	318.673	31.3801
11	6.12581	0.556891	2237.45	385.767	363.931	30.2255
12	6.90968	0.575806	2523.76	435.131	410.501	29.2326
13	7.7129	0.5933	2817.14	485.713	458.22	28.3706
14	8.51613	0.608295	3110.52	536.296	505.94	27.6713
15	9.36	0.624	3418.74	589.438	556.074	26.9749
16	10.1613	0.635081	3711.41	639.898	603.678	26.5042
17	11.0323	0.648956	4029.53	694.747	655.422	25.9375
18	11.8065	0.655914	4312.31	743.501	701.416	25.6624
19	12.6774	0.667233	4630.43	798.35	753.16	25.227
20	13.578	0.6789	4959.36	855.063	806.663	24.7935
21	14.4194	0.686636	5266.67	908.046	856.648	24.5142
22	15.2903	0.695015	5584.79	962.895	908.391	24.2186
23	16.1613	0.702665	5902.91	1017.74	960.135	23.955
24	17.0323	0.709677	6221.03	1072.59	1011.88	23.7183
25	17.9275	0.7171	6548.02	1128.97	1065.06	23.4727
26	18.7742	0.722084	6857.27	1182.29	1115.37	23.3107
27	19.6452	0.727599	7175.4	1237.14	1167.11	23.1341
28	20.5161	0.732719	7493.52	1291.99	1218.85	22.9724
29	21.3871	0.737486	7811.64	1346.83	1270.6	22.8239
30	22.371	0.7457	8171.01	1408.79	1329.05	22.5725
31	23.2258	0.74922	8483.23	1462.63	1379.84	22.4665
32	24.0968	0.753024	8801.35	1517.47	1431.58	22.3529
33	24.9677	0.756598	9119.47	1572.32	1483.32	22.2474
34	25.9355	0.762808	9472.94	1633.26	1540.82	22.0662
35	26.88	0.768	9817.92	1692.74	1596.93	21.9171
36	27.6774	0.768817	10109.2	1742.96	1644.3	21.8938
37	28.6452	0.774194	10462.6	1803.9	1701.8	21.7417
38	29.5161	0.77674	10780.8	1858.75	1753.54	21.6704
39	30.4839	0.781638	11134.2	1919.7	1811.03	21.5347
40	31.4	0.785	11468.9	1977.39	1865.46	21.4424
41	32.3226	0.788356	11805.8	2035.49	1920.27	21.3512
42	33.1935	0.790323	12123.9	2090.34	1972.01	21.298
43	34.1613	0.794449	12477.4	2151.28	2029.51	21.1874
44	35.0323	0.796188	12795.5	2206.13	2081.25	21.1411
45	36	0.8	13149	2267.07	2138.74	21.0404
46	36.871	0.801543	13467.1	2321.92	2190.49	20.9999
47	37.8387	0.805079	13820.6	2382.86	2247.98	20.9076
48	38.7097	0.806452	14138.7	2437.71	2299.73	20.8721
49	39.6774	0.809743	14492.2	2498.65	2357.22	20.7872
50	40.5466	0.810933	14809.7	2553.39	2408.86	20.7567
51	41.5143	0.814006	15163.1	2614.33	2466.35	20.6783
52	42.482	0.816962	15516.6	2675.27	2523.84	20.6035
53	43.353	0.81798	15834.7	2730.12	2575.58	20.5779
54	44.3207	0.820753	16188.1	2791.06	2633.07	20.5084
55	45.1916	0.821665	16506.2	2845.9	2684.81	20.4856
56	46.1315	0.823777	16849.5	2905.09	2740.65	20.4331
57	47.0756	0.825888	17194.4	2964.55	2796.74	20.3809
58	48.024	0.827999	17540.7	3024.27	2853.08	20.3289
59	48.9765	0.83011	17888.7	3084.25	2909.67	20.2772
60	49.9333	0.832222	18238.1	3144.51	2966.52	20.2257
61	50.874	0.834	18581.7	3203.75	3022.4	20.1826
62	51.8182	0.835778	18926.6	3263.21	3078.5	20.1397
63	52.766	0.837556	19272.8	3322.9	3134.81	20.0969
64	53.7174	0.839334	19620.3	3382.81	3191.33	20.0544
65	54.5783	0.839666	19934.7	3437.02	3242.47	20.0464
66	55.546	0.841606	20288.2	3497.96	3299.96	20.0002
67	56.5137	0.843488	20641.6	3558.9	3357.45	19.9556
70	59.32	0.847429	21666.6	3735.63	3524.18	19.8628
72	61.1586	0.849426	22338.2	3851.41	3633.41	19.8161
75	64.0617	0.854157	23398.6	4034.23	3805.88	19.7063
80	68.8035	0.860043	25130.5	4332.84	4087.58	19.5715
85	73.5452	0.865238	26862.4	4631.45	4369.29	19.454
90	78.2869	0.869855	28594.3	4930.05	4650.99	19.3507
95	83.0287	0.873986	30326.2	5228.66	4932.7	19.2592
100	87.8672	0.878672	32093.5	5533.36	5220.15	19.1565
105	92.6573	0.88245	33843.1	5835.01	5504.73	19.0745
110	97.4474	0.885885	35592.7	6136.67	5789.31	19.0005
115	102.286	0.889443	37359.9	6441.37	6076.76	18.9246
120	107.124	0.892703	39127.2	6746.07	6364.21	18.8554
125	111.866	0.894929	40859.1	7044.67	6645.92	18.8085
130	116.705	0.897728	42626.4	7349.37	6933.37	18.7499
135	121.543	0.900319	44393.6	7654.07	7220.82	18.6959
140	126.382	0.902726	46160.9	7958.77	7508.28	18.6461
143	129.285	0.904089	47221.2	8141.59	7680.75	18.618
144	130.252	0.904531	47574.7	8202.53	7738.24	18.6089
150	136.059	0.907057	49695.4	8568.17	8083.18	18.557
155	140.897	0.909014	51462.7	8872.87	8370.64	18.5171
160	145.736	0.910848	53229.9	9177.58	8658.09	18.4798
165	150.671	0.913157	55032.5	9488.37	8951.29	18.4331
170	155.509	0.914761	56799.8	9793.07	9238.75	18.4008
175	160.348	0.916274	58567.1	10097.8	9526.2	18.3704
200	184.734	0.92367	67474.1	11633.5	10975	18.2233
210	194.508	0.926227	71043.9	12249	11555.6	18.173
220	204.281	0.928552	74613.8	12864.4	12136.3	18.1275
225	209.12	0.929422	76381.1	13169.1	12423.7	18.1105
230	214.055	0.930675	78183.7	13479.9	12716.9	18.0861
240	223.829	0.932621	81753.5	14095.4	13297.6	18.0484
250	233.603	0.934411	85323.4	14710.9	13878.2	18.0138
260	243.377	0.936064	88893.3	15326.4	14458.9	17.982
300	282.665	0.942217	103243	17800.6	16793	17.8646
350	331.824	0.94807	121199	20896.4	19713.5	17.7543
400	380.081	0.950202	138824	23935.3	22580.4	17.7145
450	428.824	0.952943	156628	27004.8	25476.3	17.6635
500	478.259	0.956518	174684	30117.9	28413.1	17.5975
1000	958.023	0.958023	349918	60330.7	56915.7	17.5698

## Sheet: Base data
Available Beds	0.001% Turn-away	0.1% Turn-away	1% Turn-away	2% Turn-away	3% Turn-away	4% Turn-away	5% Turn-away	10% Turn-away	15% Turn-away	20% Turn-away	30% Turn-away	50% Turn-away					This table gives the average occupancy required for different levels of turn-away
1	1e-05	0.001	0.01	0.02	0.0299032	0.04	0.0496226	0.1	0.15	0.2	0.3	0.5
2	0.0022	0.025	0.075	0.1097	0.136452	0.1601	0.179245	0.2682	0.3385	0.4	0.5066	0.6825					Data is derived from Erlang B, see L.12 and L.9 in S1 of [3]
3	0.0128	0.0633333	0.153333	0.1965	0.230645	0.2586	0.283019	0.381	0.455	0.514667	0.6142	0.765
4	0.0318	0.11	0.2175	0.2674	0.304839	0.3378	0.358491	0.4601	0.5324	0.59	0.6807	0.8125					See references [2,3] for greater detail.
5	0.053	0.152	0.272	0.3224	0.363871	0.3951	0.418868	0.5185	0.5881	0.6416	0.7263	0.844					See also L.2, L.3-L.5, L.12 in S1 of [3]
6	0.0779	0.191667	0.318333	0.3743	0.409677	0.442	0.465409	0.5652	0.6305	0.681333	0.7598	0.866667
7	0.1035	0.225714	0.357143	0.4138	0.449309	0.481	0.504043	0.6005	0.6638	0.712	0.7856	0.885714					The ideal for a pediatric/maternity unit is less than 0.1% turn away based on average occupancy during the autumn/winter/spring months.
8	0.125	0.25625	0.39125	0.4473	0.482661	0.5141	0.535377	0.63	0.691	0.737	0.8061	0.89375
9	0.1504	0.284444	0.42	0.4722	0.510753	0.5414	0.562893	0.6551	0.7132	0.757333	0.8224	0.905556					Erlang B tables are available online, see https://sites.pitt.edu/~dtipper/2110/erlang-table.pdf as an example
10	0.171	0.309	0.446	0.497	0.5364	0.5657	0.5905	0.677	0.7327	0.7748	0.8367	0.9136					Also https://www.scribd.com/document/39106527/Erlang-Table
11	0.19	0.331818	0.469091	0.516	0.556891	0.5868	0.607204	0.6937	0.75	0.792727	0.8485	0.922727					A number of free Erland calculators can be located by an internet search.
12	0.208	0.3525	0.49	0.5432	0.575806	0.6079	0.625	0.7099	0.7615	0.8	0.8586	0.925
13	0.226	0.371538	0.508462	0.56	0.5933	0.625	0.640784	0.7248	0.775	0.812308	0.865	0.930769
14	0.2417	0.389286	0.525	0.575	0.608295	0.64	0.65566	0.7375	0.7863	0.822857	0.87	0.935714
15	0.2549	0.405333	0.540667	0.5897	0.624	0.6514	0.6734	0.7485	0.7965	0.8324	0.8818	0.94
16	0.26814	0.42	0.554375	0.602251	0.635081	0.666073	0.680425	0.759	0.805528	0.84	0.891875	0.94375
17	0.28138	0.434118	0.567647	0.615997	0.648956	0.678683	0.691454	0.765552	0.812292	0.847059	0.897059	0.947059
18	0.29462	0.447222	0.58	0.625774	0.655914	0.68717	0.701258	0.773675	0.819451	0.853333	0.901667	0.95
19	0.30786	0.458947	0.591053	0.637101	0.667233	0.697594	0.710526	0.781203	0.825976	0.858947	0.905789	0.952632
20	0.32	0.4705	0.6015	0.648299	0.6789	0.710475	0.7243	0.789	0.833057	0.8654	0.9097	0.954
21	0.33126	0.481429	0.611429	0.657243	0.686636	0.715918	0.727314	0.795259	0.83843	0.87	0.912857	0.957143
22	0.34142	0.491364	0.620455	0.666055	0.695015	0.714789	0.734563	0.802087	0.844975	0.876364	0.916591	0.956818
23	0.35158	0.50087	0.62913	0.674321	0.702665	0.722128	0.741591	0.8075	0.849434	0.88	0.919348	0.958696
24	0.36174	0.51	0.637083	0.681899	0.709677	0.728856	0.748035	0.812463	0.853513	0.883333	0.921875	0.960417
25	0.3719	0.5188	0.6448	0.689564	0.7171	0.73825	0.7594	0.819	0.858551	0.887	0.9248	0.9626
26	0.38006	0.526923	0.652308	0.695889	0.722084	0.740941	0.759797	0.821432	0.8608	0.889231	0.926346	0.963462
27	0.38822	0.534815	0.659259	0.702201	0.727599	0.746399	0.765199	0.826921	0.866273	0.894815	0.929815	0.964815
28	0.39638	0.542143	0.665714	0.708062	0.732719	0.751636	0.770553	0.830834	0.869314	0.897143	0.931607	0.966071
29	0.40454	0.54931	0.672069	0.713693	0.737486	0.756349	0.775211	0.834306	0.872053	0.89931	0.933276	0.967241
30	0.4127	0.556	0.678	0.720855	0.7457	0.76555	0.7854	0.839	0.875868	0.9024	0.9355	0.9686
31	0.41926	0.562581	0.683548	0.725446	0.74922	0.766728	0.784236	0.842127	0.879054	0.905806	0.937581	0.969355
32	0.42582	0.56875	0.689063	0.730165	0.753024	0.770822	0.78862	0.84523	0.881366	0.9075	0.938906	0.970313
33	0.43238	0.574848	0.694242	0.734597	0.756598	0.774526	0.792453	0.847995	0.883456	0.909091	0.940152	0.971212
34	0.43894	0.580588	0.699118	0.74021	0.762808	0.779573	0.796337	0.851863	0.887236	0.912941	0.9425	0.972059
35	0.4455	0.586286	0.704	0.74531	0.768	0.78675	0.8055	0.857119	0.89026	0.9139	0.94335	0.9728
36	0.45146	0.591667	0.708611	0.748059	0.768817	0.786138	0.803459	0.856838	0.89085	0.915556	0.944583	0.973611
37	0.45742	0.596757	0.712973	0.75299	0.774194	0.790462	0.806731	0.859124	0.892501	0.916757	0.945541	0.974324
38	0.46338	0.601579	0.717105	0.756371	0.77674	0.79341	0.810079	0.862423	0.895687	0.92	0.9475	0.975
39	0.46934	0.60641	0.721282	0.760966	0.781638	0.797326	0.813014	0.864448	0.897118	0.921026	0.948333	0.975641
40	0.4753	0.611	0.72525	0.764677	0.785	0.80335	0.8217	0.86989	0.900692	0.9229	0.9495	0.9761
41	0.4804	0.61561	0.729024	0.768287	0.788356	0.806458	0.82456	0.87233	0.902809	0.924878	0.950854	0.976829
42	0.4855	0.62	0.732619	0.771103	0.790323	0.80882	0.827318	0.874173	0.904052	0.925714	0.951548	0.977381
43	0.4906	0.624186	0.736279	0.775046	0.794449	0.812198	0.829948	0.876816	0.906612	0.928372	0.95314	0.977907
44	0.4957	0.628182	0.739545	0.77758	0.796188	0.814323	0.832458	0.878474	0.907702	0.929091	0.95375	0.978409
45	0.5008	0.632222	0.742889	0.781203	0.8	0.817428	0.834857	0.880057	0.908739	0.929778	0.954333	0.978889
46	0.506158	0.636087	0.746087	0.778826	0.801543	0.821164	0.837151	0.881973	0.911279	0.932174	0.953577	0.979348
47	0.510933	0.639787	0.749149	0.782168	0.805079	0.824073	0.83955	0.88352	0.911849	0.932766	0.9541	0.979787
48	0.515607	0.643333	0.752292	0.784266	0.806452	0.825956	0.841849	0.885002	0.912814	0.933333	0.954601	0.980208
49	0.520184	0.646735	0.755102	0.78736	0.809743	0.828649	0.844054	0.887194	0.915372	0.93551	0.955973	0.980612
50	0.524669	0.6502	0.758	0.789249	0.810933	0.830245	0.845981	0.888443	0.915868	0.936	0.956417	0.981
51	0.529065	0.653529	0.760784	0.792205	0.814006	0.832748	0.848019	0.889741	0.916655	0.936471	0.956704	0.981067
52	0.533376	0.656731	0.763462	0.795046	0.816962	0.835154	0.849978	0.891715	0.918991	0.938462	0.957949	0.981414
53	0.537605	0.66	0.766038	0.796703	0.81798	0.83665	0.851863	0.892903	0.91939	0.938868	0.958329	0.981761
54	0.541754	0.662963	0.768519	0.799356	0.820753	0.838896	0.853679	0.894746	0.921589	0.940741	0.959509	0.982108
55	0.545828	0.666	0.771091	0.800948	0.821665	0.839984	0.85491	0.895561	0.921926	0.941091	0.959858	0.982455
56	0.549828	0.668282	0.773373	0.808677	0.823777	0.840063	0.856349	0.896702	0.923	0.941091	0.961773	0.982455
57	0.553757	0.670564	0.775655	0.810901	0.825888	0.841838	0.857788	0.897456	0.924	0.941091	0.961773	0.982455
58	0.557618	0.672845	0.777936	0.813125	0.827999	0.843613	0.859227	0.89821	0.925	0.941091	0.961773	0.982455
59	0.561413	0.675127	0.780218	0.81535	0.83011	0.845571	0.861032	0.899155	0.926	0.941091	0.961773	0.982455
60	0.565144	0.679833	0.7825	0.817574	0.832222	0.848078	0.863934	0.902696	0.927	0.945333	0.964583	0.983833
61	0.568814	0.682328	0.784523	0.819352	0.834	0.849567	0.865398	0.903804	0.928	0.946051	0.965066	0.984082
62	0.572424	0.684823	0.786546	0.82113	0.835778	0.851056	0.866862	0.904913	0.929	0.946769	0.9651	0.984331
63	0.575976	0.687318	0.788569	0.822908	0.837556	0.852545	0.868326	0.906022	0.93	0.947487	0.96515	0.98458
64	0.579472	0.689813	0.790592	0.824686	0.839334	0.854034	0.86979	0.907131	0.9305	0.948205	0.9652	0.984829												0.90233	0.926363	0.945333	0.962801	0.983833
65	0.582914	0.692308	0.792615	0.820392	0.839666	0.857004	0.871131	0.907826	0.931005	0.948923	0.965326	0.985077												0.907826	0.931005	0.948923	0.965326	0.985077
66	0.586303	0.694545	0.794545	0.822328	0.841606	0.858612	0.872469	0.908611	0.931967	0.949091	0.96552	0.985303												0.908611	0.931967	0.949091	0.96552	0.985303
67	0.589642	0.696866	0.796269	0.824145	0.843488	0.860172	0.873766	0.909937	0.933581	0.950448	0.966442	0.9857												0.909937	0.933581	0.950448	0.966442	0.9857
70	0.599366	0.703429	0.801571	0.828644	0.847429	0.864038	0.877572	0.912679	0.93512	0.952	0.967491	0.986143												0.912679	0.93512	0.952	0.967491	0.986143
72		0.7075	0.805	0.831227	0.849426	0.866187	0.879845	0.914509	0.93695	0.953333	0.968362	0.986458												0.914509	0.93695	0.953333	0.968362	0.986458
75		0.713467	0.809733	0.835959	0.854157	0.870204	0.88328	0.916953	0.93849	0.954667	0.969336	0.987												0.916953	0.93849	0.954667	0.969336	0.987
80		0.722625	0.817	0.842411	0.860043	0.875665	0.888394	0.920755	0.941286	0.957	0.970611	0.987												0.920755	0.941286	0.957	0.970611	0.987
85		0.731059	0.823765	0.848249	0.865238	0.880545	0.893018	0.924613	0.944898	0.96	0.972917	0.988471												0.924613	0.944898	0.96	0.972917	0.988471
90		0.738667	0.829778	0.853438	0.869855	0.884941	0.897233	0.927679	0.947033	0.961778	0.973675	0.988												0.927679	0.947033	0.961778	0.973675	0.988
95		0.745789	0.835474	0.85821	0.873986	0.888929	0.901105	0.930077	0.948318	0.962526	0.974538	0.989												0.930077	0.948318	0.962526	0.974538	0.989
100		0.7524	0.8406	0.863076	0.878672	0.893005	0.904685	0.933041	0.95128	0.9648	0.976233	0.99												0.933041	0.95128	0.9648	0.976233	0.99
105		0.758571	0.845429	0.867285	0.88245	0.897683	0.910095	0.93669	0.953243	0.966476	0.977149	0.99												0.93669	0.953243	0.966476	0.977149	0.99
110		0.764273	0.849909	0.871148	0.885885	0.899746	0.91104	0.937908	0.955589	0.968	0.978435	0.991												0.937908	0.955589	0.968	0.978435	0.991
115		0.769652	0.854087	0.87496	0.889443	0.90273	0.913556	0.939893	0.956853	0.969391	0.979195	0.991												0.939893	0.956853	0.969391	0.979195	0.991
120		0.774667	0.858	0.878487	0.892703	0.9059	0.916654	0.942131	0.958376	0.970667	0.980346	0.992												0.942131	0.958376	0.970667	0.980346	0.992
125		0.77944	0.86168	0.881309	0.894929	0.908051	0.918743	0.943336	0.95899	0.97088	0.980462	0.992												0.943336	0.95899	0.97088	0.980462	0.992
130		0.783923	0.865154	0.884384	0.897728	0.910773	0.921403	0.945415	0.960831	0.972308	0.981696	0.993												0.945415	0.960831	0.972308	0.981696	0.993
135		0.788148	0.868444	0.887262	0.900319	0.912906	0.923162	0.946828	0.962128	0.973333	0.982256	0.993												0.946828	0.962128	0.973333	0.982256	0.993
140		0.792143	0.8715	0.889935	0.902726	0.915261	0.925474	0.948498	0.963242	0.974286	0.982776	0.993												0.948498	0.963242	0.974286	0.982776	0.993
143		0.794476	0.873287	0.891471	0.904089	0.916521	0.926651	0.949243	0.963801	0.974545	0.982953	0.993077												0.949243	0.963801	0.974545	0.982953	0.993077
144		0.795208	0.873819	0.89195	0.904531	0.916808	0.926812	0.949542	0.964457	0.975	0.983223	0.993125												0.949542	0.964457	0.975	0.983223	0.993125
150		0.7996	0.8772	0.894827	0.907057	0.919149	0.929002	0.951171	0.965393	0.976	0.984167	0.994												0.951171	0.965393	0.976	0.984167	0.994
155		0.803032	0.879806	0.897049	0.909014	0.920737	0.930289	0.952216	0.966429	0.976774	0.984414	0.993613												0.952216	0.966429	0.976774	0.984414	0.993613
160		0.806312	0.882312	0.899159	0.910848	0.922552	0.932089	0.953509	0.967267	0.9775	0.984901	0.993812												0.953509	0.967267	0.9775	0.984901	0.993812
165		0.809455	0.884667	0.901486	0.913157	0.924521	0.93378	0.954381	0.967458	0.977455	0.984961	0.994												0.954381	0.967458	0.977455	0.984961	0.994
170		0.812471	0.886941	0.903365	0.914761	0.926118	0.935372	0.955646	0.968739	0.978353	0.985532	0.994176												0.955646	0.968739	0.978353	0.985532	0.994176
175		0.815371	0.889143	0.90516	0.916274	0.927325	0.93633	0.956552	0.969739	0.9792	0.98607	0.994343												0.956552	0.969739	0.9792	0.98607	0.994343
200		0.8281	0.8987	0.913441	0.92367	0.934198	0.942776	0.961089	0.972163	0.9816	0.98768	0.995												0.961089	0.972163	0.9816	0.98768	0.995
210		0.832571	0.902	0.916303	0.926227	0.93653	0.944924	0.962637	0.97393	0.982476	0.988158	0.995												0.962637	0.97393	0.982476	0.988158	0.995
220		0.836727	0.905091	0.918942	0.928552	0.93865	0.946878	0.963874	0.974643	0.982909	0.988848	0.996												0.963874	0.974643	0.982909	0.988848	0.996
225		0.838711	0.906578	0.920064	0.929422	0.93931	0.947367	0.964395	0.975535	0.983467	0.989153	0.996												0.964395	0.975535	0.983467	0.989153	0.996
230		0.840609	0.908	0.921386	0.930675	0.940586	0.948661	0.965166	0.975706	0.983652	0.989708	0.997												0.965166	0.975706	0.983652	0.989708	0.997
240		0.84425	0.910667	0.923628	0.932621	0.94236	0.950296	0.966351	0.976631	0.984333	0.99008	0.997												0.966351	0.976631	0.984333	0.99008	0.997
250		0.84768	0.9132	0.925722	0.934411	0.943993	0.9518	0.967441	0.977467	0.98496	0.989061	0.994												0.967441	0.977467	0.98496	0.989061	0.994
260		0.850923	0.915538	0.927656	0.936064	0.945701	0.953553	0.968931	0.978854	0.986154	0.990167	0.995												0.968931	0.978854	0.986154	0.990167	0.995
300		0.8613	0.916	0.931478	0.942217	0.950987	0.958132	0.971844	0.980024	0.9872	0.991193	0.996												0.971844	0.980024	0.9872	0.991193	0.996
350		0.872543	0.922543	0.937613	0.94807	0.956256	0.962927	0.974916	0.981944	0.988343	0.992348	0.997171												0.974916	0.981944	0.988343	0.992348	0.997171
400		0.8816	0.92895	0.941496	0.950202	0.95864	0.965515	0.976643	0.983512	0.989107	0.992869	0.9974												0.976643	0.983512	0.989107	0.992869	0.9974
450		0.889089	0.9342	0.945265	0.952943	0.960557	0.966761	0.977911	0.985207	0.9904	0.993633	0.997525												0.977911	0.985207	0.9904	0.993633	0.997525
500		0.89542	0.9386	0.949178	0.956518	0.963805	0.969742	0.979822	0.985907	0.991111	0.994146	0.9978												0.979822	0.985907	0.991111	0.994146	0.9978
1000		0.9294	0.96149	0.959443	0.958023	0.9659	0.972318	0.981753	0.987616	0.99232	0.994906	0.99802												0.981753	0.987616	0.99232	0.994906	0.99802

## Sheet: Read Me 2
This is an Erlang B calculator based on the actual equation.
Erlang B involves very large number calculations which are shown in the bottom, top and occupancy sheets.
This calculator will therefore work well for all small to medium sized bed pools.
For larger bed pools you will need to use a commercial Erlang calculator which uses approximations or Erlang B tables (available on the internet).
The table with the answers is labelled 'Turnaway and occupancy'.

## Sheet: Turnaway and occupancy
Input LOS here >>>>	5	LOS (tau)
Input arrival rate (lambda) per day below ↓	a (tau x lambda)	Available beds →	1	2	3	4	5	6	7	8	9	10	11	12	13	14	15	16	17	18	19	20	21	22	23	24	25	26	27	28	29	30	31	32	33	34	35	36	37	38	39	40	41	42	43	44	45	46	47
2	10	Turn-away →	0.909091	0.819672	0.732064	0.646663	0.563952	0.484515	0.409041	0.338318	0.273208	0.214582	0.163232	0.119739	0.0843389	0.0568191	0.0364969	0.0223019	0.0129489	0.00714244	0.0037451	0.00186905	0.000889232	0.000404033	0.000175636	7.31762e-05	2.92696e-05	1.12574e-05	4.1694e-06	1.48907e-06	5.13472e-07	1.71157e-07	5.5212e-08	1.72537e-08	5.22841e-09	1.53777e-09	4.39362e-10	1.22045e-10	3.29851e-11	8.6803e-12	2.22572e-12	5.56429e-13	1.35715e-13	3.2313e-14	7.51465e-15	1.70787e-15	3.79528e-16	8.2506e-17	1.75545e-17
		Occupancy→	0.909091	0.901639	0.893119	0.883342	0.872096	0.859142	0.844227	0.827102	0.807547	0.785418	0.760698	0.733551	0.704355	0.673701	0.642335	0.611061	0.580618	0.551588	0.524345	0.499065	0.475767	0.454362	0.434706	0.416636	0.399988	0.384611	0.370369	0.357142	0.344827	0.333333	0.322581	0.3125	0.30303	0.294118	0.285714	0.277778	0.27027	0.263158	0.25641	0.25	0.243902	0.238095	0.232558	0.227273	0.222222	0.217391	0.212766
		Occupied beds →	0.909091	1.80328	2.67936	3.53337	4.36048	5.15485	5.90959	6.61682	7.26792	7.85418	8.36768	8.80261	9.15661	9.43181	9.63503	9.77698	9.87051	9.92858	9.96255	9.98131	9.99111	9.99596	9.99824	9.99927	9.99971	9.99989	9.99996	9.99999	9.99999	10	10	10	10	10	10	10	10	10	10	10	10	10	10	10	10	10	10
		Scroll in this direction to find the desired level of turn-away →
[truncated: 117 more columns]

## Sheet: Occupancy
DO NOT INPUT >>>	5	LOS (tau)
		Beds ©
Arrival rate (lambda)	a (tau x lambda)	1	2	3	4	5	6	7	8	9	10	11	12	13	14	15	16	17	18	19	20	21	22	23	24	25	26	27	28	29	30	31	32	33	34	35	36	37	38	39	40	41	42	43	44	45	46	47	48
2	10	0.909091	0.901639	0.893119	0.883342	0.872096	0.859142	0.844227	0.827102	0.807547	0.785418	0.760698	0.733551	0.704355	0.673701	0.642335	0.611061	0.580618	0.551588	0.524345	0.499065	0.475767	0.454362	0.434706	0.416636	0.399988	0.384611	0.370369	0.357142	0.344827	0.333333	0.322581	0.3125	0.30303	0.294118	0.285714	0.277778	0.27027	0.263158	0.25641	0.25	0.243902	0.238095	0.232558	0.227273	0.222222	0.217391	0.212766	0.208333
[truncated: 116 more columns]

## Sheet: bottom
	5	LOS (tau)
		Beds ©
Arrival rate (lambda)	a (tau x lambda)	1	2	3	4	5	6	7	8	9	10	11	12	13	14	15	16	17	18	19	20	21	22	23	24	25	26	27	28	29	30	31	32	33	34	35	36	37	38	39	40	41	42	43	44	45	46	47	48
2	10	11	61	227.667	644.333	1477.67	2866.56	4850.68	7330.84	10086.6	12842.3	15347.5	17435.2	19041.1	20188.2	20952.9	21430.8	21712	21868.2	21950.4	21991.5	22011.1	22020	22023.8	22025.4	22026.1	22026.3	22026.4	22026.4	22026.5	22026.5	22026.5	22026.5	22026.5	22026.5	22026.5	22026.5	22026.5	22026.5	22026.5	22026.5	22026.5	22026.5	22026.5	22026.5	22026.5	22026.5	22026.5	22026.5
[truncated: 116 more columns]

## Sheet: top
	5	LOS (tau)
		Beds ©
Arrival rate (lambda)	a (tau x lambda)	1	2	3	4	5	6	7	8	9	10	11	12	13	14	15	16	17	18	19	20	21	22	23	24	25	26	27	28	29	30	31	32	33	34	35	36	37	38	39	40	41	42	43	44	45	46	47	48
2	10	10	50	166.667	416.667	833.333	1388.89	1984.13	2480.16	2755.73	2755.73	2505.21	2087.68	1605.9	1147.07	764.716	477.948	281.146	156.192	82.2064	41.1032	19.5729	8.89679	3.86817	1.61174	0.644695	0.24796	0.0918369	0.0327989	0.01131	0.00376999	0.00121613	0.000380039	0.000115163	3.38716e-05	9.67759e-06	2.68822e-06	7.26546e-07	1.91196e-07	4.90247e-08	1.22562e-08	2.98931e-09	7.11741e-10	1.65521e-10	3.76184e-11	8.35965e-12	1.81732e-12	3.86663e-13	8.05548e-14
[truncated: 116 more columns]

[truncated: 1 more sheets: Poisson at x per day]
