# Supplementary material for: Capacity Planning for Small Hospitals and Departments Illustrated Using Maternity and Paediatrics Departments: Roles for Weighted Population Density, Seasonality and Size, Myths Around Length of Stay and Factors Influencing Costs and Funding
Source: Int J Environ Res Public Health. 2026 May 27;23(6):711. doi: 10.3390/ijerph23060711 (PMC13299548; doi:10.3390/ijerph23060711)
Supplement: Supplementary file 1 [file ijerph-23-00711-s001.zip › Supplementary spreadsheet S4 US_County_Population.xlsx]

## Sheet: Read Me
The 'Estimated county beds' uses both population and births to calculate the number of pediatric beds (equivalent to England) in each US county required to serve base population demand.
State and county level totals are also supplied.
Column 'X' is based on population while columns 'Y,Z' are based on population, deaths and births [2].
Column 'AE' gives the actual number of beds in specialist children' s hospital, i.e. excluding all general pediatric beds.
For any questions contact Dr Rodney Jones, hcaf_rod@yahoo.co.uk
See Footnotes for detailed explanation including data sources.
The USA has an excess of specialist childrens hospitals beds but still has very poor childhood mortality [4].
Sheet labelled "Minimum units by State" gives the minumum number of maternity units in each state if costs were minimized by larger units.
Sheet labelled "Size distribution by county" gives a theoretical distribution if cost was minimized by larger units.

## Sheet: Footnotes
Footnote	Description
1	US population and births from [52-54].
2	If births per 1000 population has a number, then the count of births in the USA is actual for 2024. If this field is empty then the count of births has been estimated from the US average births per 1000 population.
3	MRI scanners. Data for the UK from [61], data for the USA from [62-63].
	Weighted population density [55].
a1	Acute hospital occupied beds includes all adults and children plus maternity. Also includes beds occupied by residents in Tertiary and specialist hospitals hospitals Excludes mental health. Estimated real time LOS from {3}. From beds per 1000 population.
a2	Acute hospital beds weighted for population and deaths, from [2].
a3	Acute Hospital beds weighted for population, deaths and ASMR. Multiply world population basis by 2 to obtain European population basis. ASMR from Mortality Watch https://www.mortality.watch/explorer?c=USA-WI&c=USA-WA&c=USA-IN&c=USA-MA
b	Maternity occupied beds. Includes time spent in the birthing unit. Estimated real time LOS from [3]. From beds per 1000 births in England.
c	Specialty pediatric occupied beds. Care given by consultants with general pediatric care training. Specialty code 420 in England. From beds per 1000 births.
d	Total childrens occupied beds. Children aged 0-19 admitted to any specialty, including specialist and Tertiary care. Excluding maternity and mental health. From beds per 1000 births. Estimated real time LOS.
e	Admissions to large specialist childrens hospitals. In England it is only these hospitals which have pediatric intensive care beds. From beds per 1000 births.
f	Total critical care including specialist and Tertiary hospitals. From occupied beds per 1000 population.
a-f	The USA has very low total occupied beds [2] and hence occupied beds in England are assumed to approximate to available beds in the USA.

## Sheet: England equivalent
Geographic Area	State	Population [52]	Area and Population denisty [52-54]			Deaths [57]	Births [58,59]										9.8 in England	ASMR (world pop basis) [60]	MRI scanners/scans [61-63]				England acute hospital occupied beds [27,28,48,49]			Mental Health Occupied beds [49]		England equivalent units/beds										Actual numbers for the USA [ from 4]
		2024	Surface Area km2	Raw Pop per km2	Weighted population density, per km2 [55,56,64]	2024	2007	2008	2009	2010	2011	2016	2019	2022	2024	Trend	Births per 1000 popul'n		MRI scanners (UK basis)	MRI scanners (USA basis)	MRI scans (UK basis)	MRI scans (US rate)	(a1) Pop'n	(a2) Popn, deaths	(a3) Popn, deaths, ASMR		Mater'y occupied beds (b) [49]	Specialty 'pediatric' occupiued beds ( c ) [49]	Total children's occupied beds (d) [49]	Children's hospital occupied beds (e) [29]	Adult critical care occupied ( f ) [29]	Neonatal critical care occupied [29]	PICU occupied beds [29]	Pediatric units [29]	PICU units [29]	Maternity units [27]	Children's Hospitals [29]	Children's hospitals [4]	Childrens beds [4]	Pediatric units (2018) [70]	Pediatric beds (2018) [70]	Maternity units [25,69]	PICU units (2018) [4]	PICU beds (2018) [4]	In specialist Children's [from 4]	Ratio Children's/England equivalent	Notes
USA	USA	340110988	9372610	36.2878	2201.09	3086925	4316233	4251095	4.12735e+06	4.00361e+06	3973485	3970959	3770397	3680380	3605563		10.6011	421	2074.68	12924.2	1.90462e+07	4.01331e+07	795860	759854	759854	91046.4	32810.6	55525.7	79322.4	28844.5	19365.9	9763.86	2055.17	767.985	134.716	1225.89	153.236	234		1418	27496	1711	349	5388	37379	1.29588
USA state	California	39431263	403466	97.7313	3299.61	290135	566414	551779	530918	510057	509748	489146	452438	424071	400601		10.1595	352	240.531	1498.39	2.20815e+06	4.65289e+06	92269.2	83996.3	71984.7	8625.27	3645.47	6169.26	8813.22	3204.81	2245.22	1084.83	228.343	85.328	14.9679	136.204	17.0255	15	3416			191			3416	1.0659
USA state	Texas	31290831	676587	46.2481	1335.52	239362	407625	405536	395749	385962	381711	402564	377278	384352	388115		12.4035	421	190.874	1189.05	1.75229e+06	3.69232e+06	73220.5	67246.3	67246.3	8057.5	3531.85	5976.97	9431.19	2033.72	1781.7	1051.02	221.226	82.6685	14.5013	131.959	16.4949				3187	154			4399	2.16303	Licenced pediatric beds, excluding PICU and other bed types relevant to pediatric care [63]
USA state	Florida	23372215	138887	168.282	1631.27	227980	239165	231426	222900	214375	213199	226033	220705	221941	220659		9.44108	377	142.571	888.144	1.30884e+06	2.75792e+06	54691	53077.8	47059.1	5638.66	2008	3398.15	4854.5	1765.27	1330.81	597.545	125.776	47.0004	8.24459	75.0241	9.37801	15	2688			102			2688	1.52271
USA state	Pennsylvania	13078751	115883	112.862	2016.99	137196	150713	149291	146319	143347	142930	140389	134840	131688	127571		9.75407	433	79.7804	496.993	732410	1.54329e+06	30604.3	30195.9	31183.7	3736.45	1160.9	1964.59	2806.56	1020.57	744.704	345.462	72.7155	27.1726	4.7665	43.3741	5.42177					62			1373	1.34533
USA state	Georgia	11180878	148959	75.0601	740.927	97720.9	151137	147181	140620	134059	132638	131395	125873	125616	125502		11.2247	448	68.2034	424.873	626129	1.31934e+06	26163.3	24766.5	26349.6	3157.23	1142.07	1932.73	2761.04	1004.02	636.639	339.859	71.5361	26.7319	4.68919	42.6707	5.33383	7	1608			62			1608	1.60157
USA state	Ohio	11883304	105829	112.288	959.846	127270	150879	148729	143888	139048	137935	138845	134059	128860	126575		10.6515	482	72.4882	451.566	665465	1.40223e+06	27806.9	27565.4	32223.5	3861.05	1151.83	1949.26	2784.65	1012.6	676.635	342.765	72.1478	26.9605	4.72928	43.0355	5.37944					43			2663	2.62986
USA state	Illinois	12710158	143793	88.392	2723.17	114646	180836	176830	171016	165202	162419	156747	142527	129795	125355		9.86258	417	77.532	482.986	711769	1.4998e+06	29741.8	28356.2	28081.1	3364.7	1140.73	1930.47	2757.81	1002.84	723.716	339.461	71.4523	26.7006	4.6837	42.6207	5.32759					58			1198	1.19461
USA state	North Carolina	11046024	125920	87.7226	546.718	109466	131037	130813	126585	122357	121039	121074	119140	121588	121281		10.9796	469	67.3807	419.749	618577	1.30343e+06	25847.7	25175.6	28328.2	3394.31	1103.66	1867.73	2668.18	970.248	628.961	328.429	69.1302	25.8329	4.53148	41.2355	5.15444					76			883	0.910077
USA state	New York	19867248	122057	162.77	11912.7	162117	253451	253539	248827	244115	243117	235792	223378	209913	205289		10.333	345	121.19	754.955	1.11257e+06	2.34434e+06	46489.4	43326.8	35934.3	4305.67	1868.13	3161.45	4516.36	1642.31	1131.24	555.923	117.015	43.7266	7.67031	69.7983	8.72478					98			1796	1.09358
USA state	New Jersey	9500851	19047	498.811	3479.92	75721.8	118063	112715	109790	106864	106695	103023	100471	102676	101199		10.6516	349	57.9552	361.032	532048	1.1211e+06	22232	20609.1	17337.9	2077.44	920.911	1558.46	2226.38	809.592	540.978	274.047	57.6834	21.5554	3.78115	34.4077	4.30096					45			698	0.862163
USA state	Michigan	10140459	146435	69.2489	1008.88	102723	125261	121128	117883	114639	113968	113522	109251	104450	99589		9.82096	458	61.8568	385.337	567866	1.19657e+06	23728.7	23227.2	25507.6	3056.34	906.26	1533.67	2190.96	796.712	577.398	269.687	56.7657	21.2125	3.72099	33.8603	4.23253					60			852	1.0694
USA state	Virginia	8811195	102279	86.1486	1385.33	78772.1	108884	106684	104803	102921	102350	104026	98870	95620	93593		10.6221	414	53.7483	334.825	493427	1.03972e+06	20618.2	19618	19287.1	2311	851.696	1441.33	2059.05	748.744	501.709	253.45	53.348	19.9353	3.49696	31.8216	3.9777					48			746	0.996335
USA state	Tennessee	7227750	106798	67.6768	552.51	80300.3	86711	85543	82524.3	79505.7	78628	81477	80559	82091	83223		11.5144	506	44.0893	274.654	404754	852874	16912.9	16906.2	21001.5	2516.42	757.329	1281.63	1830.91	665.784	411.548	225.368	47.4371	17.7265	3.1095	28.2958	3.53698					41			939	1.41037
USA state	Washington	7958180	172119	46.2365	1639.77	66052.9	88978	90321	88440.8	86560.6	86692	90458	86235	83978	82072		10.3129	402	48.5449	302.411	445658	939065	18622.1	17422.5	16669.5	1997.35	746.855	1263.91	1805.58	656.576	453.139	222.251	46.781	17.4813	3.0665	27.9045	3.48806	3				32			625	0.951908
USA state	Indiana	6924275	92789	74.6239	710.811	70489.1	89864	88743	86379.6	84016.3	83476	83540	81204	80484	79422		11.4701	482	42.2381	263.122	387759	817064	16202.8	15878.1	18458	2211.65	722.74	1223.1	1747.28	635.376	394.268	215.075	45.2705	16.9169	2.96748	27.0035	3.37543					42			454	0.714538
USA state	Arizona	7582384	294207	25.7723	1530.12	69151.3	102981	99459	93486.7	87514.5	86097	84736	81294	79173	78322		10.3295	431	46.2525	288.131	424614	894721	17742.8	16958.6	17373.5	2081.71	712.73	1206.16	1723.08	626.576	431.741	212.096	44.6435	16.6826	2.92638	26.6295	3.32869	3	766			29			619	0.987909
USA state	Massachusetts	7136171	20202	353.241	2871.04	61442.4	77967	77025	74907.3	72789.6	73187	71345	68720	68959	67851		9.50804	355	43.5306	271.174	399626	842068	16698.6	15753.5	13320.3	1596.06	617.444	1044.91	1492.72	542.808	406.334	183.741	38.6751	14.4523	2.53515	23.0693	2.88367				2159	32			850	1.56593	[82] A Statewide Assessment of Pediatric Emergency Care Surge Capabilities.
USA state	Missouri	6245466	178040	35.079	767.181	66264.4	81930	80963	78834.7	76706.5	76231	74828	72622	68942	67589		10.8221	488	38.0973	237.328	349746	736965	14614.4	14456.6	17120.5	2051.39	615.06	1040.87	1486.96	540.712	355.617	183.031	38.5257	14.3965	2.52536	22.9803	2.87253					27			1350	2.49671
USA state	Maryland	6263220	25142	249.114	1813.13	54176.9	78095	77288	75509.2	73730.3	73558	73498	70804	69084	65609		10.4753	400	38.2056	238.002	350740	739060	14655.9	13840.9	13158.3	1576.64	597.042	1010.38	1443.4	524.872	356.628	177.669	37.3971	13.9747	2.45138	22.3071	2.78838					33			417	0.794479
USA state	Colorado	5957493	268431	22.1938	1530.12	45396.1	70809	70029	68215.3	66401.7	65940	66592	63145	62659	62497		10.4905	395	36.3407	226.385	333620	702984	13940.5	12791.8	12083.6	1447.87	568.723	962.454	1374.93	499.976	339.22	169.242	35.6233	13.3119	2.33511	21.249	2.65612	4	776			31			776	1.55207
USA state	Minnesota	5793151	206232	28.0905	1069.5	49821.1	73735	72420	70464.5	68509	68366	70060	67018	64651	61438		10.6053	382	35.3382	220.14	324416	683592	13556	12785.3	11619.5	1392.26	559.086	946.145	1351.64	491.504	329.862	166.374	35.0197	13.0863	2.29554	20.8889	2.61111					7			849	1.72735
USA state	Wisconsin	5960975	140268	42.497	1047.49	57523.4	72784	72261	70373	68485	67784	66843	63774	60782	59445		9.97236	420	36.3619	226.517	333815	703395	13948.7	13504.2	13469.7	1613.95	540.949	915.453	1307.79	475.56	339.418	160.977	33.8836	12.6618	2.22107	20.2113	2.52641					24			462	0.971486
USA state	South Carolina	5478831	77857	70.3704	448.649	59007	62875	62973	60659.8	58346.6	57479	57856	56755	57613	57999		10.586	495	33.4209	208.196	306815	646502	12820.5	12725.2	15345.2	1838.67	527.791	893.185	1275.98	463.992	311.965	157.061	33.0594	12.3538	2.16705	19.7197	2.46496					30			705	1.51942
USA state	Alabama	5157699	131171	39.3204	382.625	59519.8	64804	64345	62208.3	60071.6	59699	59695	57251	58103	57541		11.1563	537	31.462	195.993	288831	608608	12069	12168.6	16311.2	1954.42	523.623	886.131	1265.9	460.328	293.679	155.821	32.7984	12.2562	2.14993	19.5639	2.44549	3	530			23			530	1.15135
USA state	Kentucky	4588372	102269	44.8657	606.95	53362.8	59368	58376	57059.4	55742.7	55322	55919	53499	52300	52248		11.387	543	27.9891	174.358	256949	541428	10736.8	10844.5	14750.7	1767.44	475.457	804.619	1149.46	417.984	261.262	141.488	29.7814	11.1288	1.95217	17.7643	2.22054					36			507	1.21297
USA state	Louisiana	4597740	111898	41.0887	799.228	49885.5	66301	65262	63840.2	62418.4	62310	64479	58469	56482	53787		11.6986	498	28.0462	174.714	257473	542533	10758.7	10696.8	13001.5	1557.85	489.462	828.32	1183.31	430.296	261.795	145.655	30.6586	11.4566	2.00967	18.2876	2.28595					33			477	1.10854
USA state	Oklahoma	4095393	177660	23.0519	674.903	44680.7	55065	54784	53985.3	53186.6	52564	53155	49382	48249	47642		11.6331	562	24.9819	155.625	229342	483256	9583.22	9539.97	13320	1596.01	433.542	733.687	1048.12	381.136	233.192	129.015	27.1559	10.1477	1.78007	16.1983	2.02479					25			390	1.02326
USA state	Utah	3503613	212818	16.463	1428.57	21897.6	55130	55633	53905	52177.1	51933	50845	47576	46280	45695		13.0423	404	21.372	133.137	196202	413426	8198.45	7191.94	6968.59	834.982	415.825	703.703	1005.29	365.56	199.496	123.742	26.0461	9.73303	1.70732	15.5363	1.94204					27			334	0.913667
USA state	Oregon	4272371	248608	17.1852	1414.29	42595.5	49378	49105	47310.2	45515.4	45391	45655	42172	40450	38788		9.0788	431	26.0615	162.35	239253	504140	9997.35	9750.75	10006.3	1198.97	352.971	597.335	853.336	310.304	243.269	105.038	22.1092	8.26184	1.44926	13.1879	1.64849					16			355	1.14404
USA state	Iowa	3241488	144669	22.4062	626.255	32577	40886	40225	39495.5	38766.1	37837	39427	37380	36825	36301		11.1989	443	19.7731	123.177	181523	382496	7585.08	7411.42	7841.43	939.567	330.339	559.035	798.622	290.408	184.57	98.3031	20.6916	7.73211	1.35633	12.3423	1.54279					5			386	1.32916
USA state	Arkansas	3088354	134771	22.9156	364.093	36010.2	41378	40669	39611.5	38554.1	38430	38611	36604	36115	35161		11.385	560	18.839	117.357	172948	364426	7226.75	7303.53	10306.8	1234.97	319.965	541.479	773.542	281.288	175.851	95.216	20.0418	7.48929	1.31374	11.9547	1.49434	1	336			22			336	1.19451
USA state	Connecticut	3675069	12542	293.021	1455.21	32928.6	41660	40426	39079.3	37732.6	37637	35917	34596	35637	34609		9.41724	360	22.4179	139.653	205804	433658	8599.66	8186.62	6981.43	836.521	314.942	532.979	761.398	276.872	209.258	93.7212	19.7271	7.37172	1.29311	11.7671	1.47088	2	387			20			387	1.39776
USA state	Kansas	2970606	213099	13.94	728.185	28814.9	42004	41832	41214.9	40597.9	40118	38769	35805	34399	33963		11.433	469	18.1207	112.883	166354	350532	6951.22	6737.63	7567.5	906.745	309.063	523.03	747.186	271.704	169.146	91.9718	19.3589	7.23412	1.26898	11.5474	1.44343					19			390	1.43539
USA state	Mississippi	2943045	121531	24.2164	289.961	76069.8	46491	44943	42477.9	40012.8	39751	38305	36403	34925	33859		11.5048	601	17.9526	111.836	164811	347279	6886.73	8338.36	16553.9	1983.5	308.117	521.429	744.898	270.872	167.577	91.6902	19.2996	7.21197	1.26509	11.5121	1.43901					29			256	0.945096
USA state	Nevada	3267467	284332	11.4917	2286.1	29113.1	41181	39509	37480.6	35452.1	35858	36349	35910	33533	31951		9.77852	440	19.9315	124.164	182978	385561	7645.87	7269.4	7601.29	910.793	290.754	492.045	702.922	255.608	186.05	86.5233	18.2121	6.80556	1.1938	10.8633	1.35792					15			861	3.36844
USA state	Nebraska	2005465	198974	10.079	943.243	18390.1	26934	26989	26445.4	25901.8	25717	26547	25318	24248	24443		12.1882	420	12.2333	76.2077	112306	236645	4692.79	4490.95	4479.92	536.787	222.431	376.422	537.746	195.544	114.191	66.1916	13.9325	5.20636	0.913276	8.31062	1.03883					9			140	0.715951
USA state	Idaho	2001619	214045	9.35139	780.695	16773.6	25019	25149	24193.4	23237.7	22973	22601	21584	22384	22830		11.4058	402	12.2099	76.0615	112091	236191	4683.79	4391.6	4200.38	503.293	207.753	351.582	502.26	182.64	113.972	61.8236	13.0131	4.86279	0.853008	7.7622	0.970275					11
USA state	New Mexico	2130256	314161	6.78078	856.371	22325.1	30616	30177	29008.2	27839.4	27799	25216	23101	21441	20833		9.77958	487	12.9946	80.9497	119294	251370	4984.8	4917.21	5801.29	695.115	189.58	320.828	458.326	166.664	121.297	56.4158	11.8748	4.43743	0.778394	7.08322	0.885402					11			130	0.780012
USA state	West Virginia	1769979	62259	28.4293	330.502	24514.2	21994	21501	20995.4	20489.7	20469	19342	17839	17028	16680		9.42384	587	10.7969	67.2592	99118.8	208858	4141.75	4352.54	6794.15	814.081	151.788	256.872	366.96	133.44	100.783	45.1694	9.5076	3.55284	0.623223	5.6712	0.7089					7			120	0.899281
USA state	Hawaii	1446146	16635	86.9339	3572.2	12436.9	19134	19484	19230.1	18976.2	19154	18406	16695	15730	14682		10.1525	343	8.82149	54.9535	80984.2	170645	3383.98	3191.6	2609.56	312.679	133.606	226.103	323.004	117.456	82.3436	39.7589	8.36874	3.12727	0.548571	4.99188	0.623985	2				5			168	1.43032
USA state	New Hampshire	1409032	23187	60.7682	563.32	14174.9	14168	13683	13279.8	12876.5	12990	12381	12037	12283	11777		8.35822	394	8.5951	53.5432	78905.8	166266	3297.13	3222.37	2992.74	358.593	107.171	181.366	259.094	94.216	80.2303	31.8921	6.71289	2.5085	0.44003	4.00418	0.500522					7			51	0.541309
USA state	Montana	1137233	376962	3.01684	459.459	11281.4	12439	12594	12327.2	12060.4	11985	12499	11305	11182	11268		9.90826	440	6.93712	43.2149	63685	134193	2661.13	2592.52	2721.13	326.048	102.539	173.527	247.896	90.144	64.754	30.5137	6.42276	2.40008	0.421012	3.83112	0.47889					6			20	0.221867
USA state	South Dakota	924669	196350	4.70929	456.371	8756.62	12261	12071	11935.8	11800.5	11790	12223	11697	11245	11311		12.2325	434	5.64048	35.1374	51781.5	109111	2163.73	2085.85	2154.15	258.112	102.93	174.189	248.842	90.488	52.6507	30.6302	6.44727	2.40924	0.422618	3.84574	0.480718					4			118	1.30404
USA state	Maine	1405012	79883	17.5884	389.189	16803.9	14120	13610	13286.8	12963.6	12628	12704	12390	12059	11609		8.26256	451	8.57057	53.3905	78680.7	165791	3287.73	3341.88	3644.35	436.669	105.642	178.779	255.398	92.872	80.0014	31.4372	6.61713	2.47272	0.433753	3.94706	0.493383					20			92	0.990611
USA state	Delaware	1051917	5047	208.424	1000.39	10540.2	12170	12088	11726.5	11365	11300	11216	10551	10849	10437		9.92189	431	6.41669	39.9728	58907.4	124126	2461.49	2403.5	2466.74	295.567	94.9767	160.73	229.614	83.496	59.8962	28.2634	5.94909	2.22308	0.389963	3.54858	0.443572	1	208			6			208	2.49114
USA state	Rhode Island	1112308	2678	415.35	2127.03	10322.2	12376	12047	11613.5	11180	10998	10975	10459	10445	9924		8.92199	377	6.78508	42.2677	62289.2	131252	2602.8	2497.6	2225.1	266.613	90.3084	152.83	218.328	79.392	63.3348	26.8742	5.65668	2.11381	0.370795	3.37416	0.42177	1				5			159	2.00272
USA state	North Dakota	796568	178711	4.4573	649.807	6898.28	8840	8939	9021.49	9103.98	9211	11406	10506	9800	9592		12.0417	427	4.85906	30.2696	44607.8	93995	1863.97	1760.78	1785.61	213.954	87.2872	147.717	211.024	76.736	45.3566	25.9751	5.46744	2.0431	0.358391	3.26128	0.40766					4			100	1.30317
USA state	Alaska	740133	1720000	0.43031	694.595	5654.62	11052	11468	11466.7	11465.4	11712	11284	9860	9359	9014		12.1789	452	4.51481	28.1251	41447.4	87335.7	1731.91	1590.15	1695.32	203.135	82.0274	138.816	198.308	72.112	42.1432	24.4099	5.13798	1.91998	0.336794	3.06476	0.383095	1	114			6			114	1.58087
USA state	Wyoming	587618	251470	2.33673	399.228	5647.01	7893	8038	7795.47	7552.94	7469	7706	6406	6122	6037		10.2737	448	3.58447	22.3295	32906.6	69338.9	1375.03	1329.96	1421.44	170.318	54.9367	92.9698	146.699	31.6339	33.459	16.3482	3.44109	1.28588	0.225563	2.05258	0.256572					4			222	7.01779		0.929698
USA state	Vermont	648493	23871	27.1666	369.884	6763.78	6513	6340	6282.24	6224.49	6057	5843	5448	5401	5039		7.77032	390	3.95581	24.6427	36315.6	76522.2	1517.47	1495.27	1369.47	164.091	45.8549	77.6006	122.448	26.4044	36.9252	13.6456	2.87223	1.07331	0.188275	1.71326	0.214158					4			58	2.19661		0.776006
US Federal territory	District of Columbia	702250	158	4444.62	8557	5042.15	8864	9131	9144.88	9158.76	9196	9695	9194	8502	7615		10.8437	409	4.28372	26.6855	39326	82865.5	1643.27	1487.64	1451.33	173.9	69.2965	117.271	185.044	39.9026	39.9861	20.6214	4.34055	1.622	0.284523	2.5891	0.323638					5			313	7.8441		1
England	Milton Keynes	294200	88	3343.18	3437	2026									3256		11.0673	459.5	1.79462	11.1796	16475.2	34715.6	688.428	617.352	664.153	79.5794	29.6296	50.1424	79.1208	17.0614	16.7517	8.81725	1.85592	0.693528	0.121656	1.10704	0.13838
Los Angeles County, California	California	9757179	10513.5	934	5878	69080.8	147377	143409	138061	132713	132633	122688	108800	96518	93950		9.62881		59.5188	370.773	546402	1.15135e+06	22831.8	20603.8		2468.76	854.945	1446.83	2282.99	492.298	555.574	254.417	53.5515	20.0114	3.5103	31.943	3.99288											14
Harris County, Texas	Texas	5009302	4421.86	928		64119.1	73702.4	72597.2	69807.7	67018.2	66921	73570	66594	65337	65670		13.1096		30.5567	190.353	280521	591098	11721.8	12099.8		1449.81	597.597	1011.32	1595.78	344.111	285.23	177.834	37.4319	13.9877	2.45366	22.3278	2.79097											10
Cook County, Illinois	Illinois	5182617	2447.5	2122	6145	42134.7	80597.4	77002.3	74622.8	72243.2	71847	67930	60725	52967	51410		9.9197		31.614	196.939	290227	611549	12127.3	11292.9		1353.12	467.831	791.714	1249.26	269.388	295.098	139.218	29.3037	10.9503	1.92086	17.4794	2.18492											8
Maricopa County, Arizona	Arizona	4673096	23866	195.806		37431.5	63846.9	61641.5	57949.6	54257.8	53379	54438	52375	51179	50770		10.8643		28.5059	177.578	261693	551425	10935	10148.3		1215.98	462.007	781.858	1233.71	266.035	266.086	137.485	28.9389	10.814	1.89694	17.2618	2.15773											8
Dallas County, Texas	Texas	2656028	2531.96	1049		28599.3	42992.8	42348.1	40720.9	39093.7	39037	40059	38072	36569	36983		13.9242		16.2018	100.929	148738	313411	6215.11	6168.65		739.132	336.545	569.538	898.687	193.791	151.234	100.15	21.0803	7.87738	1.38181	12.5742	1.57178											6
San Diego County, California	California	3298799	10900	302.642		23124.6	49653.5	48316.7	46514.9	44713.1	44686	43311	37369	38140	35740		10.8342		20.1227	125.354	184733	389258	7719.19	6950.23		832.782	325.234	550.396	868.482	187.278	187.834	96.7839	20.3718	7.61262	1.33537	12.1516	1.51895											6
Kings County, New York	New York	2617631	251	13656	25048	20188.6	46480.7	45783.7	44024.5	42265.3	42204	41404	37873	33756	31350		11.9765		15.9675	99.47	146587	308880	6125.26	5635.96		675.305	285.285	482.79	761.805	164.274	149.048	84.8958	17.8695	6.67755	1.17135	10.659	1.33238											5
Orange County, California	California	3170435	2050	1470		21907.7	42490.9	41346.9	39805.1	38263.2	38240	37300	35514	31079	30291		9.55421		19.3397	120.477	177544	374111	7418.82	6658.03		797.77	275.648	466.481	736.071	158.725	180.525	82.028	17.2659	6.45198	1.13178	10.2989	1.28737											5
Miami-Dade County, Florida	Florida	2838461	5040	563.187	5085	21515.5	35132.3	33565.2	32527.9	31490.7	31318	32944	30467	29293	29253		10.3059		17.3146	107.862	158954	334938	6642	6087.42		729.399	266.202	450.496	710.848	153.286	161.622	79.2171	16.6742	6.23089	1.09299	9.94602	1.24325											5
Tarrant County, Texas	Texas	2230708				16507.2	30258.1	29804.3	28659.1	27513.9	27474	28543	27096	27888	28013		12.5579		13.6073	84.7669	124920	263224	5219.86	4757.99		570.106	254.918	431.4	680.716	146.788	127.017	75.8592	15.9674	5.96677	1.04666	9.52442	1.19055											4
Riverside County, California	California	2529933	18670	135.508		19556.4	34449.4	33521.9	32271.9	31021.8	31003	30316	28596	28033	27265		10.777		15.4326	96.1375	141676	298532	5920.04	5449.93		653.015	248.112	419.881	662.539	142.869	144.054	73.8336	15.541	5.80745	1.01872	9.2701	1.15876											4
Bexar County, Texas	Texas	2127737				15745.3	28857.2	28424.4	27332.3	26240.1	26202	28093	26522	26117	26570		12.4874		12.9792	80.854	119153	251073	4978.9	4538.36		543.79	241.787	409.178	645.651	139.227	121.153	71.9516	15.1449	5.65941	0.992748	9.0338	1.12922											4
San Bernardino County, California	California	2214281				15920.7	34933.9	33993.4	32725.7	31458	31439	30680	29007	26737	25478		11.5062		13.5071	84.1427	124000	261285	5181.42	4692.19		562.222	231.85	392.361	619.115	133.505	126.081	68.9944	14.5225	5.42681	0.951947	8.66252	1.08282											4
Clark County, Nevada	Nevada	2398871	20880	114.888		19814.7	30865.7	29633.1	28102.4	26571.8	26876	27355	26943	25243	24130		10.0589		14.6331	91.1571	134337	283067	5613.36	5245.98		628.578	219.583	371.602	586.359	126.441	136.592	65.344	13.7541	5.13969	0.901581	8.2042	1.02553											4
Queens County, New York	New York	2316841	280	7936	20056	14758.3	33923.3	33414.6	32130.7	30846.8	30802	30325	27322	24228	23730		10.2424		14.1327	88.04	129743	273387	5421.41	4776.4		572.313	215.943	365.442	576.639	124.345	131.921	64.2608	13.5261	5.05449	0.886636	8.0682	1.00852											4
King County, Washington	Washington	2340211	5480	427.046		15234.8	26987.1	26582.4	25561	24539.6	24504	25972	24434	23410	22520		9.62306		14.2753	88.928	131052	276145	5476.09	4848.45		580.946	204.932	346.808	547.236	118.005	133.252	60.9842	12.8364	4.79676	0.841426	7.6568	0.9571											3
Broward County, Florida	Florida	2037472				16401.6	23700.1	22642.9	21943.2	21243.5	21127	22578	21885	21136	20764		10.1911		12.4286	77.4239	114098	240422	4767.68	4429.68		530.768	188.952	319.766	504.565	108.803	116.014	56.2289	11.8355	4.42273	0.775816	7.05976	0.88247											3
Wayne County, Michigan	Michigan	1771063	1542.74	1148		18206.5	24934.6	24800.3	24450.1	24099.9	23815	23210	22726	21324	20184		11.3965		10.8035	67.3004	99179.5	208985	4144.29	4070.26		487.701	183.674	310.834	490.471	105.764	100.844	54.6583	11.5049	4.29919	0.754145	6.86256	0.85782											3
Philadelphia County, Pennsylvania	Pennsylvania	1573916	358.197	4394	9477	14149.5	25662.2	25277.4	24306.1	23334.9	23301	21703	20452	19335	18751		11.9136		9.60089	59.8088	88139.3	185722	3682.96	3508.73		420.419	170.634	288.765	455.649	98.2552	89.6188	50.7777	10.6881	3.99396	0.700603	6.37534	0.796917											3
Sacramento County, California	California	1611231				12503.2	22436.6	21832.6	21018.4	20204.2	20192	19688	19154	18336	17367		10.7787		9.82851	61.2268	90228.9	190125	3770.28	3473.93		416.25	158.04	267.452	422.018	91.0031	91.7435	47.0298	9.89919	3.69917	0.648892	5.90478	0.738097											3
Santa Clara County, California	California	1926325				10883.7	26693.5	25974.8	25006.2	24037.6	24023	23285	21198	19393	17331		8.99692		11.7506	73.2004	107874	227306	4507.6	3864.65		463.065	157.712	266.897	421.143	90.8144	109.685	46.9323	9.87867	3.6915	0.647547	5.89254	0.736568											3
Franklin County, Ohio	Ohio	1356303				10158.7	19665.4	19370.5	18626.2	17881.9	17856	19048	18242	17421	17244		12.714		8.27345	51.5395	75953	160044	3173.75	2900.88		347.585	156.92	265.558	419.029	90.3586	77.2279	46.6968	9.82908	3.67297	0.644296	5.86296	0.73287											3
Bronx County, New York	New York	1384724	108.999	12704	35317	10191.6	24336.2	23971.3	23050.2	22129.1	22097	21120	19565	17183	16900		12.2046		8.44682	52.6195	77544.5	163397	3240.25	2949.92		353.461	153.79	260.26	410.67	88.556	78.8462	45.7652	9.633	3.5997	0.631443	5.746	0.71825											3
Hillsborough County, Florida	Florida	1581426				12097.9	18553.3	17725.7	17178	16630.2	16539	17473	17090	17323	16860		10.6613		9.6467	60.0942	88559.9	186608	3700.54	3398.64		407.228	153.426	259.644	409.698	88.3464	90.0464	45.6569	9.6102	3.59118	0.629948	5.7324	0.71655											3
Orange County, Florida	Florida	1533646				9493.27	16897.6	16143.8	15644.9	15146.1	15063	16737	16774	16677	16530		10.7782		9.35524	58.2785	85884.2	180970	3588.73	3141.26		376.389	150.423	254.562	401.679	86.6172	87.3258	44.7632	9.4221	3.52089	0.617618	5.6202	0.702525											3
Travis County, Texas	Texas	1363767				10091.9							15093	16240	16300		11.9522		8.31898	51.8231	76371	160925	3191.21	2908.85		348.541	148.33	251.02	396.09	85.412	77.6529	44.1404	9.291	3.4719	0.609025	5.542	0.69275											3
Middlesex County, Massachusetts	Massachusetts	1668956				11816.2							16512	16188	16251		9.73722		10.1806	63.4203	93461.5	196937	3905.36	3524.26		422.279	147.884	250.265	394.899	85.1552	95.0304	44.0077	9.26307	3.46146	0.607194	5.52534	0.690667											3
Suffolk County, New York	New York	1535909				12840.2							15223	15994	16207		10.5521		9.36904	58.3645	86010.9	181237	3594.03	3368		403.556	147.484	249.588	393.83	84.9247	87.4547	43.8886	9.23799	3.45209	0.60555	5.51038	0.688797											2
Alameda County, California	California	1649060			4709	10306.6							18329	16988	15750		9.5509		10.0593	62.6643	92347.4	194589	3858.8	3385.06		405.601	143.325	242.55	382.725	82.53	93.8975	42.651	8.9775	3.35475	0.588475	5.355	0.669375											2
Palm Beach County, Florida	Florida	1582055				15852.2	15325.9	14642.3	14189.8	13737.3	13662	15033	14907	15195	15135		9.56667		9.65054	60.1181	88595.1	186682	3702.01	3614.8		433.128	137.728	233.079	367.781	79.3074	90.0822	40.9856	8.62695	3.22376	0.565496	5.1459	0.643238											2
Mecklenburg County, North Carolina	North Carolina	1206285				7189.46							14571	15241	15077		12.4987		7.35834	45.8388	67552	142342	2822.71	2449.61		293.514	137.201	232.186	366.371	79.0035	68.6859	40.8285	8.59389	3.2114	0.563329	5.12618	0.640772											2
Salt Lake County, Utah	Utah	1216274				7869.29							16167	15002	14614		12.0154		7.41927	46.2184	68111.3	143520	2846.08	2516.36		301.512	132.987	225.056	355.12	76.5774	69.2546	39.5747	8.32998	3.11278	0.54603	4.96876	0.621095											2
Hidalgo County, Texas	Texas	914820				5286							14070	13871	14494		15.8436		5.5804	34.7632	51229.9	107949	2140.68	1844.71		221.034	131.895	223.208	352.204	75.9486	52.0899	39.2498	8.26158	3.08722	0.541546	4.92796	0.615995											2
Marion County, Indiana	Indiana	981628				8408							14004	14199	14470		14.7408		5.98793	37.3019	54971.2	115832	2297.01	2164.44		259.345	131.677	222.838	351.621	75.8228	55.8939	39.1848	8.2479	3.08211	0.54065	4.9198	0.614975											2
Hennepin County, Minnesota	Minnesota	1273334				9626.41							15712	14616	14290		11.2225		7.76734	48.3867	71306.7	150253	2979.6	2729.18		327.012	130.039	220.066	347.247	74.8796	72.5036	38.6973	8.1453	3.04377	0.533924	4.8586	0.607325											2
Nassau County, New York	New York	1392438	766.339	1817		10693.9							14029	14088	13762		9.88338		8.49387	52.9126	77976.5	164308	3258.3	2995.15		358.881	125.234	211.935	334.417	72.1129	79.2854	37.2675	7.84434	2.93131	0.514196	4.67908	0.584885											2
Fresno County, California	California	1024125				7916.49							14441	14054	13676		13.3538		6.24716	38.9168	57351	120847	2396.45	2206.15		264.343	124.452	210.61	332.327	71.6622	58.3137	37.0346	7.79532	2.91299	0.510983	4.64984	0.58123											2
Wake County, North Carolina	North Carolina	1232444				6889.36							12676	13171	13202		10.712		7.51791	46.8329	69016.9	145428	2883.92	2466.58		295.547	120.138	203.311	320.809	69.1785	70.1754	35.751	7.52514	2.81203	0.493273	4.48868	0.561085											2
New York County, New York	New York	1660664	61.9142	26822	53221	10528.6	20549.8	21384	20562.3	19740.6	19712	17512	16906	13841	13030		7.84626		10.1301	63.1052	92997.2	195958	3885.95	3419.96		409.783	118.573	200.662	316.629	68.2772	94.5582	35.2852	7.4271	2.77539	0.486846	4.4302	0.553775											2
Cuyahoga County, Ohio	Ohio	1240594	1147.64	1081		13088.3									12880		10.3821		7.56762	47.1426	69473.3	146390	2902.99	2867.96		343.641	117.208	198.352	312.984	67.4912	70.6394	34.879	7.3416	2.74344	0.481242	4.3792	0.5474											2
Collin County, Texas	Texas	1254658				9284.47									12850		10.2418		7.65341	47.677	70260.8	148050	2935.9	2676.12		320.655	116.935	197.89	312.255	67.334	71.4402	34.7978	7.3245	2.73705	0.480121	4.369	0.546125											2
Duval County, Florida	Florida	1055159				9549.19									12440		11.7897		6.43647	40.096	59088.9	124509	2469.07	2355.82		282.276	113.204	191.576	302.292	65.1856	60.0808	33.6875	7.0908	2.64972	0.464802	4.2296	0.5287											2
Shelby County, Tennessee	Tennessee	910530				8813.93									12440		13.6624		5.55423	34.6001	50989.7	107443	2130.64	2064.21		247.335	113.204	191.576	302.292	65.1856	51.8456	33.6875	7.0908	2.64972	0.464802	4.2296	0.5287											2
Fulton County, Georgia	Georgia	1090354				9529.69									12267		11.2505		6.65116	41.4335	61059.8	128662	2551.43	2415.22		289.393	111.63	188.912	298.088	64.2791	62.0848	33.219	6.99219	2.61287	0.458338	4.17078	0.521347											2
Oakland County, Michigan	Michigan	1296888				11010.6									12240		9.43798		7.91102	49.2817	72625.7	153033	3034.72	2853.84		341.95	111.384	188.496	297.432	64.1376	73.8448	33.1459	6.9768	2.60712	0.457329	4.1616	0.5202											2
Utah County, Utah	Utah	747234				3280									12008		16.0699		4.55813	28.3949	41845.1	88173.6	1748.53	1415.63		169.622	109.273	184.923	291.794	62.9219	42.5475	32.5177	6.84456	2.5577	0.448661	4.08272	0.51034											2
Allegheny County, Pennsylvania	Pennsylvania	1231814				13451.4									11750		9.53878		7.51407	46.8089	68981.6	145354	2882.44	2870.03		343.89	106.925	180.95	285.525	61.57	70.1395	31.819	6.6975	2.50275	0.439021	3.995	0.499375											2
Fairfax County, Virginia	Virginia	1160925	1087.01	1068		12561.2									11744		10.1161		7.08164	44.1151	65011.8	136989	2716.56	2699.22		323.423	106.87	180.858	285.379	61.5386	66.1031	31.8028	6.69408	2.50147	0.438797	3.99296	0.49912											2
Denton County, Texas	Texas	1045120				7733.89									11561		11.0619		6.37523	39.7146	58526.7	123324	2445.58	2229.19		267.103	105.205	178.039	280.932	60.5796	59.5091	31.3072	6.58977	2.46249	0.431959	3.93074	0.491343											2
Gwinnett County, Georgia	Georgia	1003869				5080									11279		11.2355		6.1236	38.147	56216.7	118457	2349.05	1964.23		235.356	102.639	173.697	274.08	59.102	57.1603	30.5435	6.42903	2.40243	0.421423	3.83486	0.479357											2
Montgomery County, Maryland	Maryland	1082273				6807.5									11212		10.3597		6.60187	41.1264	60607.3	127708	2532.52	2224.82		266.58	102.029	172.665	272.452	58.7509	61.6246	30.3621	6.39084	2.38816	0.418919	3.81208	0.47651											2
Contra Costa County, California	California	1172607				8454.5									11185		9.53858		7.1529	44.5591	65666	138368	2743.9	2486.39		297.921	101.784	172.249	271.796	58.6094	66.7682	30.289	6.37545	2.3824	0.417911	3.8029	0.475363											2
Milwaukee County, Wisconsin	Wisconsin	924740	609.987	1516											11133		12.0391		5.64091	35.1401	51785.4	109119	2163.89				101.31	171.448	270.532	58.3369	52.6547	30.1482	6.34581	2.37133	0.415968	3.78522	0.473152											2
Pierce County, Washington	Washington	941170													10878		11.558		5.74114	35.7645	52705.5	111058	2202.34				98.9898	167.521	264.335	57.0007	53.5902	29.4576	6.20046	2.31701	0.40644	3.69852	0.462315											2
Oklahoma County, Oklahoma	Oklahoma	816490													10735		13.1477		4.98059	31.0266	45723.4	96345.8	1910.59				97.6885	165.319	260.861	56.2514	46.4909	29.0704	6.11895	2.28655	0.401097	3.6499	0.456238											2
Honolulu County, Hawaii	Hawaii	998747			5838										10608		10.6213		6.09236	37.9524	55929.8	117852	2337.07				96.5328	163.363	257.774	55.5859	56.8687	28.7265	6.04656	2.2595	0.396352	3.60672	0.45084											2
Kern County, California	California	922529													10582		11.4706		5.62743	35.0561	51661.6	108858	2158.72				96.2962	162.963	257.143	55.4497	52.5288	28.6561	6.03174	2.25397	0.39538	3.59788	0.449735											2
El Paso County, Texas	Texas	875784													10533		12.0269		5.34228	33.2798	49043.9	103343	2049.33				95.8503	162.208	255.952	55.1929	49.8671	28.5234	6.00381	2.24353	0.39355	3.58122	0.447653											2
Westchester County, New York	New York	1006447				7105.52									10275		10.2092		6.13933	38.245	56361	118761	2355.09	2123.9		254.488	93.5025	158.235	249.683	53.841	57.3071	27.8247	5.85675	2.18858	0.38391	3.4935	0.436688											2
Hamilton County, Ohio	Ohio	837359													10267		12.2612		5.10789	31.8196	46892.1	98808.4	1959.42				93.4297	158.112	249.488	53.7991	47.6792	27.803	5.85219	2.18687	0.383611	3.49078	0.436347											2
Ocean County, New Jersey	New Jersey	666434													10235		15.3579		4.06525	25.3245	37320.3	78639.2	1559.46				93.1385	157.619	248.71	53.6314	37.9468	27.7164	5.83395	2.18005	0.382415	3.4799	0.434988											2
Davidson County, Tennessee	Tennessee	729505													10200		13.9821		4.44998	27.7212	40852.3	86081.6	1707.04				92.82	157.08	247.86	53.448	41.538	27.6216	5.814	2.1726	0.381108	3.468	0.4335											2
Pima County, Arizona	Arizona	1080149				10974.3									10040		9.29501		6.58891	41.0457	60488.3	127458	2527.55	2475.79		296.651	91.364	154.616	243.972	52.6096	61.5037	27.1883	5.7228	2.13852	0.375129	3.4136	0.4267											2
Prince George's County, Maryland	Maryland	966629													10040		10.3866		5.89644	36.7319	54131.2	114062	2261.91				91.364	154.616	243.972	52.6096	55.0399	27.1883	5.7228	2.13852	0.375129	3.4136	0.4267											2
DeKalb County, Georgia	Georgia	770307	771.851	998											10020		13.0078		4.69887	29.2717	43137.2	90896.2	1802.52				91.182	154.308	243.486	52.5048	43.8613	27.1342	5.7114	2.13426	0.374382	3.4068	0.42585											2
Essex County, New Jersey	New Jersey	881527	367.609	2398	6473										10010		11.3553		5.37731	33.498	49365.5	104020	2062.77				91.091	154.154	243.243	52.4524	50.1941	27.1071	5.7057	2.13213	0.374009	3.4034	0.425425											2
Snohomish County, Washington	Washington	864113													9740		11.2717		5.27109	32.8363	48390.3	101965	2022.02				88.634	149.996	236.682	51.0376	49.2026	26.3759	5.5518	2.07462	0.36392	3.3116	0.41395											1
DuPage County, Illinois	Illinois	937142	866.921	1081											9660		10.3079		5.71657	35.6114	52480	110583	2192.91				87.906	148.764	234.738	50.6184	53.3609	26.1593	5.5062	2.05758	0.360931	3.2844	0.41055											1
Jefferson County, Alabama	Alabama	664744													9655		14.5244		4.05494	25.2603	37225.7	78439.8	1555.5				87.8605	148.687	234.617	50.5922	37.8505	26.1457	5.50335	2.05652	0.360744	3.2827	0.410338											1
Jefferson County, Kentucky	Kentucky	793881													9653		12.1593		4.84267	30.1675	44457.3	93678	1857.68				87.8423	148.656	234.568	50.5817	45.2036	26.1403	5.50221	2.05609	0.36067	3.28202	0.410253											1
Fort Bend County, Texas	Texas	958434													9630		10.0476		5.84645	36.4205	53672.3	113095	2242.74				87.633	148.302	234.009	50.4612	54.5732	26.078	5.4891	2.05119	0.35981	3.2742	0.409275											1
Capitol Planning Region, Connecticut	Connecticut	991508													9500		9.58136		6.0482	37.6773	55524.4	116998	2320.13				86.45	146.3	230.85	49.78	56.4565	25.726	5.415	2.0235	0.354953	3.23	0.40375											1
St Louis County, Missouri	Missouri	992929													9410		9.47701		6.05687	37.7313	55604	117166	2323.45				85.631	144.914	228.663	49.3084	56.5374	25.4823	5.3637	2.00433	0.35159	3.1994	0.399925											1
El Paso County, Colorado	Colorado	752772													9200		12.2215		4.59191	28.6053	42155.2	88827.1	1761.49				83.72	141.68	223.56	48.208	42.8628	24.9136	5.244	1.9596	0.343744	3.128	0.391											1
Erie County, New York	New York	950602													9105		9.57814		5.79867	36.1229	53233.7	112171	2224.41				82.8555	140.217	221.251	47.7102	54.1273	24.6563	5.18985	1.93937	0.340195	3.0957	0.386962											1
Baltimore County, Maryland	Maryland	852425			5877										9082		10.6543		5.19979	32.3922	47735.8	100586	1994.67				82.6462	139.863	220.693	47.5897	48.5371	24.5941	5.17674	1.93447	0.339335	3.08788	0.385985											1
Bergen County, New Jersey	New Jersey	978641	652.427	1500											8995		9.19132		5.96971	37.1884	54803.9	115480	2290.02				81.8545	138.523	218.578	47.1338	55.7238	24.3585	5.12715	1.91593	0.336085	3.0583	0.382288											1
Polk County, Florida	Florida	852878													8950		10.4939		5.20256	32.4094	47761.2	100640	1995.73				81.445	137.83	217.485	46.898	48.5629	24.2366	5.1015	1.90635	0.334403	3.043	0.380375											1
Cobb County, Georgia	Georgia	787538													8920		11.3264		4.80398	29.9264	44102.1	92929.5	1842.84				81.172	137.368	216.756	46.7408	44.8424	24.1554	5.0844	1.89996	0.333282	3.0328	0.3791											1
Jackson County, Missouri	Missouri	727362													8850		12.1673		4.43691	27.6398	40732.3	85828.7	1702.03				80.535	136.29	215.055	46.374	41.416	23.9658	5.0445	1.88505	0.330667	3.009	0.376125											1
Montgomery County, Texas	Texas	749613													8824		11.7714		4.57264	28.4853	41978.3	88454.3	1754.09				80.2984	135.89	214.423	46.2378	42.683	23.8954	5.02968	1.87951	0.329695	3.00016	0.37502											1
Tulsa County, Oklahoma	Oklahoma	693514													8600		12.4006		4.23044	26.3535	38836.8	81834.7	1622.82				78.26	132.44	208.98	45.064	39.4887	23.2888	4.902	1.8318	0.321326	2.924	0.3655											1
Denver County, Colorado	Colorado	729019	481.201	1515											8580		11.7692		4.44702	27.7027	40825.1	86024.2	1705.9				78.078	132.132	208.494	44.9592	41.5103	23.2346	4.8906	1.82754	0.320579	2.9172	0.36465											1
San Joaquin County, California	California	816108													8554		10.4815		4.97826	31.0121	45702	96300.7	1909.69				77.8414	131.732	207.862	44.823	46.4692	23.1642	4.87578	1.822	0.319607	2.90836	0.363545											1
Ventura County, California	California	835427													8530		10.2103		5.0961	31.7462	46783.9	98580.4	1954.9				77.623	131.362	207.279	44.6972	47.5692	23.0992	4.8621	1.81689	0.318711	2.9002	0.362525											1
Middlesex County, New Jersey	New Jersey	890119	879.564	1012											8470		9.51558		5.42973	33.8245	49846.7	105034	2082.88				77.077	130.438	205.821	44.3828	50.6834	22.9368	4.8279	1.80411	0.316469	2.8798	0.359975											1
Macomb County, Michigan	Michigan	886175													8470		9.55793		5.40567	33.6746	49625.8	104569	2073.65				77.077	130.438	205.821	44.3828	50.4588	22.9368	4.8279	1.80411	0.316469	2.8798	0.359975											1
Worcester County, Massachusetts	Massachusetts	881248													8460		9.60002		5.37561	33.4874	49349.9	103987	2062.12				76.986	130.284	205.578	44.3304	50.1783	22.9097	4.8222	1.80198	0.316095	2.8764	0.35955											1
Essex County, Massachusetts	Massachusetts	823938													8443		10.2471		5.02602	31.3096	46140.5	97224.7	1928.01				76.8313	130.022	205.165	44.2413	46.915	22.8636	4.81251	1.79836	0.31546	2.87062	0.358828											1
Willacy County, Texas	Texas	20027													8443		1		0.122165	0.761026	1121.51	2363.19	46.8632				76.8313	130.022	205.165	44.2413	1.14034	22.8636	4.81251	1.79836	0.31546	2.87062	0.358828											1
Montgomery County, Pennsylvania	Pennsylvania	879190													8330		9.47463		5.36306	33.4092	49234.6	103744	2057.3				75.803	128.282	202.419	43.6492	50.0611	22.5576	4.7481	1.77429	0.311238	2.8322	0.354025											1
Hudson County, New Jersey	New Jersey	736185	138.85	5302	15595										8290		11.2608		4.49073	27.975	41226.4	86869.8	1722.67				75.439	127.666	201.447	43.4396	41.9184	22.4493	4.7253	1.76577	0.309743	2.8186	0.352325											1
Suffolk County, Massachusetts	Massachusetts	793144	165.445	4794	11225										8255		10.4079		4.83818	30.1395	44416.1	93591	1855.96				75.1205	127.127	200.596	43.2562	45.1616	22.3545	4.70535	1.75832	0.308436	2.8067	0.350838											1
Williamson County, Texas	Texas	727480													8075		11.1		4.43763	27.6442	40738.9	85842.6	1702.3				73.4825	124.355	196.222	42.313	41.4227	21.8671	4.60275	1.71998	0.30171	2.7455	0.343187											1.24355
Kent County, Michigan	Michigan	673002													7890		11.7236		4.10531	25.5741	37688.1	79414.2	1574.82				71.799	121.506	191.727	41.3436	38.3207	21.3661	4.4973	1.68057	0.294798	2.6826	0.335325											1
Arapahoe County, Colorado	Colorado	666918													7605		11.4032		4.0682	25.3429	37347.4	78696.3	1560.59				69.2055	117.117	184.802	39.8502	37.9743	20.5943	4.33485	1.61987	0.284149	2.5857	0.323213											1
Lee County, Florida	Florida	860959													7462		8.66708		5.25185	32.7164	48213.7	101593	2014.64				67.9042	114.915	181.327	39.1009	49.023	20.2071	4.25334	1.58941	0.278806	2.53708	0.317135											1
Monroe County, New York	New York	752202													7445		9.89761		4.58843	28.5837	42123.3	88759.8	1760.15				67.7495	114.653	180.913	39.0118	42.8304	20.1611	4.24365	1.58579	0.278171	2.5313	0.316412											1
Pinellas County, Florida	Florida	965870	747.577	1292											7300		7.55795		5.89181	36.7031	54088.7	113973	2260.14				66.43	112.42	177.39	38.252	54.9966	19.7684	4.161	1.5549	0.272753	2.482	0.31025											1
Multnomah County, Oregon	Oregon	795897													7250		9.10922		4.85497	30.2441	44570.2	93915.8	1862.4				65.975	111.65	176.175	37.99	45.3184	19.633	4.1325	1.54425	0.270885	2.465	0.308125											1
San Mateo County, California	California	742893													7180		9.66492		4.53165	28.2299	41602	87661.4	1738.37				65.338	110.572	174.474	37.6232	42.3003	19.4434	4.0926	1.52934	0.26827	2.4412	0.30515											1
Norfolk County, Massachusetts	Massachusetts	740754													7105		9.59158		4.5186	28.1487	41482.2	87409	1733.36				64.6555	109.417	172.651	37.2302	42.1785	19.2403	4.04985	1.51337	0.265468	2.4157	0.301963											1
San Francisco County, California	California	827526			12895										7001		8.46016		5.04791	31.446	46341.5	97648.1	1936.41				63.7091	107.815	170.124	36.6852	47.1193	18.9587	3.99057	1.49121	0.261582	2.38034	0.297542											1
Will County, Illinois	Illinois	708583													6895		9.73069		4.32236	26.9262	39680.6	83612.8	1658.08				62.7445	106.183	167.548	36.1298	40.3467	18.6717	3.93015	1.46863	0.257621	2.3443	0.293038											1
Providence County, Rhode Island	Rhode Island	675912													6720		9.94212		4.12306	25.6847	37851.1	79757.6	1581.63				61.152	103.488	163.296	35.2128	38.4864	18.1978	3.8304	1.43136	0.251083	2.2848	0.2856											1
Western Connecticut Planning Region, Connecticut	Connecticut	637013													6624.94				3.88578	24.2065	35672.7	75167.5	1490.61				60.2869	102.024	160.986	34.7147	36.2715	17.9403	3.77621	1.41111	0.247531	2.25248	0.28156											1.02024
Union County, New Jersey	New Jersey	594160	295.015	2014											6620		11.1418		3.62438	22.5781	33273	70110.9	1390.33				60.242	101.948	160.866	34.6888	33.8315	17.927	3.7734	1.41006	0.247346	2.2508	0.28135											1.01948
Lake County, Illinois	Illinois	718604													6610		9.19839		4.38348	27.307	40241.8	84795.3	1681.53				60.151	101.794	160.623	34.6364	40.9173	17.8999	3.7677	1.40793	0.246973	2.2474	0.280925											1
Rockland County, New York	New York	348144													6600.81		18.96		2.12368	13.2295	19496.1	41081	814.657				60.0674	101.652	160.4	34.5882	19.8233	17.875	3.76246	1.40597	0.246629	2.24428	0.280534											1.01652
Bernalillo County, New Mexico	New Mexico	671747													6580		9.79535		4.09766	25.5264	37617.8	79266.1	1571.89				59.878	101.332	159.894	34.4792	38.2493	17.8186	3.7506	1.40154	0.245852	2.2372	0.27965											1
Johnson County, Kansas	Kansas	632276													6575.67				3.85688	24.0265	35407.5	74608.6	1479.53				59.8386	101.265	159.789	34.4565	36.0018	17.8069	3.74813	1.40062	0.24569	2.23573	0.279466											1.01265
Monmouth County, New Jersey	New Jersey	647520													6375		9.84526		3.94987	24.6058	36261.1	76407.4	1515.2				58.0125	98.175	154.912	33.405	36.8698	17.2635	3.63375	1.35787	0.238192	2.1675	0.270937											0.98175
Washington County, Oregon	Oregon	611272													6357.23				3.72876	23.2283	34231.2	72130.1	1430.38				57.8508	97.9013	154.481	33.3119	34.8058	17.2154	3.62362	1.35409	0.237528	2.16146	0.270182											0.979013
Passaic County, New Jersey	New Jersey	526597	502.478	1048	6049										6350				3.21224	20.0107	29489.4	62138.4	1232.24				57.785	97.79	154.305	33.274	29.9844	17.1958	3.6195	1.35255	0.237258	2.159	0.269875											0.9779
Anne Arundel County, Maryland	Maryland	602350													6264.44				3.67434	22.8893	33731.6	71077.3	1409.5				57.0064	96.4724	152.226	32.8257	34.2978	16.9641	3.57073	1.33433	0.234061	2.12991	0.266239											0.964724
Douglas County, Nebraska	Nebraska	601158													6252.04				3.66706	22.844	33664.8	70936.6	1406.71				56.8936	96.2815	151.925	32.7607	34.2299	16.9305	3.56366	1.33169	0.233598	2.12569	0.265712											0.962815
Bristol County, Massachusetts	Massachusetts	588593													6121.37				3.59042	22.3665	32961.2	69454	1377.31				55.7044	94.2691	148.749	32.076	33.5145	16.5767	3.48918	1.30385	0.228716	2.08126	0.260158											0.942691
Dane County, Wisconsin	Wisconsin	588347													6118.81				3.58892	22.3572	32947.4	69424.9	1376.73				55.6812	94.2297	148.687	32.0626	33.5005	16.5697	3.48772	1.30331	0.22862	2.08039	0.260049											0.942297
New Castle County, Delaware	Delaware	588093													6116.17				3.58737	22.3475	32933.2	69395	1376.14				55.6571	94.189	148.623	32.0487	33.486	16.5626	3.48622	1.30274	0.228521	2.0795	0.259937											0.94189
Delaware County, Pennsylvania	Pennsylvania	584882	498.621	1173											6082.77				3.56778	22.2255	32753.4	69016.1	1368.62				55.3532	93.6747	147.811	31.8737	33.3032	16.4721	3.46718	1.29563	0.227274	2.06814	0.258518											0.936747
Camden County, New Jersey	New Jersey	533988	595.969	896											6060				3.25733	20.2915	29903.3	63010.6	1249.53				55.146	93.324	147.258	31.7544	30.4053	16.4105	3.4542	1.29078	0.226423	2.0604	0.25755											0.93324
Jefferson County, Colorado	Colorado	578533													6016.74				3.52905	21.9843	32397.8	68266.9	1353.77				54.7524	92.6578	146.207	31.5277	32.9417	16.2933	3.42954	1.28157	0.224807	2.04569	0.255712											0.926578
South Central Connecticut Planning Region, Connecticut	Connecticut	576718													5997.87				3.51798	21.9153	32296.2	68052.7	1349.52				54.5806	92.3672	145.748	31.4288	32.8383	16.2422	3.41878	1.27755	0.224101	2.03927	0.254909											0.923672
Bell County, Texas	Texas	399578													5938				2.43743	15.184	22376.4	47150.2	935.013				54.0358	91.4452	144.293	31.1151	22.752	16.0801	3.38466	1.26479	0.221864	2.01892	0.252365											0.914452
Greenville County, South Carolina	South Carolina	570745													5935.75				3.48154	21.6883	31961.7	67347.9	1335.54				54.0153	91.4105	144.239	31.1033	32.4982	16.074	3.38338	1.26431	0.22178	2.01815	0.252269											0.914105
Baltimore city, Maryland	Maryland	568271													5910.02				3.46645	21.5943	31823.2	67056	1329.75				53.7812	91.0143	143.613	30.9685	32.3574	16.0043	3.36871	1.25883	0.220819	2.00941	0.251176											0.910143
Lancaster County, Pennsylvania	Pennsylvania	563293													5858.25				3.43609	21.4051	31544.4	66468.6	1318.11				53.31	90.217	142.355	30.6972	32.0739	15.8641	3.3392	1.24781	0.218885	1.9918	0.248976											0.90217
Chester County, Pennsylvania	Pennsylvania	560745													5831.75				3.42054	21.3083	31401.7	66167.9	1312.14				53.0689	89.8089	141.711	30.5584	31.9288	15.7924	3.3241	1.24216	0.217894	1.98279	0.247849											0.898089
Cameron County, Texas	Texas	431874													5828				2.63443	16.4112	24184.9	50961.1	1010.59				53.0348	89.7512	141.62	30.5387	24.5909	15.7822	3.32196	1.24136	0.217754	1.98152	0.24769											0.897512
Guilford County, North Carolina	North Carolina	558816													5811.69				3.40878	21.235	31293.7	65940.3	1307.63				52.8863	89.5	141.224	30.4532	31.819	15.738	3.31266	1.23789	0.217145	1.97597	0.246997											0.895
Stanislaus County, California	California	556972													5792.51				3.39753	21.1649	31190.4	65722.7	1303.31				52.7118	89.2046	140.758	30.3527	31.714	15.6861	3.30173	1.2338	0.216428	1.96945	0.246182											0.892046
Spokane County, Washington	Washington	555947													5781.85				3.39128	21.126	31133	65601.7	1300.92				52.6148	89.0405	140.499	30.2969	31.6556	15.6572	3.29565	1.23153	0.21603	1.96583	0.245729											0.890405
Bucks County, Pennsylvania	Pennsylvania	650131													5655		8.69825		3.9658	24.705	36407.3	76715.5	1521.31				51.4605	87.087	137.417	29.6322	37.0185	15.3137	3.22335	1.20452	0.211291	1.9227	0.240338											0.87087
Adams County, Colorado	Colorado	542973													5646.92				3.31214	20.633	30406.5	64070.8	1270.56				51.387	86.9626	137.22	29.5899	30.9169	15.2919	3.21874	1.20279	0.210989	1.91995	0.239994											0.869626
Pasco County, Florida	Florida	659114													5645		8.56453		4.0206	25.0463	36910.4	77775.5	1542.33				51.3695	86.933	137.173	29.5798	37.53	15.2867	3.21765	1.20239	0.210917	1.9193	0.239913											0.86933
Plymouth County, Massachusetts	Massachusetts	542090													5637.74				3.30675	20.5994	30357	63966.6	1268.49				51.3034	86.8211	136.997	29.5417	30.8666	15.267	3.21351	1.20084	0.210645	1.91683	0.239604											0.868211
Ramsey County, Minnesota	Minnesota	542015	420.167	1290											5636.96				3.30629	20.5966	30352.8	63957.8	1268.32				51.2963	86.8091	136.978	29.5376	30.8623	15.2649	3.21306	1.20067	0.210616	1.91657	0.239571											0.868091
Summit County, Ohio	Ohio	538370													5599.05				3.28406	20.4581	30148.7	63527.7	1259.79				50.9513	86.2253	136.057	29.339	30.6548	15.1622	3.19146	1.1926	0.2092	1.90368	0.23796											0.862253
Montgomery County, Ohio	Ohio	537443													5589.41				3.2784	20.4228	30096.8	63418.3	1257.62				50.8636	86.0769	135.823	29.2885	30.602	15.1361	3.18596	1.19054	0.20884	1.9004	0.23755											0.860769
Sedgwick County, Kansas	Kansas	536081													5575.24				3.27009	20.3711	30020.5	63257.6	1254.43				50.7347	85.8587	135.478	29.2143	30.5245	15.0978	3.17789	1.18753	0.208311	1.89558	0.236948											0.858587
Ada County, Idaho	Idaho	535799													5572.31				3.26837	20.3604	30004.7	63224.3	1253.77				50.708	85.8136	135.407	29.1989	30.5084	15.0898	3.17622	1.1869	0.208201	1.89459	0.236823											0.858136
Clark County, Washington	Washington	527269													5483.6				3.21634	20.0362	29527.1	62217.7	1233.81				49.9007	84.4474	133.251	28.7341	30.0227	14.8496	3.12565	1.16801	0.204886	1.86442	0.233053											0.844474
Kane County, Illinois	Illinois	520997													5418.37				3.17808	19.7979	29175.8	61477.6	1219.13				49.3072	83.4429	131.666	28.3923	29.6656	14.6729	3.08847	1.15411	0.202449	1.84225	0.230281											0.834429
Washoe County, Nevada	Nevada	507280													5275.71				3.09441	19.2766	28407.7	59859	1187.04				48.009	81.246	128.2	27.6447	28.8845	14.2866	3.00716	1.12373	0.197119	1.79374	0.224218											0.81246
Knox County, Tennessee	Tennessee	506748													5270.18				3.09116	19.2564	28377.9	59796.3	1185.79				47.9586	81.1608	128.065	27.6157	28.8542	14.2716	3.004	1.12255	0.196912	1.79186	0.223983											0.811608
Lake County, Indiana	Indiana	502955													5230.73				3.06803	19.1123	28165.5	59348.7	1176.91				47.5997	80.5533	127.107	27.409	28.6383	14.1648	2.98152	1.11415	0.195438	1.77845	0.222306											0.805533
Richmond County, New York	New York	498212	160.662	3101	6841										5181.4				3.03909	18.9321	27899.9	58789	1165.82				47.1508	79.7936	125.908	27.1506	28.3682	14.0312	2.9534	1.10364	0.193595	1.76168	0.22021											0.797936
Prince William County, Virginia	Virginia	497003													5168.83				3.03172	18.8861	27832.2	58646.4	1162.99				47.0364	79.6	125.603	27.0847	28.2994	13.9972	2.94623	1.10096	0.193126	1.7574	0.219675											0.796
Polk County, Iowa	Iowa	516185													5130				3.14873	19.615	28906.4	60909.8	1207.87				46.683	79.002	124.659	26.8812	29.3916	13.892	2.9241	1.09269	0.191675	1.7442	0.218025											0.79002
Pinal County, Arizona	Arizona	513862													5130				3.13456	19.5268	28776.3	60635.7	1202.44				46.683	79.002	124.659	26.8812	29.2593	13.892	2.9241	1.09269	0.191675	1.7442	0.218025											0.79002
Brevard County, Florida	Florida	658447													5125		7.78347		4.01653	25.021	36873	77696.7	1540.77				46.6375	78.925	124.537	26.855	37.492	13.8785	2.92125	1.09163	0.191488	1.7425	0.217812											0.78925
Morris County, New Jersey	New Jersey	523053													5050				3.19062	19.876	29291	61720.3	1223.94				45.955	77.77	122.715	26.462	29.7826	13.6754	2.8785	1.07565	0.188686	1.717	0.214625											0.7777
Sonoma County, California	California	485375													5047.9				2.96079	18.4443	27181	57274.2	1135.78				45.9359	77.7377	122.664	26.451	27.6373	13.6697	2.8773	1.0752	0.188607	1.71629	0.214536											0.777377
Tulare County, California	California	483546													5028.88				2.94963	18.3747	27078.6	57058.4	1131.5				45.7628	77.4447	122.202	26.3513	27.5331	13.6182	2.86646	1.07115	0.187896	1.70982	0.213727											0.774447
Volusia County, Florida	Florida	602772													4975		8.25354		3.67691	22.9053	33755.2	71127.1	1410.49				45.2725	76.615	120.892	26.069	34.3218	13.4723	2.83575	1.05967	0.185883	1.6915	0.211438											0.76615
Burlington County, New Jersey	New Jersey	475515													4945.36				2.90064	18.0696	26628.8	56110.8	1112.71				45.0027	76.1585	120.172	25.9137	27.0758	13.392	2.81885	1.05336	0.184776	1.68142	0.210178											0.761585
York County, Pennsylvania	Pennsylvania	471240													4900.9				2.87456	17.9071	26389.4	55606.3	1102.7				44.5982	75.4738	119.092	25.6807	26.8324	13.2716	2.79351	1.04389	0.183115	1.6663	0.208288											0.754738
Onondaga County, New York	New York	469812													4886.04				2.86585	17.8529	26309.5	55437.8	1099.36				44.463	75.2451	118.731	25.6029	26.7511	13.2314	2.78505	1.04073	0.18256	1.66126	0.207657											0.752451
Osceola County, Florida	Florida	468058													4867.8				2.85515	17.7862	26211.2	55230.8	1095.26				44.297	74.9642	118.288	25.5073	26.6512	13.182	2.77465	1.03684	0.181878	1.65505	0.206882											0.749642
Hampden County, Massachusetts	Massachusetts	464151													4827.17				2.83132	17.6377	25992.5	54769.8	1086.11				43.9273	74.3384	117.3	25.2944	26.4288	13.072	2.75149	1.02819	0.18036	1.64124	0.205155											0.743384
Naugatuck Valley Planning Region, Connecticut	Connecticut	462220													4807.09				2.81954	17.5644	25884.3	54542	1081.59				43.7445	74.0292	116.812	25.1891	26.3188	13.0176	2.74004	1.02391	0.17961	1.63441	0.204301											0.740292
Manatee County, Florida	Florida	458352													4766.86				2.79595	17.4174	25667.7	54085.5	1072.54				43.3784	73.4097	115.835	24.9784	26.0986	12.9087	2.71711	1.01534	0.178107	1.62073	0.202592											0.734097
Solano County, California	California	455101													4733.05				2.77612	17.2938	25485.7	53701.9	1064.94				43.0708	72.889	115.013	24.8012	25.9135	12.8171	2.69784	1.00814	0.176843	1.60924	0.201155											0.72889
Virginia Beach city, Virginia	Virginia	454808													4730				2.77433	17.2827	25469.2	53667.3	1064.25				43.043	72.842	114.939	24.7852	25.8968	12.8088	2.6961	1.00749	0.176729	1.6082	0.201025											0.72842
Dakota County, Minnesota	Minnesota	453156													4712.82				2.76425	17.2199	25376.7	53472.4	1060.39				42.8867	72.5775	114.522	24.6952	25.8027	12.7623	2.68631	1.00383	0.176087	1.60236	0.200295											0.725775
East Baton Rouge Parish, Louisiana	Louisiana	453022													4711.43				2.76343	17.2148	25369.2	53456.6	1060.07				42.874	72.556	114.488	24.6879	25.7951	12.7585	2.68551	1.00353	0.176035	1.60189	0.200236											0.72556
Seminole County, Florida	Florida	494605													4665				3.01709	18.795	27697.9	58363.4	1157.38				42.4515	71.841	113.359	24.4446	28.1628	12.6328	2.65905	0.993645	0.174301	1.5861	0.198263											0.71841
Santa Barbara County, California	California	444500													4622.8				2.71145	16.891	24892	52451	1040.13				42.0675	71.1911	112.334	24.2235	25.3098	12.5185	2.635	0.984656	0.172724	1.57175	0.196469											0.711911
Lake County, Florida	Florida	444204													4619.72				2.70964	16.8798	24875.4	52416.1	1039.44				42.0395	71.1437	112.259	24.2073	25.293	12.5102	2.63324	0.984001	0.172609	1.57071	0.196338											0.711437
Brazoria County, Texas	Texas	413224													4619				2.52067	15.7025	23140.5	48760.4	966.944				42.0329	71.1326	112.242	24.2036	23.529	12.5083	2.63283	0.983847	0.172582	1.57046	0.196307											0.711326
Loudoun County, Virginia	Virginia	443380													4611.15				2.70462	16.8484	24829.3	52318.8	1037.51				41.9615	71.0117	112.051	24.1624	25.2461	12.487	2.62836	0.982175	0.172289	1.56779	0.195974											0.710117
Berks County, Pennsylvania	Pennsylvania	439117													4566.82				2.67861	16.6864	24590.6	51815.8	1027.53				41.558	70.329	110.974	23.9301	25.0033	12.3669	2.60309	0.972732	0.170632	1.55272	0.19409											0.70329
Monterey County, California	California	436251													4537.01				2.66113	16.5775	24430.1	51477.6	1020.83				41.2868	69.87	110.249	23.7739	24.8401	12.2862	2.5861	0.966383	0.169519	1.54258	0.192823											0.6987
Placer County, California	California	433822													4511.75				2.64631	16.4852	24294	51191	1015.14				41.0569	69.4809	109.635	23.6416	24.7018	12.2178	2.5717	0.961002	0.168575	1.53399	0.191749											0.694809
Charleston County, South Carolina	South Carolina	431001													4482.41				2.62911	16.378	24136.1	50858.1	1008.54				40.7899	69.0291	108.923	23.4878	24.5412	12.1384	2.55497	0.954753	0.167478	1.52402	0.190502											0.690291
Richland County, South Carolina	South Carolina	430651													4478.77				2.62697	16.3647	24116.5	50816.8	1007.72				40.7568	68.9731	108.834	23.4688	24.5213	12.1285	2.5529	0.953978	0.167342	1.52278	0.190348											0.689731
Hillsborough County, New Hampshire	New Hampshire	430462													4476.8				2.62582	16.3576	24105.9	50794.5	1007.28				40.7389	68.9428	108.786	23.4585	24.5105	12.1232	2.55178	0.953559	0.167269	1.52211	0.190264											0.689428
Marion County, Florida	Florida	428905													4460.61				2.61632	16.2984	24018.7	50610.8	1003.64				40.5916	68.6934	108.393	23.3736	24.4219	12.0793	2.54255	0.95011	0.166664	1.51661	0.189576											0.686934
Jefferson Parish, Louisiana	Louisiana	427253													4443.43				2.60624	16.2356	23926.2	50415.9	999.772				40.4352	68.4288	107.975	23.2836	24.3278	12.0328	2.53276	0.946451	0.166022	1.51077	0.188846											0.684288
Lucas County, Ohio	Ohio	426291													4433.43				2.60038	16.1991	23872.3	50302.3	997.521				40.3442	68.2748	107.732	23.2312	24.273	12.0057	2.52705	0.94432	0.165648	1.50736	0.188421											0.682748
Clackamas County, Oregon	Oregon	425857													4428.91				2.59773	16.1826	23848	50251.1	996.505				40.3031	68.2053	107.623	23.2075	24.2483	11.9935	2.52448	0.943358	0.16548	1.50583	0.188229											0.682053
Washington County, Texas	Texas	37810													4408				0.230641	1.43678	2117.36	4461.58	88.4754				40.1128	67.8832	107.114	23.0979	2.1529	11.9369	2.51256	0.938904	0.164698	1.49872	0.18734											0.678832
St Charles County, Missouri	Missouri	423726													4406.75				2.58473	16.1016	23728.7	49999.7	991.519				40.1014	67.864	107.084	23.0914	24.127	11.9335	2.51185	0.938638	0.164652	1.4983	0.187287											0.67864
Madison County, Alabama	Alabama	423355													4402.89				2.58247	16.0875	23707.9	49955.9	990.651				40.0663	67.8045	106.99	23.0712	24.1058	11.923	2.50965	0.937816	0.164507	1.49698	0.187123											0.678045
Waukesha County, Wisconsin	Wisconsin	417029													4337.1				2.54388	15.8471	23353.6	49209.4	975.848				39.4676	66.7914	105.392	22.7264	23.7456	11.7449	2.47215	0.923803	0.162049	1.47461	0.184327											0.667914
Collier County, Florida	Florida	416233													4328.82				2.53902	15.8169	23309	49115.5	973.985				39.3923	66.6639	105.19	22.683	23.7003	11.7225	2.46743	0.922039	0.16174	1.4718	0.183975											0.666639
Horry County, South Carolina	South Carolina	413391													4299.27				2.52169	15.7089	23149.9	48780.1	967.335				39.1233	66.2087	104.472	22.5282	23.5385	11.6424	2.45058	0.915744	0.160636	1.46175	0.182719											0.662087
Mobile County, Alabama	Alabama	412339													4288.33				2.51527	15.6689	23091	48656	964.873				39.0238	66.0402	104.206	22.4708	23.4786	11.6128	2.44435	0.913413	0.160227	1.45803	0.182254											0.660402
Orange County, New York	New York	411767													4282.38				2.51178	15.6471	23059	48588.5	963.535				38.9696	65.9486	104.062	22.4397	23.446	11.5967	2.44095	0.912146	0.160005	1.45601	0.182001											0.659486
Nueces County, Texas	Texas	353125													4198				2.15406	13.4187	19775	41668.8	826.312				38.2018	64.6492	102.011	21.9975	20.1069	11.3682	2.39286	0.894174	0.156852	1.42732	0.178415											0.646492
Genesee County, Michigan	Michigan	402279													4183.7				2.4539	15.2866	22527.6	47468.9	941.333				38.0717	64.429	101.664	21.9226	22.9058	11.3295	2.38471	0.891128	0.156318	1.42246	0.177807											0.64429
Pulaski County, Arkansas	Arkansas	401209													4172.57				2.44737	15.2459	22467.7	47342.7	938.829				37.9704	64.2576	101.394	21.8643	22.8448	11.2993	2.37837	0.888758	0.155902	1.41868	0.177334											0.642576
Butler County, Ohio	Ohio	399542													4155.24				2.43721	15.1826	22374.4	47146	934.928				37.8127	63.9906	100.972	21.7734	22.7499	11.2524	2.36848	0.885065	0.155254	1.41278	0.176598											0.639906
Allen County, Indiana	Indiana	399295													4152.67				2.4357	15.1732	22360.5	47116.8	934.35				37.7893	63.9511	100.91	21.76	22.7359	11.2454	2.36702	0.884518	0.155158	1.41191	0.176488											0.639511
Forsyth County, North Carolina	North Carolina	398143													4140.69				2.42867	15.1294	22296	46980.9	931.655				37.6803	63.7666	100.619	21.6972	22.6703	11.213	2.36019	0.881966	0.154711	1.40783	0.175979											0.637666
Douglas County, Colorado	Colorado	393995													4097.55				2.40337	14.9718	22063.7	46491.4	921.948				37.2877	63.1022	99.5704	21.4712	22.4341	11.0962	2.3356	0.872778	0.153099	1.39317	0.174146											0.631022
Mercer County, New Jersey	New Jersey	392138													4078.24				2.39204	14.9012	21959.7	46272.3	917.603				37.1119	62.8048	99.1011	21.37	22.3283	11.0439	2.32459	0.868664	0.152377	1.3866	0.173325											0.628048
St Lucie County, Florida	Florida	390670													4062.97				2.38309	14.8455	21877.5	46099.1	914.168				36.973	62.5697	98.7301	21.29	22.2447	11.0025	2.31589	0.865412	0.151807	1.38141	0.172676											0.625697
Chesterfield County, Virginia	Virginia	389793													4053.85				2.37774	14.8121	21828.4	45995.6	912.116				36.89	62.4292	98.5085	21.2422	22.1948	10.9778	2.31069	0.863469	0.151466	1.37831	0.172289											0.624292
Hamilton County, Tennessee	Tennessee	386256													4017.06				2.35616	14.6777	21630.3	45578.2	903.839				36.5553	61.8628	97.6146	21.0494	21.9934	10.8782	2.28973	0.855634	0.150091	1.3658	0.170725											0.618628
Lehigh County, Pennsylvania	Pennsylvania	385655													4010.81				2.3525	14.6549	21596.7	45507.3	902.433				36.4984	61.7665	97.4627	21.0167	21.9592	10.8613	2.28616	0.854303	0.149858	1.36368	0.17046											0.617665
Lubbock County, Texas	Texas	327394													4010				1.9971	12.441	18334.1	38632.5	766.102				36.491	61.754	97.443	21.0124	18.6418	10.8591	2.2857	0.85413	0.149828	1.3634	0.170425											0.61754
Lane County, Oregon	Oregon	382396													3976.92				2.33262	14.531	21414.2	45122.7	894.807				36.19	61.2445	96.6391	20.8391	21.7736	10.7695	2.26684	0.847084	0.148592	1.35215	0.169019											0.612445
Hamilton County, Indiana	Indiana	379704													3948.92				2.31619	14.4288	21263.4	44805.1	888.507				35.9352	60.8134	95.9588	20.6923	21.6203	10.6937	2.25089	0.84112	0.147545	1.34263	0.167829											0.608134
Davis County, Utah	Utah	378470													3936.09				2.30867	14.3819	21194.3	44659.5	885.62				35.8184	60.6158	95.6469	20.6251	21.5501	10.6589	2.24357	0.838387	0.147066	1.33827	0.167284											0.606158
Rutherford County, Tennessee	Tennessee	376996													3920.76				2.29968	14.3258	21111.8	44485.5	882.171				35.6789	60.3797	95.2744	20.5448	21.4662	10.6174	2.23483	0.835122	0.146493	1.33306	0.166632											0.603797
Anoka County, Minnesota	Minnesota	376840													3919.14				2.29872	14.3199	21103	44467.1	881.806				35.6641	60.3547	95.235	20.5363	21.4573	10.613	2.23391	0.834776	0.146433	1.33251	0.166563											0.603547
Galveston County, Texas	Texas	367407													3900				2.24118	13.9615	20574.8	43354	859.732				35.49	60.06	94.77	20.436	20.9202	10.5612	2.223	0.8307	0.145718	1.326	0.16575											0.6006
Larimer County, Colorado	Colorado	374574													3895.57				2.2849	14.2338	20976.1	44199.7	876.503				35.4497	59.9918	94.6623	20.4128	21.3282	10.5492	2.22047	0.829756	0.145552	1.32449	0.165562											0.599918
Stark County, Ohio	Ohio	374091													3890.55				2.28196	14.2155	20949.1	44142.7	875.373				35.404	59.9144	94.5403	20.3865	21.3007	10.5356	2.21761	0.828686	0.145364	1.32279	0.165348											0.599144
Washtenaw County, Michigan	Michigan	373875													3888.3				2.28064	14.2073	20937	44117.2	874.867				35.3835	59.8798	94.4857	20.3747	21.2884	10.5295	2.21633	0.828208	0.14528	1.32202	0.165253											0.598798
Weld County, Colorado	Colorado	369745													3845.35				2.25544	14.0503	20705.7	43629.9	865.203				34.9927	59.2184	93.442	20.1496	21.0533	10.4132	2.19185	0.819059	0.143676	1.30742	0.163427											0.592184
Spartanburg County, South Carolina	South Carolina	369256													3840.26				2.25246	14.0317	20678.3	43572.2	864.059				34.9464	59.14	93.3184	20.123	21.0254	10.3994	2.18895	0.817976	0.143486	1.30569	0.163211											0.5914
Orleans Parish, Louisiana	Louisiana	362701													3772.09				2.21248	13.7826	20311.3	42798.7	848.72				34.326	58.0902	91.6618	19.7658	20.6522	10.2148	2.15009	0.803455	0.140938	1.28251	0.160314											0.580902
Somerset County, New Jersey	New Jersey	357467													3717.66				2.18055	13.5837	20018.2	42181.1	836.473				33.8307	57.2519	90.3391	19.4805	20.3542	10.0674	2.11906	0.791861	0.138905	1.264	0.158											0.572519
Marion County, Oregon	Oregon	352867													3669.82				2.15249	13.4089	19760.6	41638.3	825.709				33.3953	56.5152	89.1765	19.2298	20.0922	9.93786	2.0918	0.781671	0.137117	1.24774	0.155967											0.565152
Westmoreland County, Pennsylvania	Pennsylvania	350935													3649.72				2.1407	13.3355	19652.4	41410.3	821.188				33.2125	56.2057	88.6883	19.1246	19.9822	9.88345	2.08034	0.777391	0.136366	1.24091	0.155113											0.562057
Durham County, North Carolina	North Carolina	343628													3573.73				2.09613	13.0579	19243.2	40548.1	804.09				32.521	55.0355	86.8417	18.7264	19.5662	9.67766	2.03703	0.761205	0.133527	1.21507	0.151884											0.550355
Howard County, Maryland	Maryland	339668													3532.55				2.07197	12.9074	19021.4	40080.8	794.823				32.1462	54.4012	85.8409	18.5105	19.3407	9.56614	2.01355	0.752433	0.131988	1.20107	0.150133											0.544012
Henrico County, Virginia	Virginia	338696													3522.44				2.06605	12.8704	18967	39966.1	792.549				32.0542	54.2456	85.5953	18.4576	19.2854	9.53876	2.00779	0.750279	0.131611	1.19763	0.149704											0.542456
Cumberland County, North Carolina	North Carolina	338430													3519.67				2.06442	12.8603	18952.1	39934.7	791.926				32.029	54.2029	85.528	18.4431	19.2702	9.53127	2.00621	0.74969	0.131507	1.19669	0.149586											0.542029
Greater Bridgeport Planning Region, Connecticut	Connecticut	335666													3490.93				2.04756	12.7553	18797.3	39608.6	785.458				31.7674	53.7603	84.8295	18.2925	19.1128	9.45343	1.98983	0.743567	0.130433	1.18691	0.148364											0.537603
St Johns County, Florida	Florida	334928													3483.25				2.04306	12.7273	18756	39521.5	783.732				31.6976	53.6421	84.643	18.2522	19.0708	9.43264	1.98545	0.741933	0.130146	1.18431	0.148038											0.536421
Lancaster County, Nebraska	Nebraska	332857													3461.71				2.03043	12.6486	18640	39277.1	778.885				31.5016	53.3104	84.1196	18.1394	18.9529	9.37432	1.97318	0.737345	0.129342	1.17698	0.147123											0.533104
Luzerne County, Pennsylvania	Pennsylvania	331379													3446.34				2.02141	12.5924	18557.2	39102.7	775.427				31.3617	53.0737	83.7461	18.0588	18.8687	9.33269	1.96441	0.734071	0.128767	1.17176	0.14647											0.530737
Escambia County, Florida	Florida	331275													3445.26				2.02078	12.5884	18551.4	39090.4	775.183				31.3519	53.057	83.7198	18.0532	18.8628	9.32976	1.9638	0.73384	0.128727	1.17139	0.146424											0.53057
Boulder County, Colorado	Colorado	330262													3434.72				2.0146	12.55	18494.7	38970.9	772.813				31.256	52.8948	83.4638	17.998	18.8051	9.30123	1.95779	0.731596	0.128333	1.16781	0.145976											0.528948
Fayette County, Kentucky	Kentucky	329437													3426.14				2.00957	12.5186	18448.5	38873.6	770.883				31.1779	52.7626	83.2553	17.953	18.7581	9.278	1.9529	0.729769	0.128013	1.16489	0.145611											0.527626
McLennan County, Texas	Texas	270358													3391				1.64918	10.2736	15140	31902.2	632.638				30.8581	52.2214	82.4013	17.7688	15.3942	9.18283	1.93287	0.722283	0.1267	1.15294	0.144118											0.522214
Hays County, Texas	Texas	292029													3389				1.78138	11.0971	16353.6	34459.4	683.348				30.8399	52.1906	82.3527	17.7584	16.6281	9.17741	1.93173	0.721857	0.126625	1.15226	0.144033											0.521906
Northampton County, Pennsylvania	Pennsylvania	322989													3359.09				1.97023	12.2736	18087.4	38112.7	755.794				30.5677	51.7299	81.6258	17.6016	18.391	9.0964	1.91468	0.715485	0.125507	1.14209	0.142761											0.517299
Rockingham County, New Hampshire	New Hampshire	322433													3353.3				1.96684	12.2525	18056.2	38047.1	754.493				30.5151	51.6409	81.4853	17.5713	18.3593	9.08075	1.91138	0.714254	0.125291	1.14012	0.142515											0.516409
Lorain County, Ohio	Ohio	322030													3349.11				1.96438	12.2371	18033.7	37999.5	753.55				30.4769	51.5763	81.3834	17.5493	18.3364	9.0694	1.90899	0.713361	0.125135	1.1387	0.142337											0.515763
Benton County, Arkansas	Arkansas	321566													3344.29				1.96155	12.2195	18007.7	37944.8	752.464				30.433	51.502	81.2662	17.5241	18.31	9.05633	1.90624	0.712333	0.124954	1.13706	0.142132											0.51502
Albany County, New York	New York	319964													3327.63				1.95178	12.1586	17918	37755.8	748.716				30.2814	51.2454	80.8613	17.4368	18.2188	9.01121	1.89675	0.708784	0.124332	1.13139	0.141424											0.512454
McHenry County, Illinois	Illinois	315959													3285.97				1.92735	12.0064	17693.7	37283.2	739.344				29.9024	50.604	79.8492	17.2185	17.9907	8.89842	1.873	0.699912	0.122775	1.11723	0.139654											0.50604
Cumberland County, Maine	Maine	313809													3263.61				1.91423	11.9247	17573.3	37029.5	734.313				29.6989	50.2596	79.3058	17.1013	17.8683	8.83787	1.86026	0.69515	0.12194	1.10963	0.138704											0.502596
Lexington County, South Carolina	South Carolina	313774													3263.25				1.91402	11.9234	17571.3	37025.3	734.231				29.6956	50.254	79.297	17.0994	17.8663	8.83688	1.86005	0.695072	0.121926	1.1095	0.138688											0.50254
Gloucester County, New Jersey	New Jersey	311783													3242.54				1.90188	11.8478	17459.8	36790.4	729.572				29.5071	49.9352	78.7938	16.9909	17.7529	8.78081	1.84825	0.690662	0.121153	1.10246	0.137808											0.499352
Greene County, Missouri	Missouri	307942													3202.6				1.87845	11.7018	17244.8	36337.2	720.584				29.1436	49.32	77.8231	16.7816	17.5342	8.67263	1.82548	0.682153	0.11966	1.08888	0.13611											0.4932
Chatham County, Georgia	Georgia	307336													3196.29				1.87475	11.6788	17210.8	36265.6	719.166				29.0863	49.2229	77.67	16.7486	17.4997	8.65557	1.82189	0.680811	0.119425	1.08674	0.135843											0.492229
Ottawa County, Michigan	Michigan	306235													3184.84				1.86803	11.6369	17149.2	36135.7	716.59				28.9821	49.0466	77.3917	16.6886	17.437	8.62456	1.81536	0.678372	0.118997	1.08285	0.135356											0.490466
Cleveland County, Oklahoma	Oklahoma	303952													3161.1				1.85411	11.5502	17021.3	35866.3	711.248				28.766	48.681	76.8147	16.5642	17.307	8.56026	1.80183	0.673314	0.11811	1.07477	0.134347											0.48681
York County, South Carolina	South Carolina	303001													3151.21				1.84831	11.514	16968.1	35754.1	709.022				28.676	48.5286	76.5744	16.5123	17.2529	8.53348	1.79619	0.671208	0.11774	1.07141	0.133926											0.485286
Thurston County, Washington	Washington	302912													3150.28				1.84776	11.5107	16963.1	35743.6	708.814				28.6676	48.5144	76.5519	16.5075	17.2478	8.53097	1.79566	0.671011	0.117706	1.0711	0.133887											0.485144
Leon County, Florida	Florida	300488													3125.08				1.83298	11.4185	16827.3	35457.6	703.142				28.4382	48.1262	75.9393	16.3754	17.1098	8.4627	1.78129	0.665641	0.116764	1.06253	0.132816											0.481262
Dutchess County, New York	New York	299963													3119.62				1.82977	11.3986	16797.9	35395.6	701.913				28.3885	48.0421	75.8066	16.3468	17.0799	8.44792	1.77818	0.664478	0.11656	1.06067	0.132584											0.480421
Jefferson County, Texas	Texas	253948													3116				1.54908	9.65002	14221.1	29965.9	594.238				28.3556	47.9864	75.7188	16.3278	14.4598	8.43813	1.77612	0.663708	0.116425	1.05944	0.13243											0.479864
Frederick County, Maryland	Maryland	299317													3112.9				1.82583	11.374	16761.8	35319.4	700.402				28.3274	47.9386	75.6434	16.3116	17.0431	8.42972	1.77435	0.663047	0.116309	1.05838	0.132298											0.479386
Clayton County, Georgia	Georgia	297703													3096.11				1.81599	11.3127	16671.4	35129	696.625				28.1746	47.6801	75.2355	16.2236	16.9512	8.38427	1.76478	0.659472	0.115682	1.05268	0.131585											0.476801
Merced County, California	California	296774													3086.45				1.81032	11.2774	16619.3	35019.3	694.451				28.0867	47.5313	75.0007	16.173	16.8983	8.35811	1.75928	0.657414	0.115321	1.04939	0.131174											0.475313
Smith County, Texas	Texas	249091													3083				1.51946	9.46546	13949.1	29392.7	582.873				28.0553	47.4782	74.9169	16.1549	14.1832	8.34876	1.75731	0.656679	0.115192	1.04822	0.131027											0.474782
Midland County, Texas	Texas	183587													3060				1.11988	6.97631	10280.9	21663.3	429.594				27.846	47.124	74.358	16.0344	10.4534	8.28648	1.7442	0.65178	0.114332	1.0404	0.13005											0.47124
Cherokee County, Georgia	Georgia	293513													3052.54				1.79043	11.1535	16436.7	34634.5	686.82				27.7781	47.009	74.1766	15.9953	16.7126	8.26627	1.73995	0.65019	0.114053	1.03786	0.129733											0.47009
Dauphin County, Pennsylvania	Pennsylvania	293029													3047.5				1.78748	11.1351	16409.6	34577.4	685.688				27.7323	46.9315	74.0543	15.9689	16.6851	8.25263	1.73708	0.649118	0.113865	1.03615	0.129519											0.469315
Alachua County, Florida	Florida	291782													3034.53				1.77987	11.0877	16339.8	34430.3	682.77				27.6142	46.7318	73.7391	15.901	16.6141	8.21751	1.72968	0.646355	0.113381	1.03174	0.128968											0.467318
Ingham County, Michigan	Michigan	290427													3020.44				1.7716	11.0362	16263.9	34270.4	679.599				27.486	46.5148	73.3967	15.8271	16.5369	8.17935	1.72165	0.643354	0.112854	1.02695	0.128369											0.465148
Ector County, Texas	Texas	170022													3012				1.03713	6.46084	9521.23	20062.6	397.851				27.4092	46.3848	73.1916	15.7829	9.68105	8.1565	1.71684	0.641556	0.112539	1.02408	0.12801											0.463848
Anchorage Municipality, Alaska	Alaska	289600													3011.84				1.76656	11.0048	16217.6	34172.8	677.664				27.4077	46.3823	73.1877	15.782	16.4898	8.15606	1.71675	0.641522	0.112533	1.02403	0.128003											0.463823
Sarasota County, Florida	Florida	476604													2960				2.90728	18.111	26689.8	56239.3	1115.25				26.936	45.584	71.928	15.5104	27.1378	8.01568	1.6872	0.63048	0.110596	1.0064	0.1258											0.45584
Washington County, Minnesota	Minnesota	283960													2953.18				1.73216	10.7905	15901.8	33507.3	664.466				26.874	45.479	71.7624	15.4747	16.1687	7.99722	1.68331	0.629028	0.110341	1.00408	0.12551											0.45479
Winnebago County, Illinois	Illinois	283790													2951.42				1.73112	10.784	15892.2	33487.2	664.069				26.8579	45.4518	71.7194	15.4654	16.159	7.99243	1.68231	0.628652	0.110275	1.00348	0.125435											0.454518
Southeastern Connecticut Planning Region, Connecticut	Connecticut	282602													2939.06				1.72387	10.7389	15825.7	33347	661.289				26.7455	45.2615	71.4192	15.4007	16.0914	7.95898	1.67526	0.62602	0.109814	0.999281	0.12491											0.452615
San Luis Obispo County, California	California	281843													2931.17				1.71924	10.71	15783.2	33257.5	659.513				26.6736	45.14	71.2274	15.3593	16.0481	7.9376	1.67077	0.624339	0.109519	0.996597	0.124575											0.4514
Kitsap County, Washington	Washington	281420													2926.77				1.71666	10.694	15759.5	33207.6	658.523				26.6336	45.0722	71.1205	15.3363	16.0241	7.92569	1.66826	0.623402	0.109354	0.995101	0.124388											0.450722
Kaufman County, Texas	Texas	197829													2923				1.20676	7.5175	11078.4	23343.8	462.92				26.5993	45.0142	71.0289	15.3165	11.2644	7.91548	1.66611	0.622599	0.109213	0.99382	0.124228											0.450142
Forsyth County, Georgia	Georgia	280096													2913				1.70859	10.6436	15685.4	33051.3	655.425				26.5083	44.8602	70.7859	15.2641	15.9487	7.8884	1.66041	0.620469	0.10884	0.990419	0.123802											0.448602
St Louis city, Missouri	Missouri	279695													2908.83				1.70614	10.6284	15662.9	33004	654.486				26.4703	44.796	70.6845	15.2423	15.9258	7.87711	1.65803	0.61958	0.108684	0.989002	0.123625											0.44796
Buncombe County, North Carolina	North Carolina	279210													2903.78				1.70318	10.61	15635.8	32946.8	653.351				26.4244	44.7183	70.562	15.2158	15.8982	7.86345	1.65516	0.618506	0.108496	0.987287	0.123411											0.447183
Atlantic County, New Jersey	New Jersey	279114													2902.79				1.7026	10.6063	15630.4	32935.5	653.127				26.4153	44.7029	70.5377	15.2106	15.8928	7.86074	1.65459	0.618293	0.108458	0.986947	0.123368											0.447029
St Tammany Parish, Louisiana	Louisiana	277615													2887.2				1.69345	10.5494	15546.4	32758.6	649.619				26.2735	44.4628	70.1589	15.1289	15.8074	7.81853	1.6457	0.614973	0.107876	0.981647	0.122706											0.444628
Weber County, Utah	Utah	276118													2871.63				1.68432	10.4925	15462.6	32581.9	646.116				26.1318	44.2231	69.7805	15.0473	15.7222	7.77637	1.63683	0.611657	0.107294	0.976353	0.122044											0.442231
Ellis County, Texas	Texas	232387													2866				1.41756	8.83071	13013.7	27421.7	543.786				26.0806	44.1364	69.6438	15.0178	13.2321	7.76113	1.63362	0.610458	0.107084	0.97444	0.121805											0.441364
Cumberland County, Pennsylvania	Pennsylvania	275516													2865.37				1.68065	10.4696	15428.9	32510.9	644.707				26.0748	44.1266	69.6284	15.0145	15.6879	7.75941	1.63326	0.610323	0.10706	0.974225	0.121778											0.441266
Brown County, Wisconsin	Wisconsin	273909													2848.65				1.67084	10.4085	15338.9	32321.3	640.947				25.9227	43.8693	69.2223	14.9269	15.5964	7.71415	1.62373	0.606763	0.106436	0.968542	0.121068											0.438693
St Joseph County, Indiana	Indiana	273744													2846.94				1.66984	10.4023	15329.7	32301.8	640.561				25.9071	43.8428	69.1806	14.918	15.587	7.70951	1.62275	0.606398	0.106372	0.967959	0.120995											0.438428
Sussex County, Delaware	Delaware	271134													2819.79				1.65392	10.3031	15183.5	31993.8	634.454				25.6601	43.4248	68.521	14.7757	15.4384	7.636	1.60728	0.600616	0.105357	0.95873	0.119841											0.434248
Brazos County, Texas	Texas	249624													2818				1.52271	9.48571	13978.9	29455.6	584.12				25.6438	43.3972	68.4774	14.7663	14.2136	7.63114	1.60626	0.600234	0.10529	0.95812	0.119765											0.433972
Williamson County, Tennessee	Tennessee	269136													2799.01				1.64173	10.2272	15071.6	31758	629.778				25.471	43.1048	68.016	14.6668	15.3246	7.57973	1.59544	0.59619	0.104581	0.951665	0.118958											0.431048
Erie County, Pennsylvania	Pennsylvania	267750													2784.6				1.63328	10.1745	14994	31594.5	626.535				25.3399	42.8828	67.6658	14.5913	15.2457	7.5407	1.58722	0.59312	0.104042	0.946764	0.118345											0.428828
Canyon County, Idaho	Idaho	266892													2775.68				1.62804	10.1419	14946	31493.3	624.527				25.2587	42.7454	67.4489	14.5445	15.1968	7.51653	1.58214	0.591219	0.103709	0.94373	0.117966											0.427454
Washington County, Arkansas	Arkansas	266184													2768.31				1.62372	10.115	14906.3	31409.7	622.871				25.1917	42.632	67.27	14.506	15.1565	7.49659	1.57794	0.589651	0.103434	0.941227	0.117653											0.42632
Harford County, Maryland	Maryland	265514													2761.35				1.61964	10.0895	14868.8	31330.7	621.303				25.1282	42.5247	67.1007	14.4695	15.1184	7.47772	1.57397	0.588167	0.103174	0.938858	0.117357											0.425247
Kalamazoo County, Michigan	Michigan	264780													2753.71				1.61516	10.0616	14827.7	31244	619.585				25.0588	42.4072	66.9152	14.4295	15.0766	7.45705	1.56962	0.586541	0.102888	0.936262	0.117033											0.424072
Berkeley County, South Carolina	South Carolina	264276													2748.47				1.61208	10.0425	14799.5	31184.6	618.406				25.0111	42.3264	66.7878	14.402	15.0479	7.44286	1.56663	0.585424	0.102692	0.93448	0.11681											0.423264
Union County, North Carolina	North Carolina	263386													2739.21				1.60665	10.0087	14749.6	31079.5	616.323				24.9269	42.1839	66.5629	14.3535	14.9972	7.41779	1.56135	0.583453	0.102347	0.931333	0.116417											0.421839
Clay County, Missouri	Missouri	263370													2739.05				1.60656	10.0081	14748.7	31077.7	616.286				24.9253	42.1813	66.5589	14.3526	14.9963	7.41734	1.56126	0.583417	0.10234	0.931276	0.11641											0.421813
Madison County, Illinois	Illinois	263017													2735.38				1.6044	9.99465	14729	31036	615.46				24.8919	42.1248	66.4697	14.3334	14.9762	7.4074	1.55916	0.582635	0.102203	0.930028	0.116254											0.421248
Santa Cruz County, California	California	262406													2729.02				1.60068	9.97143	14694.7	30963.9	614.03				24.8341	42.0269	66.3152	14.3001	14.9414	7.39019	1.55554	0.581282	0.101966	0.927868	0.115983											0.420269
Baldwin County, Alabama	Alabama	261608													2720.72				1.59581	9.9411	14650	30869.7	612.163				24.7586	41.8991	66.1136	14.2566	14.896	7.36772	1.55081	0.579514	0.101656	0.925046	0.115631											0.418991
Madison County, Indiana	Indiana	134222													2707.26		20.17		0.818754	5.10044	7516.43	15838.2	314.079				24.636	41.6918	65.7864	14.186	7.6426	7.33125	1.54314	0.576646	0.101153	0.920468	0.115058											0.416918
Henry County, Georgia	Georgia	259315													2696.88				1.58182	9.85397	14521.6	30599.2	606.797				24.5416	41.5319	65.5341	14.1316	14.7654	7.30314	1.53722	0.574435	0.100765	0.916938	0.114617											0.415319
Yakima County, Washington	Washington	258523													2688.64				1.57699	9.82387	14477.3	30505.7	604.944				24.4666	41.405	65.3339	14.0885	14.7203	7.28083	1.53252	0.57268	0.100457	0.914137	0.114267											0.41405
Marin County, California	California	256400													2666.56				1.56404	9.7432	14358.4	30255.2	599.976				24.2657	41.065	64.7974	13.9728	14.5994	7.22104	1.51994	0.567977	0.099632	0.90663	0.113329											0.41065
Warren County, Ohio	Ohio	256059													2663.01				1.56196	9.73024	14339.3	30215	599.178				24.2334	41.0104	64.7112	13.9542	14.58	7.21144	1.51792	0.567222	0.0994995	0.905425	0.113178											0.410104
Johnson County, Texas	Texas	210547													2652				1.28434	8.00079	11790.6	24844.5	492.68				24.1332	40.8408	64.4436	13.8965	11.9885	7.18162	1.51164	0.564876	0.099088	0.90168	0.11271											0.408408
Chesapeake city, Virginia	Virginia	254997													2651.97				1.55548	9.68989	14279.8	30089.6	596.693				24.1329	40.8403	64.4428	13.8963	14.5195	7.18153	1.51162	0.564869	0.0990868	0.901669	0.112709											0.408403
Yuma County, Arizona	Arizona	220310													2650				1.34389	8.37178	12337.4	25996.6	515.525				24.115	40.81	64.395	13.886	12.5445	7.1762	1.5105	0.56445	0.0990132	0.901	0.112625											0.4081
Lafayette Parish, Louisiana	Louisiana	254241													2644.11				1.55087	9.66116	14237.5	30000.4	594.924				24.0614	40.7192	64.2518	13.8551	14.4765	7.16024	1.50714	0.563195	0.098793	0.898996	0.112375											0.407192
St Clair County, Illinois	Illinois	251149													2611.95				1.53201	9.54366	14064.3	29635.6	587.689				23.7687	40.224	63.4704	13.6866	14.3004	7.07316	1.48881	0.556345	0.0975916	0.888063	0.111008											0.40224
Johnston County, North Carolina	North Carolina	249794													2597.86				1.52374	9.49217	13988.5	29475.7	584.518				23.6405	40.007	63.1279	13.6128	14.2233	7.035	1.48078	0.553344	0.097065	0.883272	0.110409											0.40007
Montgomery County, Tennessee	Tennessee	246025													2558.66				1.50075	9.34895	13777.4	29031	575.698				23.2838	39.4034	62.1754	13.4074	14.0087	6.92885	1.45844	0.544995	0.0956005	0.869944	0.108743											0.394034
Cabarrus County, North Carolina	North Carolina	244925													2547.22				1.49404	9.30715	13715.8	28901.2	573.125				23.1797	39.2272	61.8974	13.3474	13.946	6.89787	1.45192	0.542558	0.095173	0.866055	0.108257											0.392272
New Hanover County, North Carolina	North Carolina	243333													2530.66				1.48433	9.24665	13626.6	28713.3	569.399				23.029	38.9722	61.4951	13.2607	13.8554	6.85304	1.44248	0.539031	0.0945544	0.860425	0.107553											0.389722
Gaston County, North Carolina	North Carolina	242010													2516.9				1.47626	9.19638	13552.6	28557.2	566.303				22.9038	38.7603	61.1608	13.1886	13.78	6.81578	1.43464	0.536101	0.0940403	0.855747	0.106968											0.387603
Tuscaloosa County, Alabama	Alabama	241212													2508.6				1.47139	9.16606	13507.9	28463	564.436				22.8283	38.6325	60.9591	13.1451	13.7346	6.7933	1.4299	0.534333	0.0937302	0.852926	0.106616											0.386325
Saratoga County, New York	New York	240360													2499.74				1.4662	9.13368	13460.2	28362.5	562.442				22.7477	38.4961	60.7438	13.0987	13.6861	6.76931	1.42485	0.532445	0.0933992	0.849913	0.106239											0.384961
Arlington County, Virginia	Virginia	239807	68.127	3520	7783										2493.99				1.46282	9.11267	13429.2	28297.2	561.148				22.6953	38.4075	60.604	13.0685	13.6546	6.75373	1.42158	0.53122	0.0931843	0.847958	0.105995											0.384075
Delaware County, Ohio	Ohio	237966													2474.85				1.45159	9.04271	13326.1	28080	556.84				22.5211	38.1126	60.1388	12.9682	13.5498	6.70188	1.41066	0.527142	0.0924689	0.841448	0.105181											0.381126
Clay County, Florida	Florida	236760													2462.3				1.44424	8.99688	13258.6	27937.7	554.018				22.407	37.9195	59.834	12.9025	13.4811	6.66792	1.40351	0.524471	0.0920003	0.837183	0.104648											0.379195
Shelby County, Alabama	Alabama	235969													2454.08				1.43941	8.96682	13214.3	27844.3	552.167				22.3321	37.7928	59.6341	12.8594	13.4361	6.64564	1.39882	0.522719	0.0916929	0.834386	0.104298											0.377928
Whatcom County, Washington	Washington	234954													2443.52				1.43322	8.92825	13157.4	27724.6	549.792				22.236	37.6302	59.3776	12.8041	13.3783	6.61706	1.39281	0.52047	0.0912985	0.830797	0.10385											0.376302
Richmond city, Virginia	Virginia	233655													2430.01				1.4253	8.87889	13084.7	27571.3	546.753				22.1131	37.4222	59.0493	12.7333	13.3043	6.58047	1.38511	0.517593	0.0907937	0.826204	0.103276											0.374222
Barnstable County, Massachusetts	Massachusetts	232570													2418.73				1.41868	8.83766	13023.9	27443.3	544.214				22.0104	37.2484	58.7751	12.6741	13.2425	6.54992	1.37867	0.515189	0.0903721	0.822368	0.102796											0.372484
Lake County, Ohio	Ohio	232360													2416.54				1.4174	8.82968	13012.2	27418.5	543.722				21.9906	37.2148	58.722	12.6627	13.2306	6.544	1.37743	0.514724	0.0902905	0.821625	0.102703											0.372148
Jefferson County, Missouri	Missouri	231888													2411.64				1.41452	8.81174	12985.7	27362.8	542.618				21.9459	37.1392	58.6027	12.637	13.2037	6.53071	1.37463	0.513678	0.0901071	0.819956	0.102494											0.371392
Linn County, Iowa	Iowa	231762													2410.32				1.41375	8.80696	12978.7	27347.9	542.323				21.934	37.119	58.5709	12.6301	13.1965	6.52716	1.37389	0.513399	0.0900581	0.81951	0.102439											0.37119
Norfolk city, Virginia	Virginia	231105													2403.49				1.40974	8.78199	12941.9	27270.4	540.786				21.8718	37.0138	58.4049	12.5943	13.1591	6.50866	1.36999	0.511944	0.0898028	0.817187	0.102148											0.370138
Doña Ana County, New Mexico	New Mexico	229366													2385.41				1.39913	8.71591	12844.5	27065.2	536.716				21.7072	36.7353	57.9654	12.4995	13.0601	6.45968	1.35968	0.508092	0.0891271	0.811038	0.10138											0.367353
Oneida County, New York	New York	228347													2374.81				1.39292	8.67719	12787.4	26944.9	534.332				21.6108	36.5721	57.7079	12.444	13.0021	6.43098	1.35364	0.505834	0.0887311	0.807435	0.100929											0.365721
Montgomery County, Alabama	Alabama	225894													2349.3				1.37795	8.58397	12650.1	26655.5	528.592				21.3786	36.1792	57.0879	12.3103	12.8624	6.3619	1.3391	0.5004	0.087778	0.798761	0.0998451											0.361792
Mahoning County, Ohio	Ohio	225786													2348.17				1.37729	8.57987	12644	26642.7	528.339				21.3684	36.1619	57.0606	12.3044	12.8563	6.35886	1.33846	0.500161	0.087736	0.798379	0.0997974											0.361619
Yolo County, California	California	225251													2342.61				1.37403	8.55954	12614.1	26579.6	527.087				21.3178	36.0762	56.9254	12.2753	12.8258	6.34379	1.33529	0.498976	0.0875281	0.796488	0.0995609											0.360762
Caddo Parish, Louisiana	Louisiana	224893													2338.89				1.37185	8.54593	12594	26537.4	526.25				21.2839	36.0189	56.835	12.2558	12.8054	6.33371	1.33317	0.498183	0.087389	0.795222	0.0994027											0.360189
Hall County, Georgia	Georgia	221745													2306.15				1.35264	8.42631	12417.7	26165.9	518.883				20.9859	35.5147	56.0394	12.0842	12.6262	6.24505	1.3145	0.49121	0.0861657	0.78409	0.0980113											0.355147
Jackson County, Oregon	Oregon	221331													2301.84				1.35012	8.41058	12394.5	26117.1	517.915				20.9468	35.4484	55.9348	12.0617	12.6026	6.23339	1.31205	0.490292	0.0860049	0.782626	0.0978283											0.354484
Okaloosa County, Florida	Florida	220483													2293.02				1.34495	8.37835	12347	26017	515.93				20.8665	35.3126	55.7205	12.0154	12.5543	6.20951	1.30702	0.488414	0.0856753	0.779628	0.0974535											0.353126
York County, Maine	Maine	220143													2289.49				1.34287	8.36543	12328	25976.9	515.135				20.8343	35.2581	55.6345	11.9969	12.5349	6.19993	1.30501	0.487661	0.0855432	0.778426	0.0973032											0.352581
Benton County, Washington	Washington	218190													2269.18				1.33096	8.29122	12218.6	25746.4	510.565				20.6495	34.9453	55.141	11.8905	12.4237	6.14493	1.29343	0.483334	0.0847843	0.77152	0.09644											0.349453
Hernando County, Florida	Florida	218150													2268.76				1.33072	8.2897	12216.4	25741.7	510.471				20.6457	34.9389	55.1309	11.8883	12.4215	6.1438	1.29319	0.483246	0.0847688	0.771378	0.0964223											0.349389
Anderson County, South Carolina	South Carolina	217183													2258.7				1.32482	8.25295	12162.2	25627.6	508.208				20.5542	34.784	54.8865	11.8356	12.3664	6.11657	1.28746	0.481104	0.084393	0.767959	0.0959949											0.34784
Lackawanna County, Pennsylvania	Pennsylvania	216859													2255.33				1.32284	8.24064	12144.1	25589.4	507.45				20.5235	34.7321	54.8046	11.8179	12.348	6.10744	1.28554	0.480386	0.0842671	0.766813	0.0958517											0.347321
Clermont County, Ohio	Ohio	214123													2226.88				1.30615	8.13667	11990.9	25266.5	501.048				20.2646	34.2939	54.1132	11.6688	12.1922	6.03039	1.26932	0.474325	0.083204	0.757139	0.0946424											0.342939
Harrison County, Mississippi	Mississippi	213730													2222.79				1.30375	8.12174	11968.9	25220.1	500.128				20.2274	34.231	54.0138	11.6474	12.1698	6.01932	1.26699	0.473455	0.0830513	0.755749	0.0944687											0.34231
Onslow County, North Carolina	North Carolina	212954													2214.72				1.29902	8.09225	11925.4	25128.6	498.312				20.154	34.1067	53.8177	11.6051	12.1256	5.99747	1.26239	0.471736	0.0827497	0.753005	0.0941257											0.341067
Champaign County, Illinois	Illinois	212374													2208.69				1.29548	8.07021	11892.9	25060.1	496.955				20.0991	34.0138	53.6712	11.5735	12.0926	5.98113	1.25895	0.470451	0.0825244	0.750954	0.0938693											0.340138
Charlotte County, Florida	Florida	212122													2206.07				1.29394	8.06064	11878.8	25030.4	496.365				20.0752	33.9735	53.6075	11.5598	12.0782	5.97403	1.25746	0.469893	0.0824264	0.750063	0.0937579											0.339735
Hinds County, Mississippi	Mississippi	211975													2204.54				1.29305	8.05505	11870.6	25013	496.021				20.0613	33.9499	53.5703	11.5518	12.0699	5.96989	1.25659	0.469567	0.0823693	0.749544	0.0936929											0.339499
Sumner County, Tennessee	Tennessee	211721													2201.9				1.2915	8.0454	11856.4	24983.1	495.427				20.0373	33.9092	53.5061	11.5379	12.0554	5.96274	1.25508	0.469004	0.0822706	0.748645	0.0935807											0.339092
Deschutes County, Oregon	Oregon	211535													2199.96				1.29036	8.03833	11846	24961.1	494.992				20.0197	33.8794	53.4591	11.5278	12.0448	5.9575	1.25398	0.468592	0.0821983	0.747988	0.0934985											0.338794
Washington County, Pennsylvania	Pennsylvania	210434													2188.51				1.28365	7.99649	11784.3	24831.2	492.416				19.9155	33.7031	53.1809	11.4678	11.9821	5.92649	1.24745	0.466153	0.0817705	0.744095	0.0930118											0.337031
Hawaii County, Hawaii	Hawaii	209790													2181.82				1.27972	7.97202	11748.2	24755.2	490.909				19.8545	33.6	53.0181	11.4327	11.9454	5.90836	1.24364	0.464727	0.0815203	0.741817	0.0927272											0.336
Niagara County, New York	New York	209570													2179.53				1.27838	7.96366	11735.9	24729.3	490.394				19.8337	33.5647	52.9625	11.4207	11.9329	5.90216	1.24233	0.464239	0.0814348	0.74104	0.0926299											0.335647
Minnehaha County, South Dakota	South Dakota	208639													2169.85				1.2727	7.92828	11683.8	24619.4	488.215				19.7456	33.4156	52.7272	11.37	11.8799	5.87594	1.23681	0.462177	0.081073	0.737748	0.0922184											0.334156
Butte County, California	California	208334													2166.67				1.27084	7.91669	11666.7	24583.4	487.502				19.7167	33.3668	52.6502	11.3534	11.8625	5.86735	1.235	0.461501	0.0809545	0.736669	0.0920836											0.333668
Washington County, Utah	Utah	207943													2162.61				1.26845	7.90183	11644.8	24537.3	486.587				19.6797	33.3042	52.5514	11.3321	11.8403	5.85634	1.23269	0.460635	0.0808026	0.735286	0.0919108											0.333042
Santa Rosa County, Florida	Florida	207653													2159.59				1.26668	7.89081	11628.6	24503.1	485.908				19.6523	33.2577	52.4781	11.3163	11.8238	5.84817	1.23097	0.459993	0.0806899	0.734261	0.0917826											0.332577
Elkhart County, Indiana	Indiana	207436													2157.33				1.26536	7.88257	11616.4	24477.4	485.4				19.6317	33.2229	52.4232	11.3044	11.8114	5.84206	1.22968	0.459512	0.0806055	0.733494	0.0916867											0.332229
Calcasieu Parish, Louisiana	Louisiana	206861													2151.35				1.26185	7.86072	11584.2	24409.6	484.055				19.5773	33.1309	52.2779	11.2731	11.7787	5.82587	1.22627	0.458238	0.0803821	0.73146	0.0914326											0.331309
Iredell County, North Carolina	North Carolina	206361													2146.15				1.2588	7.84172	11556.2	24350.6	482.885				19.53	33.0508	52.1516	11.2458	11.7502	5.81179	1.22331	0.457131	0.0801878	0.729692	0.0912116											0.330508
Richmond County, Georgia	Georgia	206303													2145.55				1.25845	7.83951	11553	24343.8	482.749				19.5245	33.0415	52.1369	11.2427	11.7469	5.81015	1.22296	0.457002	0.0801653	0.729487	0.0911859											0.330415
Guadalupe County, Texas	Texas	195166													2145				1.19051	7.41631	10929.3	23029.6	456.688				19.5195	33.033	52.1235	11.2398	11.1128	5.80866	1.22265	0.456885	0.0801447	0.7293	0.0911625											0.33033
Sarpy County, Nebraska	Nebraska	204828													2130.21				1.24945	7.78346	11470.4	24169.7	479.298				19.3849	32.8053	51.7641	11.1623	11.6629	5.76861	1.21422	0.453735	0.0795921	0.724272	0.090534											0.328053
Muscogee County, Georgia	Georgia	201830													2099.03				1.23116	7.66954	11302.5	23815.9	472.282				19.1012	32.3251	51.0065	10.9989	11.4922	5.68418	1.19645	0.447094	0.0784272	0.713671	0.0892089											0.323251
Beaufort County, South Carolina	South Carolina	201775													2098.46				1.23083	7.66745	11299.4	23809.5	472.154				19.096	32.3163	50.9926	10.9959	11.4891	5.68263	1.19612	0.446972	0.0784058	0.713476	0.0891846											0.323163
Cass County, North Dakota	North Dakota	200945													2089.83				1.22576	7.63591	11252.9	23711.5	470.211				19.0174	32.1834	50.7828	10.9507	11.4418	5.65925	1.1912	0.445133	0.0780833	0.710542	0.0888177											0.321834
St Louis County, Minnesota	Minnesota	200794													2088.26				1.22484	7.63017	11244.5	23693.7	469.858				19.0031	32.1592	50.7447	10.9425	11.4332	5.655	1.19031	0.444799	0.0780246	0.710008	0.0887509											0.321592
Trumbull County, Ohio	Ohio	200300													2083.12				1.22183	7.6114	11216.8	23635.4	468.702				18.9564	32.08	50.6198	10.9155	11.4051	5.64109	1.18738	0.443705	0.0778326	0.708261	0.0885326											0.3208
Bay County, Florida	Florida	199718													2077.07				1.21828	7.58928	11184.2	23566.7	467.34				18.9013	31.9868	50.4727	10.8838	11.3719	5.6247	1.18393	0.442415	0.0776065	0.706203	0.0882754											0.319868
Butler County, Pennsylvania	Pennsylvania	199341													2073.15				1.21598	7.57496	11163.1	23522.2	466.458				18.8656	31.9265	50.3775	10.8633	11.3505	5.61408	1.18169	0.44158	0.07746	0.70487	0.0881087											0.319265
Houston County, Georgia	Georgia	174897	976	179.198		1482									2068		1.19		1.06687	6.64609	9794.23	20637.8	409.259				18.8188	31.8472	50.2524	10.8363	9.95864	5.60014	1.17876	0.440484	0.0772677	0.70312	0.08789											0.318472
Racine County, Wisconsin	Wisconsin	198651													2065.97				1.21177	7.54874	11124.5	23440.8	464.843				18.8003	31.8159	50.2031	10.8257	11.3112	5.59465	1.1776	0.440052	0.0771919	0.70243	0.0878037											0.318159
Comal County, Texas	Texas	201628													2061				1.22993	7.66186	11291.2	23792.1	471.81				18.7551	31.7394	50.0823	10.7996	11.4807	5.58119	1.17477	0.438993	0.0770062	0.70074	0.0875925											0.317394
Livingston County, Michigan	Michigan	196976													2048.55				1.20155	7.48509	11030.7	23243.2	460.924				18.6418	31.5477	49.7798	10.7344	11.2158	5.54747	1.16767	0.436341	0.076541	0.696507	0.0870634											0.315477
Broome County, New York	New York	196397													2042.53				1.19802	7.46309	10998.2	23174.8	459.569				18.587	31.4549	49.6334	10.7029	11.1828	5.53117	1.16424	0.435059	0.076316	0.69446	0.0868075											0.314549
DeSoto County, Mississippi	Mississippi	195871													2037.06				1.19481	7.4431	10968.8	23112.8	458.338				18.5372	31.3707	49.5005	10.6742	11.1529	5.51635	1.16112	0.433893	0.0761116	0.6926	0.086575											0.313707
Outagamie County, Wisconsin	Wisconsin	195390													2032.06				1.19188	7.42482	10941.8	23056	457.213				18.4917	31.2937	49.379	10.648	11.1255	5.50281	1.15827	0.432828	0.0759247	0.690899	0.0863624											0.312937
Sangamon County, Illinois	Illinois	194345													2021.19				1.1855	7.38511	10883.3	22932.7	454.767				18.3928	31.1263	49.1149	10.591	11.066	5.47338	1.15208	0.430513	0.0755186	0.687204	0.0859005											0.311263
El Dorado County, California	California	192823													2005.36				1.17622	7.32727	10798.1	22753.1	451.206				18.2488	30.8825	48.7302	10.5081	10.9793	5.43051	1.14305	0.427142	0.0749272	0.681822	0.0852278											0.308825
Kent County, Delaware	Delaware	192690													2003.98				1.17541	7.32222	10790.6	22737.4	450.895				18.2362	30.8612	48.6966	10.5008	10.9718	5.42677	1.14227	0.426847	0.0748755	0.681352	0.085169											0.308612
Boone County, Missouri	Missouri	192154													1998.4				1.17214	7.30185	10760.6	22674.2	449.64				18.1855	30.7754	48.5612	10.4716	10.9412	5.41167	1.13909	0.42566	0.0746673	0.679457	0.0849321											0.307754
Tippecanoe County, Indiana	Indiana	191650													1993.16				1.16907	7.2827	10732.4	22614.7	448.461				18.1378	30.6947	48.4338	10.4442	10.9126	5.39748	1.1361	0.424543	0.0744714	0.677674	0.0847093											0.306947
Taylor County, Texas	Texas	148813													1991				0.907759	5.65489	8333.53	17559.9	348.222				18.1181	30.6614	48.3813	10.4328	8.47341	5.39163	1.13487	0.424083	0.0743907	0.67694	0.0846175											0.306614
Hendricks County, Indiana	Indiana	190629													1982.54				1.16284	7.2439	10675.2	22494.2	446.072				18.0411	30.5311	48.1758	10.3885	10.8544	5.36872	1.13005	0.422281	0.0740747	0.674064	0.084258											0.305311
Parker County, Texas	Texas	179707													1962				1.09621	6.82887	10063.6	21205.4	420.514				17.8542	30.2148	47.6766	10.2809	10.2325	5.3131	1.11834	0.417906	0.0733072	0.66708	0.083385											0.302148
Paulding County, Georgia	Georgia	188549													1960.91				1.15015	7.16486	10558.7	22248.8	441.205				17.8443	30.198	47.6501	10.2752	10.736	5.31014	1.11772	0.417674	0.0732664	0.666709	0.0833387											0.30198
Kootenai County, Idaho	Idaho	188323													1958.56				1.14877	7.15627	10546.1	22222.1	440.676				17.8229	30.1618	47.593	10.2629	10.7231	5.30378	1.11638	0.417173	0.0731786	0.66591	0.0832388											0.301618
Lee County, Alabama	Alabama	187847													1953.61				1.14587	7.13819	10519.4	22165.9	439.562				17.7778	30.0856	47.4727	10.2369	10.696	5.29037	1.11356	0.416119	0.0729936	0.664227	0.0830284											0.300856
Saginaw County, Michigan	Michigan	187714													1952.23				1.14506	7.13313	10512	22150.3	439.251				17.7653	30.0643	47.4391	10.2297	10.6884	5.28663	1.11277	0.415824	0.072942	0.663757	0.0829696											0.300643
Licking County, Ohio	Ohio	184898													1922.94				1.12788	7.02612	10354.3	21818	432.661				17.4987	29.6133	46.7274	10.0762	10.5281	5.20732	1.09608	0.409586	0.0718477	0.653799	0.0817249											0.296133
Medina County, Ohio	Ohio	184625													1920.1				1.12621	7.01575	10339	21785.8	432.022				17.4729	29.5695	46.6584	10.0613	10.5125	5.19963	1.09446	0.408981	0.0717416	0.652834	0.0816042											0.295695
Newport News city, Virginia	Virginia	183056													1903.78				1.11664	6.95613	10251.1	21600.6	428.351				17.3244	29.3182	46.2619	9.97582	10.4232	5.15544	1.08516	0.405506	0.071132	0.647286	0.0809108											0.293182
Alamance County, North Carolina	North Carolina	183040													1903.62				1.11654	6.95552	10250.2	21598.7	428.314				17.3229	29.3157	46.2579	9.97495	10.4223	5.15499	1.08506	0.40547	0.0711257	0.647229	0.0809037											0.293157
Ulster County, New York	New York	182977													1902.96				1.11616	6.95313	10246.7	21591.3	428.166				17.3169	29.3056	46.2419	9.97151	10.4187	5.15322	1.08469	0.405331	0.0711013	0.647007	0.0808758											0.293056
Canadian County, Oklahoma	Oklahoma	181760													1890.3				1.10874	6.90688	10178.6	21447.7	425.318				17.2018	29.1107	45.9344	9.90519	10.3494	5.11894	1.07747	0.402635	0.0706284	0.642703	0.0803379											0.291107
Imperial County, California	California	181724													1889.93				1.10852	6.90551	10176.5	21443.4	425.234				17.1984	29.1049	45.9253	9.90323	10.3474	5.11793	1.07726	0.402555	0.0706144	0.642576	0.080322											0.291049
Shasta County, California	California	181121													1883.66				1.10484	6.8826	10142.8	21372.3	423.823				17.1413	29.0083	45.7729	9.87037	10.313	5.10095	1.07369	0.401219	0.0703801	0.640444	0.0800555											0.290083
Pitt County, North Carolina	North Carolina	180783													1880.14				1.10278	6.86975	10123.8	21332.4	423.032				17.1093	28.9542	45.6875	9.85195	10.2938	5.09143	1.07168	0.400471	0.0702487	0.639249	0.0799061											0.289542
Vanderburgh County, Indiana	Indiana	180387													1876.02				1.10036	6.85471	10101.7	21285.7	422.106				17.0718	28.8908	45.5874	9.83037	10.2712	5.08028	1.06933	0.399593	0.0700948	0.637848	0.0797311											0.288908
Grayson County, Texas	Texas	150532													1873				0.918245	5.72022	8429.79	17762.8	352.245				17.0443	28.8442	45.5139	9.81452	8.57129	5.07208	1.06761	0.398949	0.0699818	0.63682	0.0796025											0.288442
Peoria County, Illinois	Illinois	179630													1868.15				1.09574	6.82594	10059.3	21196.3	420.334				17.0002	28.7695	45.3961	9.78912	10.2281	5.05896	1.06485	0.397916	0.0698007	0.635172	0.0793965											0.287695
Aiken County, South Carolina	South Carolina	179245													1864.15				1.09339	6.81131	10037.7	21150.9	419.433				16.9637	28.7079	45.2988	9.76814	10.2062	5.04811	1.06256	0.397064	0.0696511	0.63381	0.0792263											0.287079
Shawnee County, Kansas	Kansas	177942													1850.6				1.08545	6.7618	9964.75	20997.2	416.384				16.8404	28.4992	44.9695	9.69713	10.132	5.01142	1.05484	0.394177	0.0691448	0.629203	0.0786504											0.284992
Davidson County, North Carolina	North Carolina	177809													1849.21				1.08463	6.75674	9957.3	20981.5	416.073				16.8278	28.4779	44.9359	9.68988	10.1244	5.00767	1.05405	0.393882	0.0690931	0.628733	0.0785916											0.284779
Lower Connecticut River Valley Planning Region, Connecticut	Connecticut	177540													1846.42				1.08299	6.74652	9942.24	20949.7	415.444				16.8024	28.4348	44.8679	9.67522	10.1091	5.00009	1.05246	0.393287	0.0689885	0.627781	0.0784727											0.284348
Muskegon County, Michigan	Michigan	177428													1845.25				1.08231	6.74226	9935.97	20936.5	415.182				16.7918	28.4169	44.8396	9.66912	10.1028	4.99694	1.05179	0.393039	0.068945	0.627385	0.0784232											0.284169
Carroll County, Maryland	Maryland	177108													1841.92				1.08036	6.7301	9918.05	20898.7	414.433				16.7615	28.3656	44.7587	9.65168	10.0845	4.98793	1.0499	0.39233	0.0688207	0.626254	0.0782817											0.283656
Porter County, Indiana	Indiana	175860													1828.94				1.07275	6.68268	9848.16	20751.5	411.512				16.6434	28.1657	44.4433	9.58367	10.0135	4.95278	1.0425	0.389565	0.0683357	0.621841	0.0777301											0.281657
Scott County, Iowa	Iowa	175601													1826.25				1.07117	6.67284	9833.66	20720.9	410.906				16.6189	28.1243	44.3779	9.56955	9.99872	4.94549	1.04096	0.388991	0.0682351	0.620925	0.0776156											0.281243
Kenton County, Kentucky	Kentucky	174862													1818.56				1.06666	6.64476	9792.27	20633.7	409.177				16.5489	28.0059	44.1911	9.52928	9.95664	4.92467	1.03658	0.387354	0.0679479	0.618312	0.077289											0.280059
Dorchester County, South Carolina	South Carolina	174663													1816.5				1.06544	6.63719	9781.13	20610.2	408.711				16.5301	27.974	44.1408	9.51843	9.94531	4.91907	1.0354	0.386913	0.0678706	0.617608	0.077201											0.27974
Charles County, Maryland	Maryland	174478													1814.57				1.06432	6.63016	9770.77	20588.4	408.279				16.5126	27.9444	44.0941	9.50835	9.93478	4.91386	1.03431	0.386504	0.0677987	0.616954	0.0771193											0.279444
Yavapai County, Arizona	Arizona	252013													1810				1.53728	9.57649	14112.7	29737.5	589.71				16.471	27.874	43.983	9.4844	14.3496	4.90148	1.0317	0.38553	0.0676279	0.6154	0.076925											0.27874
Kanawha County, West Virginia	West Virginia	173906													1808.62				1.06083	6.60843	9738.74	20520.9	406.94				16.4585	27.8528	43.9495	9.47718	9.90221	4.89775	1.03091	0.385237	0.0675764	0.614932	0.0768665											0.278528
Winnebago County, Wisconsin	Wisconsin	173307													1802.39				1.05717	6.58567	9705.19	20450.2	405.538				16.4018	27.7568	43.7981	9.44454	9.8681	4.88088	1.02736	0.38391	0.0673437	0.612814	0.0766017											0.277568
Kent County, Rhode Island	Rhode Island	172450													1793.48				1.05194	6.5531	9657.2	20349.1	403.533				16.3207	27.6196	43.5816	9.39784	9.8193	4.85674	1.02228	0.382011	0.0670107	0.609783	0.0762229											0.276196
Greene County, Ohio	Ohio	172347													1792.41				1.05132	6.54919	9651.43	20336.9	403.292				16.3109	27.6031	43.5555	9.39222	9.81344	4.85384	1.02167	0.381783	0.0669706	0.609419	0.0761774											0.276031
Indian River County, Florida	Florida	172139													1790.25				1.05005	6.54128	9639.78	20312.4	402.805				16.2912	27.5698	43.503	9.38089	9.80159	4.84799	1.02044	0.381322	0.0668898	0.608684	0.0760854											0.275698
McLean County, Illinois	Illinois	172069													1789.52				1.04962	6.53862	9635.86	20304.1	402.641				16.2846	27.5586	43.4853	9.37707	9.79761	4.84601	1.02003	0.381167	0.0668626	0.608436	0.0760545											0.275586
Yellowstone County, Montana	Montana	171583													1784.46				1.04666	6.52015	9608.65	20246.8	401.504				16.2386	27.4807	43.3625	9.35059	9.76994	4.83233	1.01714	0.380091	0.0666738	0.606717	0.0758397											0.274807
Chittenden County, Vermont	Vermont	170851													1776.85				1.04219	6.49234	9567.66	20160.4	399.791				16.1693	27.3635	43.1775	9.3107	9.72826	4.81171	1.0128	0.378469	0.0663893	0.604129	0.0755161											0.273635
Johnson County, Indiana	Indiana	170614													1774.39				1.04075	6.48333	9554.38	20132.5	399.237				16.1469	27.3255	43.1176	9.29778	9.71476	4.80504	1.0114	0.377944	0.0662972	0.603291	0.0754114											0.273255
Citrus County, Florida	Florida	170174													1769.81				1.03806	6.46661	9529.74	20080.5	398.207				16.1053	27.2551	43.0064	9.2738	9.68971	4.79264	1.00879	0.376969	0.0661263	0.601735	0.0752169											0.272551
Wilson County, Tennessee	Tennessee	169948													1767.46				1.03668	6.45802	9517.09	20053.9	397.678				16.0839	27.2189	42.9493	9.26149	9.67684	4.78628	1.00745	0.376469	0.0660384	0.600936	0.075117											0.272189
Pueblo County, Colorado	Colorado	169866													1766.61				1.03618	6.45491	9512.5	20044.2	397.486				16.0761	27.2057	42.9285	9.25702	9.67217	4.78397	1.00697	0.376287	0.0660066	0.600646	0.0750808											0.272057
Wyandotte County, Kansas	Kansas	169418													1761.95				1.03345	6.43788	9487.41	19991.3	396.438				16.0337	27.134	42.8153	9.2326	9.64666	4.77135	1.00431	0.375295	0.0658325	0.599062	0.0748828											0.27134
Stafford County, Virginia	Virginia	168919													1756.76				1.03041	6.41892	9459.46	19932.4	395.27				15.9865	27.0541	42.6892	9.20541	9.61825	4.7573	1.00135	0.374189	0.0656386	0.597298	0.0746622											0.270541
Kenosha County, Wisconsin	Wisconsin	168754													1755.04				1.0294	6.41265	9450.22	19913	394.884				15.9709	27.0276	42.6475	9.19642	9.60885	4.75265	1.00037	0.373824	0.0655745	0.596714	0.0745893											0.270276
Fairfield County, Ohio	Ohio	167762													1744.72				1.02335	6.37496	9394.67	19795.9	392.563				15.877	26.8688	42.3968	9.14236	9.55237	4.72471	0.994493	0.371626	0.065189	0.593206	0.0741508											0.268688
Columbia County, Georgia	Georgia	167472													1741.71				1.02158	6.36394	9378.43	19761.7	391.884				15.8496	26.8223	42.3235	9.12655	9.53586	4.71655	0.992774	0.370984	0.0650763	0.592181	0.0740226											0.268223
Brunswick County, North Carolina	North Carolina	167112													1737.96				1.01938	6.35026	9358.27	19719.2	391.042				15.8155	26.7647	42.2325	9.10694	9.51536	4.70641	0.99064	0.370187	0.0649364	0.590908	0.0738635											0.267647
Catawba County, North Carolina	North Carolina	167054													1737.36				1.01903	6.34805	9355.02	19712.4	390.906				15.81	26.7554	42.2179	9.10377	9.51205	4.70478	0.990296	0.370058	0.0649139	0.590703	0.0738379											0.267554
Monroe County, Pennsylvania	Pennsylvania	166523													1731.84				1.01579	6.32787	9325.29	19649.7	389.664				15.7597	26.6703	42.0837	9.07484	9.48182	4.68982	0.987148	0.368882	0.0647076	0.588825	0.0736032											0.266703
Olmsted County, Minnesota	Minnesota	166424													1730.81				1.01519	6.32411	9319.74	19638	389.432				15.7504	26.6545	42.0587	9.06944	9.47618	4.68703	0.986561	0.368662	0.0646691	0.588475	0.0735594											0.266545
Martin County, Florida	Florida	165666													1722.93				1.01056	6.29531	9277.3	19548.6	387.658				15.6786	26.5331	41.8671	9.02813	9.43302	4.66568	0.982068	0.366983	0.0643745	0.585795	0.0732244											0.265331
Beaver County, Pennsylvania	Pennsylvania	165540													1721.62				1.00979	6.29052	9270.24	19533.7	387.364				15.6667	26.5129	41.8353	9.02127	9.42585	4.66214	0.981321	0.366704	0.0643256	0.585349	0.0731687											0.265129
Rock County, Wisconsin	Wisconsin	165461													1720.79				1.00931	6.28752	9265.82	19524.4	387.179				15.6592	26.5002	41.8153	9.01696	9.42135	4.65991	0.980853	0.366529	0.0642949	0.58507	0.0731338											0.265002
Madera County, California	California	165432													1720.49				1.00914	6.28642	9264.19	19521	387.111				15.6565	26.4956	41.808	9.01538	9.4197	4.65909	0.980681	0.366465	0.0642836	0.584968	0.0731209											0.264956
Hampshire County, Massachusetts	Massachusetts	165399													1720.15				1.00893	6.28516	9262.34	19517.1	387.034				15.6534	26.4903	41.7996	9.01358	9.41782	4.65817	0.980485	0.366392	0.0642708	0.584851	0.0731064											0.264903
Stearns County, Minnesota	Minnesota	163997													1705.57				1.00038	6.23189	9183.83	19351.6	383.753				15.5207	26.2658	41.4453	8.93718	9.33799	4.61868	0.972174	0.363286	0.063726	0.579893	0.0724867											0.262658
Portage County, Ohio	Ohio	163839													1703.93				0.999418	6.22588	9174.98	19333	383.383				15.5057	26.2405	41.4054	8.92857	9.32899	4.61423	0.971238	0.362936	0.0636646	0.579335	0.0724168											0.262405
Maui County, Hawaii	Hawaii	163688													1702.36				0.998497	6.22014	9166.53	19315.2	383.03				15.4914	26.2163	41.3672	8.92034	9.32039	4.60998	0.970342	0.362602	0.0636059	0.578801	0.0723501											0.262163
Sullivan County, Tennessee	Tennessee	162703													1692.11				0.992488	6.18271	9111.37	19199	380.725				15.3982	26.0585	41.1183	8.86666	9.26431	4.58224	0.964503	0.36042	0.0632232	0.575318	0.0719147											0.260585
Schenectady County, New York	New York	162261													1687.51				0.989792	6.16592	9086.62	19146.8	379.691				15.3564	25.9877	41.0066	8.84258	9.23914	4.56979	0.961883	0.359441	0.0630514	0.573755	0.0717194											0.259877
Liberty County, Texas	Texas	115042													1686				0.701756	4.3716	6442.35	13575	269.198				15.3426	25.9644	40.9698	8.83464	6.55049	4.56569	0.96102	0.359118	0.0629948	0.57324	0.071655											0.259644
Randall County, Texas	Texas	150547													1684				0.918337	5.72079	8430.63	17764.5	352.28				15.3244	25.9336	40.9212	8.82416	8.57215	4.56027	0.95988	0.358692	0.0629201	0.57256	0.07157											0.259336
Mesa County, Colorado	Colorado	161260													1677.1				0.983686	6.12788	9030.56	19028.7	377.348				15.2616	25.8274	40.7536	8.78802	9.18214	4.5416	0.955949	0.357223	0.0626625	0.570215	0.0712769											0.258274
Rensselaer County, New York	New York	160749													1671.79				0.980569	6.10846	9001.94	18968.4	376.153				15.2133	25.7456	40.6245	8.76018	9.15305	4.52721	0.95292	0.356091	0.0624639	0.568408	0.0710511											0.257456
Rankin County, Mississippi	Mississippi	160573													1669.96				0.979495	6.10177	8992.09	18947.6	375.741				15.1966	25.7174	40.58	8.75059	9.14303	4.52225	0.951877	0.355701	0.0623955	0.567786	0.0709733											0.257174
St Clair County, Michigan	Michigan	160308													1667.2				0.977879	6.0917	8977.25	18916.3	375.121				15.1715	25.6749	40.513	8.73614	9.12794	4.51479	0.950306	0.355114	0.0622925	0.566849	0.0708561											0.256749
Jackson County, Michigan	Michigan	160233													1666.42				0.977421	6.08885	8973.05	18907.5	374.945				15.1645	25.6629	40.4941	8.73206	9.12367	4.51267	0.949861	0.354948	0.0622634	0.566584	0.070823											0.256629
Johnson County, Iowa	Iowa	160080													1664.83				0.976488	6.08304	8964.48	18889.4	374.587				15.15	25.6384	40.4554	8.72372	9.11496	4.50837	0.948954	0.354609	0.0622039	0.566043	0.0707554											0.256384
Centre County, Pennsylvania	Pennsylvania	159805													1661.97				0.974811	6.07259	8949.08	18857	373.944				15.1239	25.5944	40.3859	8.70873	9.0993	4.50062	0.947324	0.354	0.0620971	0.56507	0.0706338											0.255944
Mohave County, Arizona	Arizona	226479													1660				1.38152	8.6062	12682.8	26724.5	529.961				15.106	25.564	40.338	8.6984	12.8957	4.49528	0.9462	0.35358	0.0620234	0.5644	0.07055											0.25564
Franklin County, Pennsylvania	Pennsylvania	159285													1656.56				0.971638	6.05283	8919.96	18795.6	372.727				15.0747	25.5111	40.2545	8.6804	9.06969	4.48598	0.944241	0.352848	0.061895	0.563232	0.070404											0.255111
Alexandria city, Virginia	Virginia	159102			18547										1654.66				0.970522	6.04588	8909.71	18774	372.299				15.0574	25.4818	40.2083	8.67042	9.05927	4.48082	0.943157	0.352443	0.0618239	0.562585	0.0703231											0.254818
Coweta County, Georgia	Georgia	158233													1645.62				0.965221	6.01285	8861.05	18671.5	370.265				14.9752	25.3426	39.9886	8.62307	9.00979	4.45635	0.938005	0.350518	0.0614862	0.559512	0.069939											0.253426
Ouachita Parish, Louisiana	Louisiana	157874													1641.89				0.963031	5.99921	8840.94	18629.1	369.425				14.9412	25.2851	39.8979	8.6035	8.98935	4.44624	0.935877	0.349722	0.0613467	0.558242	0.0697803											0.252851
Merrimack County, New Hampshire	New Hampshire	157869													1641.84				0.963001	5.99902	8840.66	18628.5	369.413				14.9407	25.2843	39.8967	8.60323	8.98906	4.4461	0.935847	0.349711	0.0613448	0.558225	0.0697781											0.252843
Santa Fe County, New Mexico	New Mexico	157765													1640.76				0.962367	5.99507	8834.84	18616.3	369.17				14.9309	25.2676	39.8704	8.59756	8.98314	4.44317	0.935231	0.349481	0.0613044	0.557857	0.0697321											0.252676
Sandoval County, New Mexico	New Mexico	157757													1640.67				0.962318	5.99477	8834.39	18615.3	369.151				14.9301	25.2664	39.8683	8.59713	8.98268	4.44294	0.935183	0.349463	0.0613013	0.557829	0.0697286											0.252664
Washington County, Maryland	Maryland	157228													1635.17				0.959091	5.97466	8804.77	18552.9	367.914				14.8801	25.1816	39.7347	8.5683	8.95256	4.42804	0.932048	0.348291	0.0610957	0.555958	0.0694948											0.251816
Scott County, Minnesota	Minnesota	157206													1634.94				0.958957	5.97383	8803.54	18550.3	367.862				14.878	25.1781	39.7291	8.5671	8.95131	4.42742	0.931917	0.348243	0.0610872	0.55588	0.0694851											0.251781
Bibb County, Georgia	Georgia	157056													1633.38				0.958042	5.96813	8795.14	18532.6	367.511				14.8638	25.1541	39.6912	8.55892	8.94277	4.4232	0.931028	0.34791	0.0610289	0.55535	0.0694188											0.251541
Penobscot County, Maine	Maine	156840													1631.14				0.956724	5.95992	8783.04	18507.1	367.006				14.8433	25.1195	39.6366	8.54715	8.93047	4.41712	0.929748	0.347432	0.0609449	0.554586	0.0693233											0.251195
Monroe County, Michigan	Michigan	156045													1622.87				0.951874	5.92971	8738.52	18413.3	365.145				14.7681	24.9922	39.4357	8.50383	8.8852	4.39473	0.925035	0.345671	0.060636	0.551775	0.0689719											0.249922
Cumberland County, New Jersey	New Jersey	155678													1619.05				0.949636	5.91576	8717.97	18370	364.287				14.7334	24.9334	39.3429	8.48383	8.86431	4.38439	0.922859	0.344858	0.0604934	0.550477	0.0688097											0.249334
Kings County, California	California	154913													1611.1				0.944969	5.88669	8675.13	18279.7	362.496				14.661	24.8109	39.1496	8.44214	8.82075	4.36285	0.918324	0.343163	0.0601961	0.547772	0.0684715											0.248109
Hunt County, Texas	Texas	118729													1610				0.724247	4.5117	6648.82	14010	277.826				14.651	24.794	39.123	8.4364	6.76043	4.35988	0.9177	0.34293	0.0601552	0.5474	0.068425											0.24794
Sumter County, Florida	Florida	154693													1608.81				0.943627	5.87833	8662.81	18253.8	361.982				14.6401	24.7756	39.094	8.43015	8.80822	4.35665	0.91702	0.342676	0.0601107	0.546994	0.0683743											0.247756
Wright County, Minnesota	Minnesota	154593													1607.77				0.943017	5.87453	8657.21	18242	361.748				14.6307	24.7596	39.0687	8.4247	8.80253	4.35383	0.916427	0.342454	0.0600718	0.546641	0.0683301											0.247596
Gregg County, Texas	Texas	126679													1604				0.772742	4.8138	7094.02	14948.1	296.429				14.5964	24.7016	38.9772	8.40496	7.2131	4.34363	0.91428	0.341652	0.059931	0.54536	0.06817											0.247016
Rowan County, North Carolina	North Carolina	153384													1595.19				0.935642	5.82859	8589.5	18099.3	358.919				14.5163	24.566	38.7632	8.35881	8.73368	4.31978	0.90926	0.339776	0.059602	0.542366	0.0677957											0.24566
Livingston Parish, Louisiana	Louisiana	152886													1590.01				0.932605	5.80967	8561.62	18040.5	357.753				14.4691	24.4862	38.6373	8.33168	8.70533	4.30576	0.906308	0.338673	0.0594085	0.540605	0.0675756											0.244862
Orange County, North Carolina	North Carolina	152877													1589.92				0.93255	5.80933	8561.11	18039.5	357.732				14.4683	24.4848	38.6351	8.33118	8.70482	4.30551	0.906255	0.338653	0.059405	0.540573	0.0675716											0.244848
Berrien County, Michigan	Michigan	152703													1588.11				0.931488	5.80271	8551.37	18019	357.325				14.4518	24.4569	38.5911	8.3217	8.69491	4.30061	0.905223	0.338268	0.0593374	0.539958	0.0674947											0.244569
Spotsylvania County, Virginia	Virginia	152021													1581.02				0.927328	5.7768	8513.18	17938.5	355.729				14.3873	24.3477	38.4187	8.28454	8.65608	4.2814	0.90118	0.336757	0.0590724	0.537546	0.0671933											0.243477
Douglas County, Georgia	Georgia	151887													1579.62				0.926511	5.77171	8505.67	17922.7	355.416				14.3746	24.3262	38.3849	8.27723	8.64845	4.27762	0.900386	0.33646	0.0590203	0.537072	0.0671341											0.243262
Bastrop County, Texas	Texas	114931													1552				0.701079	4.36738	6436.14	13561.9	268.939				14.1232	23.9008	37.7136	8.13248	6.54417	4.20282	0.88464	0.330576	0.0579881	0.52768	0.06596											0.239008
Randolph County, North Carolina	North Carolina	148389													1543.25				0.905173	5.63878	8309.78	17509.9	347.23				14.0435	23.766	37.5009	8.08661	8.44927	4.17911	0.87965	0.328711	0.057661	0.524704	0.0655879											0.23766
Warren County, Kentucky	Kentucky	147936													1538.53				0.90241	5.62157	8284.42	17456.4	346.17				14.0007	23.6934	37.3864	8.06192	8.42348	4.16635	0.876965	0.327708	0.057485	0.523102	0.0653877											0.236934
Sussex County, New Jersey	New Jersey	147444													1533.42				0.899408	5.60287	8256.86	17398.4	345.019				13.9541	23.6146	37.262	8.03511	8.39546	4.15249	0.874048	0.326618	0.0572938	0.521362	0.0651702											0.236146
Jackson County, Mississippi	Mississippi	147002													1528.82				0.896712	5.58608	8232.11	17346.2	343.985				13.9123	23.5438	37.1503	8.01102	8.37029	4.14005	0.871428	0.325639	0.0571221	0.519799	0.0649749											0.235438
Harnett County, North Carolina	North Carolina	146096													1519.4				0.891186	5.55165	8181.38	17239.3	341.865				13.8265	23.3987	36.9214	7.96165	8.31871	4.11453	0.866057	0.323632	0.05677	0.516595	0.0645744											0.233987
Potter County, Texas	Texas	114649													1515				0.699359	4.35666	6420.34	13528.6	268.279				13.7865	23.331	36.8145	7.9386	6.52811	4.10262	0.86355	0.322695	0.0566057	0.5151	0.0643875											0.23331
Cache County, Utah	Utah	145487													1513.06				0.887471	5.52851	8147.27	17167.5	340.44				13.7689	23.3012	36.7675	7.92846	8.28403	4.09738	0.862447	0.322283	0.0565334	0.514442	0.0643053											0.233012
Lebanon County, Pennsylvania	Pennsylvania	145319													1511.32				0.886446	5.52212	8137.86	17147.6	340.046				13.753	23.2743	36.725	7.9193	8.27446	4.09265	0.861451	0.321911	0.0564681	0.513848	0.064231											0.232743
Tom Green County, Texas	Texas	120103													1504				0.732628	4.56391	6725.77	14172.2	281.041				13.6864	23.1616	36.5472	7.88096	6.83866	4.07283	0.85728	0.320352	0.0561947	0.51136	0.06392											0.231616
Schuylkill County, Pennsylvania	Pennsylvania	144523													1503.04				0.88159	5.49187	8093.29	17053.7	338.184				13.6777	23.1468	36.5239	7.87593	8.22914	4.07023	0.856732	0.320147	0.0561588	0.511033	0.0638792											0.231468
Boone County, Kentucky	Kentucky	144135													1499				0.879224	5.47713	8071.56	17007.9	337.276				13.6409	23.0847	36.4258	7.85478	8.20705	4.0593	0.854432	0.319288	0.056008	0.509661	0.0637077											0.230847
Kendall County, Illinois	Illinois	143171													1488.98				0.873343	5.4405	8017.58	16894.2	335.02				13.5497	22.9303	36.1822	7.80225	8.15216	4.03215	0.848718	0.317152	0.0556334	0.506253	0.0632816											0.229303
Wheeler County, Texas	Texas	4824													1488				0.0294264	0.183312	270.144	569.232	11.2882				13.5408	22.9152	36.1584	7.79712	0.274679	4.0295	0.84816	0.316944	0.0555969	0.50592	0.06324											0.229152
Rock Island County, Illinois	Illinois	142731													1484.4				0.870659	5.42378	7992.94	16842.3	333.991				13.5081	22.8598	36.071	7.77827	8.1271	4.01976	0.846109	0.316178	0.0554625	0.504697	0.0630871											0.228598
Blount County, Tennessee	Tennessee	142211													1478.99				0.867487	5.40402	7963.82	16780.9	332.774				13.4588	22.7765	35.9396	7.74993	8.09749	4.00512	0.843027	0.315026	0.0552604	0.502858	0.0628573											0.227765
Rockwall County, Texas	Texas	137044													1472				0.835968	5.20767	7674.46	16171.2	320.683				13.3952	22.6688	35.7696	7.71328	7.80329	3.98618	0.83904	0.313536	0.0549991	0.50048	0.06256											0.226688
Monroe County, Indiana	Indiana	140702													1463.3				0.858282	5.34668	7879.31	16602.8	329.243				13.316	22.5348	35.5582	7.6677	8.01157	3.96262	0.834081	0.311683	0.054674	0.497522	0.0621903											0.225348
Tangipahoa Parish, Louisiana	Louisiana	139823													1454.16				0.85292	5.31327	7830.09	16499.1	327.186				13.2328	22.3941	35.3361	7.61979	7.96152	3.93786	0.828871	0.309736	0.0543325	0.494414	0.0618018											0.223941
Washington County, Tennessee	Tennessee	139642													1452.28				0.851816	5.3064	7819.95	16477.8	326.762				13.2157	22.3651	35.2903	7.60993	7.95122	3.93277	0.827798	0.309335	0.0542621	0.493774	0.0617218											0.223651
Marathon County, Wisconsin	Wisconsin	139091													1446.55				0.848455	5.28546	7789.1	16412.7	325.473				13.1636	22.2768	35.1511	7.5799	7.91984	3.91725	0.824531	0.308114	0.054048	0.491826	0.0614782											0.222768
Washington County, Wisconsin	Wisconsin	138727													1442.76				0.846235	5.27163	7768.71	16369.8	324.621				13.1291	22.2185	35.0591	7.56007	7.89912	3.907	0.822374	0.307308	0.0539066	0.490539	0.0613173											0.222185
Pickens County, South Carolina	South Carolina	138207													1437.35				0.843063	5.25187	7739.59	16308.4	323.404				13.0799	22.1352	34.9277	7.53173	7.86951	3.89235	0.819291	0.306156	0.0537045	0.4887	0.0610875											0.221352
Florence County, South Carolina	South Carolina	138049													1435.71				0.842099	5.24586	7730.74	16289.8	323.035				13.065	22.1099	34.8877	7.52312	7.86051	3.8879	0.818354	0.305806	0.0536431	0.488141	0.0610177											0.221099
Hampton city, Virginia	Virginia	137596													1431				0.839336	5.22865	7705.38	16236.3	321.975				13.0221	22.0374	34.7733	7.49843	7.83472	3.87514	0.815669	0.304803	0.0534671	0.486539	0.0608174											0.220374
Flagler County, Florida	Florida	136744													1422.14				0.834138	5.19627	7657.66	16135.8	319.981				12.9415	21.9009	34.5579	7.452	7.7862	3.85115	0.810618	0.302915	0.053136	0.483527	0.0604408											0.219009
Berkeley County, West Virginia	West Virginia	136287													1417.38				0.831351	5.17891	7632.07	16081.9	318.912				12.8982	21.8277	34.4425	7.4271	7.76018	3.83828	0.807909	0.301903	0.0529584	0.481911	0.0602389											0.218277
Clark County, Ohio	Ohio	134985													1403.84				0.823408	5.12943	7559.16	15928.2	315.865				12.775	21.6192	34.1134	7.35614	7.68605	3.80161	0.800191	0.299019	0.0524525	0.477307	0.0596634											0.216192
Liberty County, Georgia	Georgia	68607													1397.52		20.37		0.418503	2.60707	3841.99	8095.63	160.54				12.7175	21.5219	33.9598	7.32303	3.90648	3.7845	0.796589	0.297673	0.0522164	0.475158	0.0593948											0.215219
Strafford County, New Hampshire	New Hampshire	134202													1395.7				0.818632	5.09968	7515.31	15835.8	314.033				12.7009	21.4938	33.9155	7.31347	7.64146	3.77956	0.795549	0.297284	0.0521483	0.474538	0.0593173											0.214938
Calhoun County, Michigan	Michigan	133785													1391.36				0.816088	5.08383	7491.96	15786.6	313.057				12.6614	21.427	33.8101	7.29075	7.61772	3.76781	0.793077	0.296361	0.0519862	0.473064	0.059133											0.21427
Bonneville County, Idaho	Idaho	133644													1389.9				0.815228	5.07847	7484.06	15770	312.727				12.6481	21.4044	33.7745	7.28306	7.60969	3.76384	0.792242	0.296048	0.0519314	0.472565	0.0590706											0.214044
Ascension Parish, Louisiana	Louisiana	133534													1388.75				0.814557	5.07429	7477.9	15757	312.47				12.6377	21.3868	33.7467	7.27707	7.60343	3.76074	0.79159	0.295805	0.0518887	0.472176	0.059022											0.213868
Wood County, Ohio	Ohio	133077													1384				0.81177	5.05693	7452.31	15703.1	311.4				12.5944	21.3136	33.6312	7.25216	7.5774	3.74787	0.78888	0.294792	0.0517111	0.47056	0.05882											0.213136
Skagit County, Washington	Washington	132736													1380.45				0.80969	5.04397	7433.22	15662.8	310.602				12.5621	21.259	33.545	7.23358	7.55799	3.73827	0.786859	0.294037	0.0515786	0.469354	0.0586693											0.21259
Napa County, California	California	132727													1380.36				0.809635	5.04363	7432.71	15661.8	310.581				12.5613	21.2576	33.5428	7.23309	7.55748	3.73802	0.786806	0.294017	0.0515751	0.469323	0.0586653											0.212576
Linn County, Oregon	Oregon	132474													1377.73				0.808091	5.03401	7418.54	15631.9	309.989				12.5373	21.217	33.4788	7.2193	7.54307	3.73089	0.785306	0.293456	0.0514768	0.468428	0.0585535											0.21217
Humboldt County, California	California	132380													1376.75				0.807518	5.03044	7413.28	15620.8	309.769				12.5284	21.202	33.4551	7.21418	7.53772	3.72824	0.784749	0.293248	0.0514403	0.468096	0.058512											0.21202
Black Hawk County, Iowa	Iowa	132348													1376.42				0.807323	5.02922	7411.49	15617.1	309.694				12.5254	21.1969	33.447	7.21244	7.5359	3.72734	0.784559	0.293177	0.0514278	0.467983	0.0584978											0.211969
Hunterdon County, New Jersey	New Jersey	131708													1369.76				0.803419	5.0049	7375.65	15541.5	308.197				12.4648	21.0944	33.2852	7.17756	7.49945	3.70932	0.780765	0.29176	0.0511791	0.465719	0.0582149											0.210944
Faulkner County, Arkansas	Arkansas	131611													1368.75				0.802827	5.00122	7370.22	15530.1	307.97				12.4557	21.0788	33.2607	7.17227	7.49393	3.70659	0.78019	0.291545	0.0511414	0.465376	0.0581721											0.210788
Saline County, Arkansas	Arkansas	131252													1365.02				0.800637	4.98758	7350.11	15487.7	307.13				12.4217	21.0213	33.17	7.15271	7.47349	3.69648	0.778062	0.290749	0.0510019	0.464107	0.0580134											0.210213
Bossier Parish, Louisiana	Louisiana	131102													1363.46				0.799722	4.98188	7341.71	15470	306.779				12.4075	20.9973	33.1321	7.14453	7.46495	3.69225	0.777173	0.290417	0.0509437	0.463577	0.0579471											0.209973
Washington County, Rhode Island	Rhode Island	130333													1355.46				0.795031	4.95265	7298.65	15379.3	304.979				12.3347	20.8741	32.9378	7.10263	7.42116	3.67059	0.772614	0.288714	0.0506448	0.460857	0.0576072											0.208741
Cambria County, Pennsylvania	Pennsylvania	130108													1353.12				0.793659	4.9441	7286.05	15352.7	304.453				12.3134	20.8381	32.8809	7.09037	7.40835	3.66426	0.77128	0.288215	0.0505574	0.460062	0.0575077											0.208381
Sebastian County, Arkansas	Arkansas	130035													1352.36				0.793214	4.94133	7281.96	15344.1	304.282				12.3065	20.8264	32.8624	7.08639	7.40419	3.6622	0.770847	0.288054	0.050529	0.459804	0.0574755											0.208264
Clarke County, Georgia	Georgia	129995													1351.95				0.792969	4.93981	7279.72	15339.4	304.188				12.3027	20.82	32.8523	7.08421	7.40192	3.66108	0.77061	0.287965	0.0505135	0.459662	0.0574578											0.2082
Carroll County, Georgia	Georgia	129911													1351.07				0.792457	4.93662	7275.02	15329.5	303.992				12.2948	20.8065	32.8311	7.07963	7.39713	3.65871	0.770112	0.287779	0.0504809	0.459365	0.0574207											0.208065
Tazewell County, Illinois	Illinois	129821													1350.14				0.791908	4.9332	7269.98	15318.9	303.781				12.2863	20.7921	32.8084	7.07473	7.39201	3.65617	0.769579	0.287579	0.0504459	0.459047	0.0573809											0.207921
Berkshire County, Massachusetts	Massachusetts	128726													1338.75				0.785229	4.89159	7208.66	15189.7	301.219				12.1826	20.6168	32.5316	7.01505	7.32966	3.62534	0.763088	0.285154	0.0500204	0.455175	0.0568969											0.206168
Kennebec County, Maine	Maine	128461													1335.99				0.783612	4.88152	7193.82	15158.4	300.599				12.1575	20.5743	32.4647	7.00061	7.31457	3.61787	0.761517	0.284567	0.0499174	0.454238	0.0567798											0.205743
Coconino County, Arizona	Arizona	145161													1330				0.885482	5.51612	8129.02	17129	339.677				12.103	20.482	32.319	6.9692	8.26547	3.60164	0.7581	0.28329	0.0496934	0.4522	0.056525											0.20482
Clark County, Indiana	Indiana	127479													1325.78				0.777622	4.8442	7138.82	15042.5	298.301				12.0646	20.417	32.2165	6.9471	7.25865	3.59022	0.755696	0.282391	0.0495358	0.450766	0.0563457											0.20417
Gallatin County, Montana	Montana	126984													1320.63				0.774602	4.82539	7111.1	14984.1	297.143				12.0178	20.3378	32.0914	6.92012	7.23047	3.57628	0.752761	0.281295	0.0493435	0.449015	0.0561269											0.203378
Jasper County, Missouri	Missouri	126479													1315.38				0.771522	4.8062	7082.82	14924.5	295.961				11.97	20.2569	31.9638	6.8926	7.20171	3.56205	0.749768	0.280176	0.0491472	0.44723	0.0559037											0.202569
Morgan County, Alabama	Alabama	126084													1311.27				0.769112	4.79119	7060.7	14877.9	295.037				11.9326	20.1936	31.8639	6.87107	7.17922	3.55093	0.747426	0.279301	0.0489938	0.445833	0.0557291											0.201936
Rapides Parish, Louisiana	Louisiana	125899													1309.35				0.767984	4.78416	7050.34	14856.1	294.604				11.9151	20.164	31.8172	6.86099	7.16869	3.54572	0.746329	0.278891	0.0489219	0.445179	0.0556474											0.20164
Fayette County, Georgia	Georgia	125107													1301.11				0.763153	4.75407	7005.99	14762.6	292.75				11.8401	20.0371	31.617	6.81783	7.12359	3.52341	0.741634	0.277137	0.0486141	0.442378	0.0552973											0.200371
Richland County, Ohio	Ohio	124853													1298.47				0.761603	4.74441	6991.77	14732.7	292.156				11.8161	19.9965	31.5529	6.80399	7.10913	3.51626	0.740129	0.276574	0.0485154	0.44148	0.055185											0.199965
Chautauqua County, New York	New York	124105													1290.69				0.757041	4.71599	6949.88	14644.4	290.406				11.7453	19.8767	31.3638	6.76323	7.06654	3.49519	0.735694	0.274917	0.0482248	0.438835	0.0548544											0.198767
Newton County, Georgia	Georgia	124010													1289.7				0.756461	4.71238	6944.56	14633.2	290.183				11.7363	19.8614	31.3398	6.75805	7.06113	3.49252	0.735131	0.274707	0.0481878	0.438499	0.0548124											0.198614
Fayette County, Pennsylvania	Pennsylvania	123941													1288.99				0.75604	4.70976	6940.7	14625	290.022				11.7298	19.8504	31.3224	6.75429	7.0572	3.49058	0.734722	0.274554	0.048161	0.438255	0.0547819											0.198504
Missoula County, Montana	Montana	122546													1274.48				0.747531	4.65675	6862.58	14460.4	286.758				11.5978	19.627	30.9698	6.67827	6.97777	3.45129	0.726453	0.271464	0.047619	0.433323	0.0541653											0.19627
Allegan County, Michigan	Michigan	122429													1273.26				0.746817	4.6523	6856.02	14446.6	286.484				11.5867	19.6082	30.9403	6.67189	6.97111	3.44799	0.725759	0.271205	0.0475735	0.432909	0.0541136											0.196082
Lowndes County, Georgia	Georgia	122082													1269.65				0.7447	4.63912	6836.59	14405.7	285.672				11.5538	19.5527	30.8526	6.65298	6.95135	3.43822	0.723702	0.270436	0.0474387	0.431682	0.0539602											0.195527
Douglas County, Kansas	Kansas	121989													1268.69				0.744133	4.63558	6831.38	14394.7	285.454				11.545	19.5378	30.8291	6.64791	6.94605	3.4356	0.723151	0.27023	0.0474025	0.431353	0.0539191											0.195378
Comanche County, Oklahoma	Oklahoma	121396													1262.52				0.740516	4.61305	6798.18	14324.7	284.067				11.4889	19.4428	30.6792	6.6156	6.91229	3.4189	0.719635	0.268916	0.0471721	0.429256	0.053657											0.194428
La Crosse County, Wisconsin	Wisconsin	121060													1259.02				0.738466	4.60028	6779.36	14285.1	283.28				11.4571	19.389	30.5943	6.59729	6.89316	3.40944	0.717644	0.268172	0.0470415	0.428068	0.0535085											0.19389
San Juan County, New Mexico	New Mexico	120817													1256.5				0.736984	4.59105	6765.75	14256.4	282.712				11.4341	19.3501	30.5329	6.58404	6.87932	3.40259	0.716203	0.267634	0.0469471	0.427209	0.0534011											0.193501
Henderson County, North Carolina	North Carolina	120771													1256.02				0.736703	4.5893	6763.18	14251	282.604				11.4298	19.3427	30.5212	6.58154	6.8767	3.4013	0.71593	0.267532	0.0469292	0.427046	0.0533808											0.193427
Wayne County, North Carolina	North Carolina	120338													1251.52				0.734062	4.57284	6738.93	14199.9	281.591				11.3888	19.2733	30.4118	6.55794	6.85205	3.3891	0.713364	0.266573	0.046761	0.425515	0.0531894											0.192733
Blair County, Pennsylvania	Pennsylvania	120269													1250.8				0.733641	4.57022	6735.06	14191.7	281.429				11.3823	19.2623	30.3944	6.55418	6.84812	3.38716	0.712955	0.26642	0.0467342	0.425271	0.0531589											0.192623
Limestone County, Alabama	Alabama	118942													1237				0.725546	4.5198	6660.75	14035.2	278.324				11.2567	19.0498	30.059	6.48186	6.77256	3.34979	0.705088	0.26348	0.0462185	0.420579	0.0525724											0.190498
Robeson County, North Carolina	North Carolina	118624													1233.69				0.723606	4.50771	6642.94	13997.6	277.58				11.2266	18.9988	29.9787	6.46453	6.75445	3.34083	0.703203	0.262776	0.0460949	0.419454	0.0524318											0.189988
Sheboygan County, Wisconsin	Wisconsin	118331													1230.64				0.721819	4.49658	6626.54	13963.1	276.895				11.1988	18.9519	29.9046	6.44857	6.73777	3.33258	0.701466	0.262127	0.0459811	0.418418	0.0523023											0.189519
Oswego County, New York	New York	118305													1230.37				0.721661	4.49559	6625.08	13960	276.834				11.1964	18.9477	29.898	6.44715	6.73629	3.33185	0.701312	0.262069	0.045971	0.418326	0.0522908											0.189477
Cochise County, Arizona	Arizona	125773													1230				0.767215	4.77937	7043.29	14841.2	294.309				11.193	18.942	29.889	6.4452	7.16151	3.33084	0.7011	0.26199	0.0459571	0.4182	0.052275											0.18942
Navajo County, Arizona	Arizona	109516													1230				0.668048	4.16161	6132.9	12922.9	256.267				11.193	18.942	29.889	6.4452	6.23584	3.33084	0.7011	0.26199	0.0459571	0.4182	0.052275											0.18942
Matanuska-Susitna Borough, Alaska	Alaska	117613													1223.18				0.717439	4.46929	6586.33	13878.3	275.214				11.1309	18.8369	29.7232	6.40944	6.69688	3.31236	0.69721	0.260536	0.0457021	0.41588	0.0519849											0.188369
Bartow County, Georgia	Georgia	117508													1222.08				0.716799	4.4653	6580.45	13865.9	274.969				11.121	18.8201	29.6966	6.40372	6.69091	3.3094	0.696587	0.260304	0.0456613	0.415508	0.0519385											0.188201
Albemarle County, Virginia	Virginia	117313													1220.06				0.715609	4.45789	6569.53	13842.9	274.512				11.1025	18.7889	29.6473	6.39309	6.6798	3.30391	0.695431	0.259872	0.0455855	0.414819	0.0518523											0.187889
Wayne County, Ohio	Ohio	116632													1212.97				0.711455	4.43202	6531.39	13762.6	272.919				11.0381	18.6798	29.4752	6.35598	6.64103	3.28473	0.691394	0.258363	0.0453209	0.412411	0.0515513											0.186798
St Mary's County, Maryland	Maryland	116469													1211.28				0.710461	4.42582	6522.26	13743.3	272.537				11.0226	18.6537	29.434	6.34709	6.63174	3.28014	0.690428	0.258002	0.0452576	0.411834	0.0514793											0.186537
Calhoun County, Alabama	Alabama	116427													1210.84				0.710205	4.42423	6519.91	13738.4	272.439				11.0187	18.6469	29.4234	6.34481	6.62935	3.27896	0.690179	0.257909	0.0452412	0.411686	0.0514607											0.186469
Pennington County, South Dakota	South Dakota	115979													1206.18				0.707472	4.4072	6494.82	13685.5	271.391				10.9763	18.5752	29.3102	6.32039	6.60384	3.26634	0.687524	0.256917	0.0450672	0.410102	0.0512627											0.185752
Craighead County, Arkansas	Arkansas	115852													1204.86				0.706697	4.40238	6487.71	13670.5	271.094				10.9642	18.5549	29.2781	6.31347	6.59661	3.26276	0.686771	0.256635	0.0450178	0.409653	0.0512066											0.185549
Dallas County, Iowa	Iowa	115343													1199.57				0.703592	4.38303	6459.21	13610.5	269.903				10.9161	18.4733	29.1495	6.28573	6.56763	3.24843	0.683753	0.255508	0.04482	0.407853	0.0509816											0.184733
Hanover County, Virginia	Virginia	115309													1199.21				0.703385	4.38174	6457.3	13606.5	269.823				10.9128	18.4679	29.1409	6.28388	6.56569	3.24747	0.683552	0.255432	0.0448068	0.407733	0.0509666											0.184679
Androscoggin County, Maine	Maine	115272													1198.83				0.703159	4.38034	6455.23	13602.1	269.736				10.9093	18.462	29.1315	6.28186	6.56359	3.24643	0.683332	0.255351	0.0447924	0.407602	0.0509502											0.18462
Flathead County, Montana	Montana	114527													1191.08				0.698615	4.35203	6413.51	13514.2	267.993				10.8388	18.3426	28.9433	6.24126	6.52117	3.22545	0.678916	0.2537	0.0445029	0.404967	0.0506209											0.183426
Madison County, Mississippi	Mississippi	114247													1188.17				0.696907	4.34139	6397.83	13481.1	267.338				10.8123	18.2978	28.8725	6.226	6.50522	3.21756	0.677256	0.25308	0.0443941	0.403977	0.0504972											0.182978
Northwest Hills Planning Region, Connecticut	Connecticut	114101													1186.65				0.696016	4.33584	6389.66	13463.9	266.996				10.7985	18.2744	28.8356	6.21805	6.49691	3.21345	0.676391	0.252757	0.0443374	0.403461	0.0504326											0.182744
Cowlitz County, Washington	Washington	113982													1185.41				0.69529	4.33132	6382.99	13449.9	266.718				10.7873	18.2554	28.8055	6.21156	6.49014	3.2101	0.675685	0.252493	0.0442912	0.40304	0.05038											0.182554
Cass County, Missouri	Missouri	113873													1184.28				0.694625	4.32717	6376.89	13437	266.463				10.7769	18.2379	28.778	6.20562	6.48393	3.20703	0.675039	0.252251	0.0442488	0.402655	0.0503319											0.182379
Bradley County, Tennessee	Tennessee	113782													1183.33				0.69407	4.32372	6371.79	13426.3	266.25				10.7683	18.2233	28.755	6.20066	6.47875	3.20447	0.6745	0.25205	0.0442134	0.402333	0.0502916											0.182233
Maury County, Tennessee	Tennessee	113411													1179.47				0.691807	4.30962	6351.02	13382.5	265.382				10.7332	18.1639	28.6612	6.18045	6.45762	3.19402	0.6723	0.251228	0.0440693	0.401021	0.0501277											0.181639
Lycoming County, Pennsylvania	Pennsylvania	113236													1177.65				0.69074	4.30297	6341.22	13361.8	264.972				10.7167	18.1359	28.617	6.17091	6.44766	3.18909	0.671263	0.25084	0.0440013	0.400402	0.0500503											0.181359
Platte County, Missouri	Missouri	113207													1177.35				0.690563	4.30187	6339.59	13358.4	264.904				10.7139	18.1312	28.6097	6.16933	6.44601	3.18827	0.671091	0.250776	0.04399	0.4003	0.0500375											0.181312
Jefferson County, New York	New York	113140													1176.66				0.690154	4.29932	6335.84	13350.5	264.748				10.7076	18.1205	28.5927	6.16568	6.44219	3.18638	0.670694	0.250628	0.043964	0.400063	0.0500079											0.181205
Van Zandt County, Texas	Texas	65304													1176				0.398354	2.48155	3657.02	7705.87	152.811				10.7016	18.1104	28.5768	6.16224	3.71841	3.18461	0.67032	0.250488	0.0439395	0.39984	0.04998											0.181104
Ontario County, New York	New York	113012													1175.32				0.689373	4.29446	6328.67	13335.4	264.448				10.6955	18.1	28.5604	6.1587	6.4349	3.18278	0.669935	0.250344	0.0439142	0.39961	0.0499513											0.181
Delaware County, Indiana	Indiana	112951													1174.69				0.689001	4.29214	6325.26	13328.2	264.305				10.6897	18.0902	28.545	6.15538	6.43143	3.18106	0.669574	0.250209	0.0438905	0.399395	0.0499243											0.180902
Hardin County, Kentucky	Kentucky	112826													1173.39				0.688239	4.28739	6318.26	13313.5	264.013				10.6779	18.0702	28.5134	6.14857	6.42431	3.17754	0.668833	0.249932	0.043842	0.398953	0.0498691											0.180702
Carver County, Minnesota	Minnesota	112628													1171.33				0.687031	4.27986	6307.17	13290.1	263.55				10.6591	18.0385	28.4633	6.13778	6.41304	3.17196	0.667659	0.249494	0.043765	0.398253	0.0497816											0.180385
Douglas County, Oregon	Oregon	112255													1167.45				0.684755	4.26569	6286.28	13246.1	262.677				10.6238	17.9788	28.3691	6.11745	6.3918	3.16146	0.665448	0.248667	0.0436201	0.396934	0.0496167											0.179788
Warren County, New Jersey	New Jersey	112031													1165.12				0.683389	4.25718	6273.74	13219.7	262.153				10.6026	17.9429	28.3125	6.10524	6.37905	3.15515	0.66412	0.248171	0.043533	0.396142	0.0495177											0.179429
Miami County, Ohio	Ohio	111950													1164.28				0.682895	4.2541	6269.2	13210.1	261.963				10.5949	17.9299	28.292	6.10083	6.37443	3.15287	0.66364	0.247992	0.0435016	0.395855	0.0494819											0.179299
Lancaster County, South Carolina	South Carolina	111652													1161.18				0.681077	4.24278	6252.51	13174.9	261.266				10.5667	17.8822	28.2167	6.08459	6.35746	3.14448	0.661873	0.247332	0.0433858	0.394801	0.0493502											0.178822
LaPorte County, Indiana	Indiana	111348													1158.02				0.679223	4.23122	6235.49	13139.1	260.554				10.538	17.8335	28.1399	6.06802	6.34016	3.13592	0.660071	0.246658	0.0432676	0.393727	0.0492158											0.178335
Yamhill County, Oregon	Oregon	110886													1153.21				0.676405	4.21367	6209.62	13084.5	259.473				10.4943	17.7595	28.0231	6.04284	6.31385	3.1229	0.657332	0.245635	0.0430881	0.392093	0.0490116											0.177595
Bowie County, Texas	Texas	91992													1149				0.561151	3.4957	5151.55	10855.1	215.261				10.4559	17.6946	27.9207	6.02076	5.23802	3.11149	0.65493	0.244737	0.0429306	0.39066	0.0488325											0.176946
Walton County, Georgia	Georgia	109792													1141.84				0.669731	4.1721	6148.35	12955.5	256.913				10.3907	17.5843	27.7466	5.98322	6.25156	3.09209	0.650847	0.243211	0.042663	0.388225	0.0485281											0.175843
Highlands County, Florida	Florida	109778													1141.69				0.669646	4.17156	6147.57	12953.8	256.881				10.3894	17.582	27.7431	5.98246	6.25076	3.0917	0.650764	0.24318	0.0426576	0.388175	0.0485219											0.17582
Eaton County, Michigan	Michigan	109494													1138.74				0.667913	4.16077	6131.66	12920.3	256.216				10.3625	17.5366	27.6713	5.96699	6.23459	3.0837	0.64908	0.242551	0.0425472	0.387171	0.0483963											0.175366
Houston County, Alabama	Alabama	109366													1137.41				0.667133	4.15591	6124.5	12905.2	255.916				10.3504	17.5161	27.639	5.96001	6.2273	3.0801	0.648322	0.242268	0.0424975	0.386718	0.0483398											0.175161
Eau Claire County, Wisconsin	Wisconsin	108830													1131.83				0.663863	4.13554	6094.48	12841.9	254.662				10.2997	17.4302	27.5035	5.9308	6.19678	3.065	0.645144	0.24108	0.0422892	0.384823	0.0481029											0.174302
Monongalia County, West Virginia	West Virginia	108697													1130.45				0.663052	4.13049	6087.03	12826.2	254.351				10.2871	17.4089	27.4699	5.92355	6.18921	3.06126	0.644356	0.240786	0.0422375	0.384353	0.0480441											0.174089
Moore County, North Carolina	North Carolina	108417													1127.54				0.661344	4.11985	6071.35	12793.2	253.696				10.2606	17.3641	27.3991	5.90829	6.17326	3.05337	0.642696	0.240165	0.0421287	0.383363	0.0479203											0.173641
LaSalle County, Illinois	Illinois	108390													1127.26				0.661179	4.11882	6069.84	12790	253.633				10.258	17.3597	27.3923	5.90682	6.17173	3.05261	0.642536	0.240106	0.0421182	0.383267	0.0479084											0.173597
Mercer County, Pennsylvania	Pennsylvania	108140													1124.66				0.659654	4.10932	6055.84	12760.5	253.048				10.2344	17.3197	27.3291	5.8932	6.15749	3.04557	0.641054	0.239552	0.0420211	0.382383	0.0477979											0.173197
Adams County, Pennsylvania	Pennsylvania	107914													1122.31				0.658275	4.10073	6043.18	12733.9	252.519				10.213	17.2835	27.272	5.88088	6.14462	3.0392	0.639714	0.239051	0.0419333	0.381584	0.047698											0.172835
Woodbury County, Iowa	Iowa	107257													1115.47				0.654268	4.07577	6006.39	12656.3	250.981				10.1508	17.1783	27.106	5.84508	6.10721	3.0207	0.635819	0.237596	0.041678	0.379261	0.0474076											0.171783
Franklin County, Missouri	Missouri	107256													1115.46				0.654262	4.07573	6006.34	12656.2	250.979				10.1507	17.1781	27.1057	5.84502	6.10716	3.02067	0.635814	0.237593	0.0416776	0.379257	0.0474072											0.171781
Kankakee County, Illinois	Illinois	106410													1106.66				0.649101	4.04358	5958.96	12556.4	248.999				10.0706	17.0426	26.8919	5.79892	6.05899	2.99685	0.630798	0.235719	0.0413488	0.376266	0.0470332											0.170426
Wicomico County, Maryland	Maryland	106329													1105.82				0.648607	4.0405	5954.42	12546.8	248.81				10.063	17.0297	26.8715	5.79451	6.05437	2.99456	0.630318	0.23554	0.0413174	0.375979	0.0469974											0.170297
Cecil County, Maryland	Maryland	106305													1105.57				0.64846	4.03959	5953.08	12544	248.754				10.0607	17.0258	26.8654	5.7932	6.05301	2.99389	0.630176	0.235487	0.041308	0.375894	0.0469868											0.170258
St Lawrence County, New York	New York	106198													1104.46				0.647808	4.03552	5947.09	12531.4	248.503				10.0506	17.0087	26.8384	5.78737	6.04691	2.99088	0.629542	0.23525	0.0412665	0.375516	0.0469395											0.170087
Vigo County, Indiana	Indiana	106166													1104.13				0.647613	4.03431	5945.3	12527.6	248.428				10.0476	17.0035	26.8303	5.78562	6.04509	2.98997	0.629352	0.235179	0.041254	0.375403	0.0469254											0.170035
Walworth County, Wisconsin	Wisconsin	106029													1102.7				0.646777	4.0291	5937.62	12511.4	248.108				10.0346	16.9816	26.7956	5.77816	6.03729	2.98612	0.62854	0.234875	0.0412008	0.374919	0.0468648											0.169816
Tompkins County, New York	New York	105602													1098.26				0.644172	4.01288	5913.71	12461	247.109				9.99417	16.9132	26.6877	5.75489	6.01298	2.97409	0.626009	0.23393	0.0410349	0.373409	0.0466761											0.169132
Whitfield County, Georgia	Georgia	105070													1092.73				0.640927	3.99266	5883.92	12398.3	245.864				9.94382	16.828	26.5533	5.72589	5.98269	2.95911	0.622855	0.232751	0.0408281	0.371528	0.0464409											0.16828
Starr County, Texas	Texas	66587													1092				0.406181	2.53031	3728.87	7857.27	155.814				9.9372	16.8168	26.5356	5.72208	3.79146	2.95714	0.62244	0.232596	0.0408009	0.37128	0.04641											0.168168
Sumter County, South Carolina	South Carolina	104776													1089.67				0.639134	3.98149	5867.46	12363.6	245.176				9.916	16.7809	26.479	5.70987	5.96595	2.95083	0.621112	0.2321	0.0407139	0.370488	0.046311											0.167809
Grant County, Washington	Washington	104717													1089.06				0.638774	3.97925	5864.15	12356.6	245.038				9.91042	16.7715	26.4641	5.70666	5.96259	2.94917	0.620762	0.231969	0.040691	0.370279	0.0462849											0.167715
Daviess County, Kentucky	Kentucky	104457													1086.35				0.637188	3.96937	5849.59	12325.9	244.429				9.88581	16.7298	26.3984	5.69249	5.94778	2.94184	0.619221	0.231393	0.0405899	0.36936	0.04617											0.167298
Nassau County, Florida	Florida	104376													1085.51				0.636694	3.96629	5845.06	12316.4	244.24				9.87814	16.7169	26.3779	5.68807	5.94317	2.93956	0.618741	0.231214	0.0405585	0.369074	0.0461342											0.167169
Fond du Lac County, Wisconsin	Wisconsin	104269													1084.4				0.636041	3.96222	5839.06	12303.7	243.989				9.86802	16.6997	26.3509	5.68224	5.93708	2.93655	0.618107	0.230977	0.0405169	0.368695	0.0460869											0.166997
Craven County, North Carolina	North Carolina	104167													1083.34				0.635419	3.95835	5833.35	12291.7	243.751				9.85836	16.6834	26.3251	5.67668	5.93127	2.93368	0.617502	0.230751	0.0404772	0.368335	0.0460418											0.166834
Terrebonne Parish, Louisiana	Louisiana	103864													1080.19				0.63357	3.94683	5816.38	12256	243.042				9.82969	16.6349	26.2485	5.66017	5.91402	2.92514	0.615706	0.23008	0.0403595	0.367263	0.0459079											0.166349
Etowah County, Alabama	Alabama	103207													1073.35				0.629563	3.92187	5779.59	12178.4	241.504				9.76751	16.5296	26.0825	5.62437	5.87661	2.90664	0.611811	0.228624	0.0401042	0.36494	0.0456175											0.165296
Burleigh County, North Dakota	North Dakota	103107													1072.31				0.628953	3.91807	5773.99	12166.6	241.27				9.75805	16.5136	26.0572	5.61892	5.87091	2.90382	0.611218	0.228403	0.0400653	0.364586	0.0455733											0.165136
Suffolk city, Virginia	Virginia	103105													1072.29				0.628941	3.91799	5773.88	12166.4	241.266				9.75786	16.5133	26.0567	5.61881	5.8708	2.90377	0.611206	0.228398	0.0400646	0.364579	0.0455724											0.165133
Sherburne County, Minnesota	Minnesota	103059													1071.81				0.62866	3.91624	5771.3	12161	241.158				9.7535	16.5059	26.0451	5.6163	5.86818	2.90247	0.610934	0.228296	0.0400467	0.364417	0.0455521											0.165059
Angelina County, Texas	Texas	88094													1070				0.537373	3.34757	4933.26	10395.1	206.14				9.737	16.478	26.001	5.6068	5.01607	2.89756	0.6099	0.22791	0.0399789	0.3638	0.045475											0.16478
Bay County, Michigan	Michigan	102651													1067.57				0.626171	3.90074	5748.46	12112.8	240.203				9.71489	16.4406	25.942	5.59407	5.84495	2.89098	0.608515	0.227392	0.0398882	0.362974	0.0453717											0.164406
Story County, Iowa	Iowa	102498													1065.98				0.625238	3.89492	5739.89	12094.8	239.845				9.70041	16.4161	25.9033	5.58573	5.83624	2.88667	0.607608	0.227054	0.0398287	0.362433	0.0453041											0.164161
Nevada County, California	California	102195													1062.83				0.62339	3.88341	5722.92	12059	239.136				9.67173	16.3676	25.8267	5.56922	5.81898	2.87814	0.605812	0.226382	0.039711	0.361362	0.0451702											0.163676
Cleveland County, North Carolina	North Carolina	102194													1062.82				0.623383	3.88337	5722.86	12058.9	239.134				9.67164	16.3674	25.8265	5.56916	5.81893	2.87811	0.605806	0.22638	0.0397106	0.361358	0.0451697											0.163674
Marshall County, Alabama	Alabama	102156													1062.42				0.623152	3.88193	5720.74	12054.4	239.045				9.66804	16.3613	25.8169	5.56709	5.81676	2.87704	0.605581	0.226296	0.0396958	0.361224	0.045153											0.163613
Laramie County, Wyoming	Wyoming	101783													1058.54				0.620876	3.86775	5699.85	12010.4	238.172				9.63274	16.3016	25.7226	5.54677	5.79552	2.86653	0.60337	0.22547	0.0395509	0.359905	0.0449881											0.163016
Orange County, Texas	Texas	86115													1055				0.525301	3.27237	4822.44	10161.6	201.509				9.6005	16.247	25.6365	5.5282	4.90339	2.85694	0.60135	0.224715	0.0394185	0.3587	0.0448375											0.16247
Floyd County, Georgia	Georgia	101390													1054.46				0.618479	3.85282	5677.84	11964	237.253				9.59555	16.2386	25.6233	5.52535	5.77315	2.85547	0.60104	0.224599	0.0393982	0.358515	0.0448144											0.162386
Rogers County, Oklahoma	Oklahoma	101371													1054.26				0.618363	3.8521	5676.78	11961.8	237.208				9.59375	16.2356	25.6185	5.52431	5.77206	2.85493	0.600927	0.224557	0.0393908	0.358448	0.044806											0.162356
DeKalb County, Illinois	Illinois	101335													1053.88				0.618143	3.85073	5674.76	11957.5	237.124				9.59034	16.2298	25.6094	5.52235	5.77001	2.85392	0.600714	0.224477	0.0393768	0.358321	0.0447901											0.162298
Franklin County, Washington	Washington	101238													1052.88				0.617552	3.84704	5669.33	11946.1	236.897				9.58116	16.2143	25.5849	5.51707	5.76449	2.85119	0.600139	0.224262	0.0393391	0.357978	0.0447472											0.162143
Allen County, Ohio	Ohio	100866													1049.01				0.615283	3.83291	5648.5	11902.2	236.026				9.54596	16.1547	25.4909	5.49679	5.74331	2.84071	0.597934	0.223438	0.0391945	0.356662	0.0445828											0.161547
Macon County, Illinois	Illinois	100737													1047.66				0.614496	3.82801	5641.27	11887	235.725				9.53375	16.134	25.4583	5.48976	5.73596	2.83708	0.597169	0.223153	0.0391444	0.356206	0.0445258											0.16134
Madison County, Tennessee	Tennessee	100409													1044.25				0.612495	3.81554	5622.9	11848.3	234.957				9.50271	16.0815	25.3754	5.47189	5.71729	2.82784	0.595225	0.222426	0.039017	0.355046	0.0443808											0.160815
Sevier County, Tennessee	Tennessee	100184													1041.91				0.611122	3.80699	5610.3	11821.7	234.431				9.48141	16.0455	25.3185	5.45963	5.70448	2.8215	0.593891	0.221928	0.0389295	0.354251	0.0442813											0.160455
Franklin County, Virginia	Virginia	55637													1040.41		18.7		0.339386	2.11421	3115.67	6565.17	130.191				9.46775	16.0223	25.282	5.45176	3.16797	2.81744	0.593035	0.221608	0.0388734	0.35374	0.0442175											0.160223
Garland County, Arkansas	Arkansas	99902													1038.98				0.609402	3.79628	5594.51	11788.4	233.771				9.45473	16.0003	25.2472	5.44426	5.68842	2.81356	0.592219	0.221303	0.0388199	0.353253	0.0441567											0.160003
Columbiana County, Ohio	Ohio	99823													1038.16				0.60892	3.79327	5590.09	11779.1	233.586				9.44725	15.9877	25.2273	5.43995	5.68392	2.81134	0.591751	0.221128	0.0387893	0.352974	0.0441218											0.159877
Madison County, Kentucky	Kentucky	99582													1035.65				0.60745	3.78412	5576.59	11750.7	233.022				9.42444	15.9491	25.1664	5.42682	5.6702	2.80455	0.590322	0.220594	0.0386956	0.352122	0.0440152											0.159491
Dubuque County, Iowa	Iowa	99242													1032.12				0.605376	3.7712	5557.55	11710.6	232.226				9.39226	15.8946	25.0804	5.40829	5.65084	2.79497	0.588307	0.219841	0.0385635	0.35092	0.043865											0.158946
Montgomery County, Virginia	Virginia	98998													1029.58				0.603888	3.76192	5543.89	11681.8	231.655				9.36917	15.8555	25.0188	5.395	5.63695	2.7881	0.58686	0.2193	0.0384687	0.350057	0.0437571											0.158555
Benton County, Oregon	Oregon	98899													1028.55				0.603284	3.75816	5538.34	11670.1	231.424				9.3598	15.8397	24.9938	5.3896	5.63131	2.78531	0.586273	0.219081	0.0384302	0.349707	0.0437134											0.158397
Sutter County, California	California	98545													1024.87				0.601124	3.74471	5518.52	11628.3	230.595				9.3263	15.783	24.9043	5.37031	5.61115	2.77534	0.584175	0.218297	0.0382926	0.348455	0.0435569											0.15783
Putnam County, New York	New York	98409													1023.45				0.600295	3.73954	5510.9	11612.3	230.277				9.31343	15.7612	24.8699	5.3629	5.60341	2.77151	0.583369	0.217996	0.0382398	0.347974	0.0434968											0.157612
Frederick County, Virginia	Virginia	98109													1020.33				0.598465	3.72814	5494.1	11576.9	229.575				9.28504	15.7131	24.7941	5.34655	5.58633	2.76306	0.58159	0.217331	0.0381232	0.346913	0.0433642											0.157131
Nash County, North Carolina	North Carolina	97990													1019.1				0.597739	3.72362	5487.44	11562.8	229.297				9.27377	15.6941	24.764	5.34006	5.57955	2.75971	0.580885	0.217067	0.038077	0.346493	0.0433116											0.156941
St Croix County, Wisconsin	Wisconsin	97954													1018.72				0.597519	3.72225	5485.42	11558.6	229.212				9.27037	15.6883	24.7549	5.3381	5.5775	2.7587	0.580671	0.216988	0.038063	0.346365	0.0432957											0.156883
Roanoke city, Virginia	Virginia	97912													1018.28				0.597263	3.72066	5483.07	11553.6	229.114				9.26639	15.6816	24.7443	5.33581	5.57511	2.75752	0.580422	0.216895	0.0380467	0.346217	0.0432771											0.156816
Lenawee County, Michigan	Michigan	97746													1016.56				0.596251	3.71435	5473.78	11534	228.726				9.25068	15.655	24.7024	5.32677	5.56566	2.75284	0.579438	0.216527	0.0379822	0.34563	0.0432037											0.15655
Northeastern Connecticut Planning Region, Connecticut	Connecticut	97701													1016.09				0.595976	3.71264	5471.26	11528.7	228.62				9.24642	15.6478	24.691	5.32431	5.56309	2.75157	0.579172	0.216427	0.0379647	0.345471	0.0431838											0.156478
Lincoln County, North Carolina	North Carolina	97611													1015.15				0.595427	3.70922	5466.22	11518.1	228.41				9.23791	15.6334	24.6683	5.31941	5.55797	2.74904	0.578638	0.216228	0.0379297	0.345152	0.0431441											0.156334
Rockdale County, Georgia	Georgia	97610													1015.14				0.595421	3.70918	5466.16	11518	228.407				9.23781	15.6332	24.668	5.31935	5.55791	2.74901	0.578632	0.216226	0.0379293	0.345149	0.0431436											0.156332
Lauderdale County, Alabama	Alabama	97502													1014.02				0.594762	3.70508	5460.11	11505.2	228.155				9.22759	15.6159	24.6407	5.31347	5.55176	2.74597	0.577992	0.215986	0.0378874	0.344767	0.0430959											0.156159
Roanoke County, Virginia	Virginia	97334													1012.27				0.593737	3.69869	5450.7	11485.4	227.762				9.21169	15.589	24.5982	5.30431	5.5422	2.74124	0.576996	0.215614	0.0378221	0.344173	0.0430216											0.15589
St Clair County, Alabama	Alabama	96927													1008.04				0.591255	3.68323	5427.91	11437.4	226.809				9.17317	15.5238	24.4954	5.28213	5.51902	2.72977	0.574583	0.214713	0.0376639	0.342734	0.0428417											0.155238
Ashtabula County, Ohio	Ohio	96906													1007.82				0.591127	3.68243	5426.74	11434.9	226.76				9.17118	15.5205	24.4901	5.28099	5.51783	2.72918	0.574459	0.214666	0.0376558	0.34266	0.0428325											0.155205
Grand Traverse County, Michigan	Michigan	96625													1004.9				0.589413	3.67175	5411	11401.8	226.102				9.14459	15.4755	24.4191	5.26568	5.50183	2.72127	0.572793	0.214044	0.0375466	0.341666	0.0427082											0.154755
Twin Falls County, Idaho	Idaho	96509													1003.69				0.588705	3.66734	5404.5	11388.1	225.831				9.13361	15.4569	24.3898	5.25935	5.49522	2.718	0.572105	0.213787	0.0375015	0.341256	0.042657											0.154569
Portsmouth city, Virginia	Virginia	96482													1003.41				0.58854	3.66632	5402.99	11384.9	225.768				9.13106	15.4526	24.3829	5.25788	5.49369	2.71724	0.571945	0.213727	0.037491	0.34116	0.042645											0.154526
Barrow County, Georgia	Georgia	96294													1001.46				0.587393	3.65917	5392.46	11362.7	225.328				9.11326	15.4224	24.3354	5.24764	5.48298	2.71195	0.570831	0.21331	0.037418	0.340496	0.0425619											0.154224
Christian County, Missouri	Missouri	96045													998.868				0.585874	3.64971	5378.52	11333.3	224.745				9.0897	15.3826	24.2725	5.23407	5.4688	2.70493	0.569355	0.212759	0.0373212	0.339615	0.0424519											0.153826
Geauga County, Ohio	Ohio	95362													991.765				0.581708	3.62376	5340.27	11252.7	223.147				9.02506	15.2732	24.0999	5.19685	5.42991	2.6857	0.565306	0.211246	0.0370558	0.3372	0.04215											0.152732
Lafourche Parish, Louisiana	Louisiana	95342													991.557				0.581586	3.623	5339.15	11250.4	223.1				9.02317	15.27	24.0948	5.19576	5.42877	2.68514	0.565187	0.211202	0.037048	0.337129	0.0421412											0.1527
Fairbanks North Star Borough, Alaska	Alaska	94951													987.49				0.579201	3.60814	5317.26	11204.2	222.185				8.98616	15.2074	23.996	5.17445	5.40651	2.67412	0.56287	0.210335	0.0368961	0.335747	0.0419683											0.152074
Calvert County, Maryland	Maryland	94913													987.095				0.578969	3.60669	5315.13	11199.7	222.096				8.98257	15.2013	23.9864	5.17238	5.40435	2.67305	0.562644	0.210251	0.0368813	0.335612	0.0419515											0.152013
Campbell County, Kentucky	Kentucky	94008													977.683				0.573449	3.5723	5264.45	11092.9	219.979				8.89692	15.0563	23.7577	5.12306	5.35282	2.64757	0.557279	0.208247	0.0365297	0.332412	0.0415515											0.150563
Ozaukee County, Wisconsin	Wisconsin	93956													977.142				0.573132	3.57033	5261.54	11086.8	219.857				8.892	15.048	23.7446	5.12023	5.34985	2.6461	0.556971	0.208131	0.0365095	0.332228	0.0415286											0.15048
Cape May County, New Jersey	New Jersey	93875													976.3				0.572638	3.56725	5257	11077.2	219.667				8.88433	15.035	23.7241	5.11581	5.34524	2.64382	0.556491	0.207952	0.036478	0.331942	0.0414927											0.15035
Jackson County, Georgia	Georgia	93825													975.78				0.572333	3.56535	5254.2	11071.4	219.55				8.8796	15.027	23.7115	5.11309	5.3424	2.64241	0.556195	0.207841	0.0364585	0.331765	0.0414706											0.15027
Pottawattamie County, Iowa	Iowa	93529													972.702				0.570527	3.5541	5237.62	11036.4	218.858				8.85158	14.9796	23.6366	5.09696	5.32554	2.63408	0.55444	0.207185	0.0363435	0.330719	0.0413398											0.149796
Rockingham County, North Carolina	North Carolina	93517													972.577				0.570454	3.55365	5236.95	11035	218.83				8.85045	14.9777	23.6336	5.0963	5.32486	2.63374	0.554369	0.207159	0.0363389	0.330676	0.0413345											0.149777
Grafton County, New Hampshire	New Hampshire	93045													967.668				0.567574	3.53571	5210.52	10979.3	217.725				8.80578	14.9021	23.5143	5.07058	5.29798	2.62044	0.551571	0.206113	0.0361555	0.329007	0.0411259											0.149021
Cullman County, Alabama	Alabama	92604													963.082				0.564884	3.51895	5185.82	10927.3	216.693				8.76404	14.8315	23.4029	5.04655	5.27287	2.60802	0.548957	0.205136	0.0359841	0.327448	0.040931											0.148315
Maverick County, Texas	Texas	58829													963				0.358857	2.2355	3294.42	6941.82	137.66				8.7633	14.8302	23.4009	5.04612	3.34972	2.6078	0.54891	0.205119	0.035981	0.32742	0.0409275											0.148302
Coryell County, Texas	Texas	86370													958				0.526857	3.28206	4836.72	10191.7	202.106				8.7178	14.7532	23.2794	5.01992	4.91791	2.59426	0.54606	0.204054	0.0357942	0.32572	0.040715											0.147532
Tuscarawas County, Ohio	Ohio	92048													957.299				0.561493	3.49782	5154.69	10861.7	215.392				8.71142	14.7424	23.2624	5.01625	5.24121	2.59237	0.545661	0.203905	0.035768	0.325482	0.0406852											0.147424
Steuben County, New York	New York	92015													956.956				0.561292	3.49657	5152.84	10857.8	215.315				8.7083	14.7371	23.254	5.01445	5.23933	2.59144	0.545465	0.203832	0.0357552	0.325365	0.0406706											0.147371
Cabell County, West Virginia	West Virginia	91489													951.486				0.558083	3.47658	5123.38	10795.7	214.084				8.65852	14.6529	23.1211	4.98578	5.20938	2.57662	0.542347	0.202666	0.0355508	0.323505	0.0404381											0.146529
Wagoner County, Oklahoma	Oklahoma	91257													949.073				0.556668	3.46777	5110.39	10768.3	213.541				8.63656	14.6157	23.0625	4.97314	5.19617	2.57009	0.540971	0.202153	0.0354607	0.322685	0.0403356											0.146157
Elmore County, Alabama	Alabama	91042													946.837				0.555356	3.4596	5098.35	10743	213.038				8.61621	14.5813	23.0081	4.96142	5.18393	2.56403	0.539697	0.201676	0.0353771	0.321925	0.0402406											0.145813
Bannock County, Idaho	Idaho	91010													946.504				0.555161	3.45838	5096.56	10739.2	212.963				8.61319	14.5762	23	4.95968	5.18211	2.56313	0.539507	0.201605	0.0353647	0.321811	0.0402264											0.145762
Wayne County, New York	New York	90757													943.873				0.553618	3.44877	5082.39	10709.3	212.371				8.58924	14.5356	22.9361	4.94589	5.1677	2.55601	0.538007	0.201045	0.0352664	0.320917	0.0401146											0.145356
Polk County, Oregon	Oregon	90549													941.71				0.552349	3.44086	5070.74	10684.8	211.885				8.56956	14.5023	22.8835	4.93456	5.15586	2.55015	0.536774	0.200584	0.0351856	0.320181	0.0400227											0.145023
Walker County, Texas	Texas	83722													939				0.510704	3.18144	4688.43	9879.2	195.909				8.5449	14.4606	22.8177	4.92036	4.76713	2.54281	0.53523	0.200007	0.0350843	0.31926	0.0399075											0.144606
Henderson County, Texas	Texas	87467													938				0.533549	3.32375	4898.15	10321.1	204.673				8.5358	14.4452	22.7934	4.91512	4.98037	2.5401	0.53466	0.199794	0.035047	0.31892	0.039865											0.144452
Northumberland County, Pennsylvania	Pennsylvania	90027													936.281				0.549165	3.42103	5041.51	10623.2	210.663				8.52016	14.4187	22.7516	4.90611	5.12614	2.53545	0.53368	0.199428	0.0349827	0.318335	0.0397919											0.144187
Walton County, Florida	Florida	89666													932.526				0.546963	3.40731	5021.3	10580.6	209.818				8.48599	14.3609	22.6604	4.88644	5.10558	2.52528	0.53154	0.198628	0.0348424	0.317059	0.0396324											0.143609
Mendocino County, California	California	89175													927.42				0.543968	3.38865	4993.8	10522.6	208.669				8.43952	14.2823	22.5363	4.85968	5.07762	2.51145	0.528629	0.19754	0.0346516	0.315323	0.0394154											0.142823
Lapeer County, Michigan	Michigan	89168													927.347				0.543925	3.38838	4993.41	10521.8	208.653				8.43886	14.2811	22.5345	4.8593	5.07723	2.51126	0.528588	0.197525	0.0346489	0.315298	0.0394123											0.142811
Hancock County, Indiana	Indiana	88810													923.624				0.541741	3.37478	4973.36	10479.6	207.815				8.40498	14.2238	22.4441	4.83979	5.05684	2.50117	0.526466	0.196732	0.0345098	0.314032	0.039254											0.142238
Dodge County, Wisconsin	Wisconsin	88635													921.804				0.540674	3.36813	4963.56	10458.9	207.406				8.38842	14.1958	22.3998	4.83025	5.04688	2.49625	0.525428	0.196344	0.0344418	0.313413	0.0391767											0.141958
Burke County, North Carolina	North Carolina	88545													920.868				0.540125	3.36471	4958.52	10448.3	207.195				8.3799	14.1814	22.3771	4.82535	5.04175	2.49371	0.524895	0.196145	0.0344068	0.313095	0.0391369											0.141814
Josephine County, Oregon	Oregon	88276													918.07				0.538484	3.35449	4943.46	10416.6	206.566				8.35444	14.1383	22.3091	4.81069	5.02644	2.48613	0.5233	0.195549	0.0343023	0.312144	0.039018											0.141383
Rockingham County, Virginia	Virginia	87674													911.81				0.534811	3.33161	4909.74	10345.5	205.157				8.29747	14.0419	22.157	4.77788	4.99216	2.46918	0.519731	0.194215	0.0340684	0.310015	0.0387519											0.140419
Yuba County, California	California	87469													909.678				0.533561	3.32382	4898.26	10321.3	204.677				8.27807	14.009	22.1052	4.76671	4.98048	2.46341	0.518516	0.193761	0.0339887	0.30929	0.0386613											0.14009
Lewis County, Washington	Washington	87049													905.31				0.530999	3.30786	4874.74	10271.8	203.695				8.23832	13.9418	21.999	4.74382	4.95657	2.45158	0.516026	0.192831	0.0338255	0.307805	0.0384757											0.139418
Muskingum County, Ohio	Ohio	86582													900.453				0.52815	3.29012	4848.59	10216.7	202.602				8.19412	13.867	21.881	4.71837	4.92998	2.43843	0.513258	0.191796	0.0336441	0.306154	0.0382692											0.13867
Glynn County, Georgia	Georgia	86540													900.016				0.527894	3.28852	4846.24	10211.7	202.504				8.19015	13.8602	21.8704	4.71608	4.92759	2.43724	0.513009	0.191703	0.0336277	0.306005	0.0382507											0.138602
Island County, Washington	Washington	86478													899.371				0.527516	3.28616	4842.77	10204.4	202.359				8.18428	13.8503	21.8547	4.71271	4.92406	2.4355	0.512642	0.191566	0.0336036	0.305786	0.0382233											0.138503
Jefferson County, Wisconsin	Wisconsin	86245													896.948				0.526095	3.27731	4829.72	10176.9	201.813				8.16223	13.813	21.7958	4.70001	4.91079	2.42894	0.51126	0.19105	0.0335131	0.304962	0.0381203											0.13813
Bullitt County, Kentucky	Kentucky	85802													892.341				0.523392	3.26048	4804.91	10124.6	200.777				8.1203	13.742	21.6839	4.67587	4.88557	2.41646	0.508634	0.190069	0.033341	0.303396	0.0379245											0.13742
Bulloch County, Georgia	Georgia	85454													888.722				0.521269	3.24725	4785.42	10083.6	199.962				8.08737	13.6863	21.5959	4.6569	4.86575	2.40666	0.506571	0.189298	0.0332057	0.302165	0.0377707											0.136863
Putnam County, Tennessee	Tennessee	84894													882.898				0.517853	3.22597	4754.06	10017.5	198.652				8.03437	13.5966	21.4544	4.62638	4.83386	2.39089	0.503252	0.188057	0.0329881	0.300185	0.0375231											0.135966
Bartholomew County, Indiana	Indiana	84741													881.306				0.51692	3.22016	4745.5	9999.44	198.294				8.01989	13.5721	21.4157	4.61805	4.82515	2.38658	0.502345	0.187718	0.0329287	0.299644	0.0374555											0.135721
Leavenworth County, Kansas	Kansas	84670													880.568				0.516487	3.21746	4741.52	9991.06	198.128				8.01317	13.5607	21.3978	4.61418	4.82111	2.38458	0.501924	0.187561	0.0329011	0.299393	0.0374241											0.135607
Cascade County, Montana	Montana	84523													879.039				0.51559	3.21187	4733.29	9973.71	197.784				7.99926	13.5372	21.3607	4.60617	4.81274	2.38044	0.501052	0.187235	0.032844	0.298873	0.0373592											0.135372
Tooele County, Utah	Utah	84488													878.675				0.515377	3.21054	4731.33	9969.58	197.702				7.99594	13.5316	21.3518	4.60426	4.81075	2.37945	0.500845	0.187158	0.0328304	0.29875	0.0373437											0.135316
Lawrence County, Pennsylvania	Pennsylvania	84233													876.023				0.513821	3.20085	4717.05	9939.49	197.105				7.97181	13.4908	21.2874	4.59036	4.79623	2.37227	0.499333	0.186593	0.0327313	0.297848	0.037231											0.134908
Payne County, Oklahoma	Oklahoma	84199													875.67				0.513614	3.19956	4715.14	9935.48	197.026				7.96859	13.4853	21.2788	4.58851	4.79429	2.37131	0.499132	0.186518	0.0327181	0.297728	0.037216											0.134853
Howard County, Indiana	Indiana	84082													874.453				0.5129	3.19512	4708.59	9921.68	196.752				7.95752	13.4666	21.2492	4.58213	4.78763	2.36802	0.498438	0.186258	0.0326726	0.297314	0.0371642											0.134666
Midland County, Michigan	Michigan	84022													873.829				0.512534	3.19284	4705.23	9914.6	196.611				7.95184	13.457	21.234	4.57886	4.78421	2.36633	0.498082	0.186126	0.0326493	0.297102	0.0371377											0.13457
Chatham County, North Carolina	North Carolina	83874													872.29				0.511631	3.18721	4696.94	9897.13	196.265				7.93784	13.4333	21.1966	4.5708	4.77579	2.36216	0.497205	0.185798	0.0325918	0.296578	0.0370723											0.134333
Cape Girardeau County, Missouri	Missouri	83658													870.043				0.510314	3.179	4684.85	9871.64	195.76				7.91739	13.3987	21.142	4.55903	4.76349	2.35608	0.495925	0.185319	0.0325079	0.295815	0.0369768											0.133987
Buchanan County, Missouri	Missouri	83574													869.17				0.509801	3.17581	4680.14	9861.73	195.563				7.90944	13.3852	21.1208	4.55445	4.7587	2.35371	0.495427	0.185133	0.0324752	0.295518	0.0369397											0.133852
Newport County, Rhode Island	Rhode Island	83468													868.067				0.509155	3.17178	4674.21	9849.22	195.315				7.89941	13.3682	21.094	4.54867	4.75267	2.35073	0.494798	0.184898	0.032434	0.295143	0.0368929											0.133682
San Patricio County, Texas	Texas	71467													867				0.435949	2.71575	4002.15	8433.11	167.233				7.8897	13.3518	21.0681	4.54308	4.06933	2.34784	0.49419	0.184671	0.0323941	0.29478	0.0368475											0.133518
Orangeburg County, South Carolina	South Carolina	83129													864.542				0.507087	3.1589	4655.22	9809.22	194.522				7.86733	13.3139	21.0084	4.5302	4.73337	2.34118	0.492789	0.184147	0.0323023	0.293944	0.036743											0.133139
Lee County, Mississippi	Mississippi	83012													863.325				0.506373	3.15446	4648.67	9795.42	194.248				7.85626	13.2952	20.9788	4.52382	4.7267	2.33788	0.492095	0.183888	0.0322568	0.29353	0.0366913											0.132952
Indiana County, Pennsylvania	Pennsylvania	82953													862.711				0.506013	3.15221	4645.37	9788.45	194.11				7.85067	13.2858	20.9639	4.52061	4.72334	2.33622	0.491745	0.183757	0.0322339	0.293322	0.0366652											0.132858
James City County, Virginia	Virginia	82797													861.089				0.505062	3.14629	4636.63	9770.05	193.745				7.83591	13.2608	20.9245	4.51211	4.71446	2.33183	0.490821	0.183412	0.0321733	0.29277	0.0365963											0.132608
Wood County, West Virginia	West Virginia	82757													860.673				0.504818	3.14477	4634.39	9765.33	193.651				7.83212	13.2544	20.9143	4.50993	4.71218	2.3307	0.490583	0.183323	0.0321577	0.292629	0.0365786											0.132544
Geary County, Kansas	Kansas	35459													859.172		24.23		0.2163	1.34744	1985.7	4184.16	82.9741				7.81846	13.2312	20.8779	4.50206	2.01904	2.32664	0.489728	0.183004	0.0321016	0.292118	0.0365148											0.132312
Oconee County, South Carolina	South Carolina	82475													857.74				0.503097	3.13405	4618.6	9732.05	192.992				7.80543	13.2092	20.8431	4.49456	4.69613	2.32276	0.488912	0.182699	0.0320482	0.291632	0.0364539											0.132092
Dougherty County, Georgia	Georgia	82418													857.147				0.50275	3.13188	4615.41	9725.32	192.858				7.80004	13.2001	20.8287	4.49145	4.69288	2.32115	0.488574	0.182572	0.032026	0.29143	0.0364288											0.132001
Bedford County, Virginia	Virginia	82182													854.693				0.50131	3.12292	4602.19	9697.48	192.306				7.7777	13.1623	20.769	4.47859	4.67944	2.31451	0.487175	0.18205	0.0319343	0.290596	0.0363244											0.131623
Crawford County, Pennsylvania	Pennsylvania	82089													853.726				0.500743	3.11938	4596.98	9686.5	192.088				7.7689	13.1474	20.7455	4.47352	4.67415	2.31189	0.486624	0.181844	0.0318982	0.290267	0.0362833											0.131474
Floyd County, Indiana	Indiana	81931													852.082				0.499779	3.11338	4588.14	9667.86	191.719				7.75395	13.1221	20.7056	4.46491	4.66515	2.30744	0.485687	0.181494	0.0318368	0.289708	0.0362135											0.131221
Manitowoc County, Wisconsin	Wisconsin	81513													847.735				0.497229	3.09749	4564.73	9618.53	190.74				7.71439	13.0551	20.6	4.44213	4.64135	2.29567	0.483209	0.180568	0.0316743	0.28823	0.0360287											0.130551
Anderson County, Tennessee	Tennessee	81449													847.07				0.496839	3.09506	4561.14	9610.98	190.591				7.70833	13.0449	20.5838	4.43864	4.63771	2.29386	0.48283	0.180426	0.0316495	0.288004	0.0360005											0.130449
Talladega County, Alabama	Alabama	81375													846.3				0.496387	3.09225	4557	9602.25	190.417				7.70133	13.033	20.5651	4.43461	4.63349	2.29178	0.482391	0.180262	0.0316207	0.287742	0.0359677											0.13033
Chelan County, Washington	Washington	81228													844.771				0.495491	3.08666	4548.77	9584.9	190.074				7.68742	13.0095	20.5279	4.4266	4.62512	2.28764	0.48152	0.179936	0.0315636	0.287222	0.0359028											0.130095
Chemung County, New York	New York	81115													843.596				0.494802	3.08237	4542.44	9571.57	189.809				7.67672	12.9914	20.4994	4.42044	4.61869	2.28446	0.48085	0.179686	0.0315197	0.286823	0.0358528											0.129914
Monroe County, Florida	Florida	80908													841.443				0.493539	3.0745	4530.85	9547.14	189.325				7.65713	12.9582	20.4471	4.40916	4.6069	2.27863	0.479623	0.179227	0.0314393	0.286091	0.0357613											0.129582
St Landry Parish, Louisiana	Louisiana	80869													841.038				0.493301	3.07302	4528.66	9542.54	189.233				7.65344	12.952	20.4372	4.40704	4.60468	2.27753	0.479391	0.179141	0.0314241	0.285953	0.0357441											0.12952
Valencia County, New Mexico	New Mexico	80813													840.455				0.492959	3.07089	4525.53	9535.93	189.102				7.64814	12.943	20.4231	4.40399	4.60149	2.27595	0.479059	0.179017	0.0314023	0.285755	0.0357193											0.12943
Caldwell County, North Carolina	North Carolina	80739													839.686				0.492508	3.06808	4521.38	9527.2	188.929				7.64114	12.9312	20.4044	4.39995	4.59728	2.27387	0.478621	0.178853	0.0313736	0.285493	0.0356866											0.129312
Kosciusko County, Indiana	Indiana	80669													838.958				0.492081	3.06542	4517.46	9518.94	188.765				7.63451	12.9199	20.3867	4.39614	4.59329	2.2719	0.478206	0.178698	0.0313464	0.285246	0.0356557											0.129199
Umatilla County, Oregon	Oregon	80491													837.106				0.490995	3.05866	4507.5	9497.94	188.349				7.61767	12.8914	20.3417	4.38644	4.58316	2.26688	0.477151	0.178304	0.0312772	0.284616	0.035577											0.128914
Sullivan County, New York	New York	80450													836.68				0.490745	3.0571	4505.2	9493.1	188.253				7.61379	12.8849	20.3313	4.3842	4.58082	2.26573	0.476908	0.178213	0.0312613	0.284471	0.0355589											0.128849
Natrona County, Wyoming	Wyoming	80410													836.264				0.490501	3.05558	4502.96	9488.38	188.159				7.61	12.8785	20.3212	4.38202	4.57855	2.2646	0.47667	0.178124	0.0312457	0.28433	0.0355412											0.128785
Lynchburg city, Virginia	Virginia	80301													835.13				0.489836	3.05144	4496.86	9475.52	187.904				7.59969	12.861	20.2937	4.37608	4.57234	2.26153	0.476024	0.177883	0.0312034	0.283944	0.035493											0.12861
Clinton County, Michigan	Michigan	80050													832.52				0.488305	3.0419	4482.8	9445.9	187.317				7.57593	12.8208	20.2302	4.3624	4.55805	2.25446	0.474536	0.177327	0.0311059	0.283057	0.0353821											0.128208
Wilson County, North Carolina	North Carolina	79958													831.563				0.487744	3.0384	4477.65	9435.04	187.102				7.56723	12.8061	20.207	4.35739	4.55281	2.25187	0.473991	0.177123	0.0310701	0.282731	0.0353414											0.128061
Franklin County, North Carolina	North Carolina	79771													829.618				0.486603	3.0313	4467.18	9412.98	186.664				7.54953	12.7761	20.1597	4.3472	4.54216	2.24661	0.472882	0.176709	0.0309974	0.28207	0.0352588											0.127761
White County, Arkansas	Arkansas	79091													822.546				0.482455	3.00546	4429.1	9332.74	185.073				7.48517	12.6672	19.9879	4.31014	4.50344	2.22746	0.468851	0.175202	0.0307332	0.279666	0.0349582											0.126672
Boone County, Indiana	Indiana	78773													819.239				0.480515	2.99337	4411.29	9295.21	184.329				7.45508	12.6163	19.9075	4.29281	4.48533	2.2185	0.466966	0.174498	0.0306096	0.278541	0.0348177											0.126163
Augusta County, Virginia	Virginia	78622													817.669				0.479594	2.98764	4402.83	9277.4	183.975				7.44079	12.5921	19.8694	4.28458	4.47674	2.21425	0.466071	0.174163	0.030551	0.278007	0.0347509											0.125921
Robertson County, Tennessee	Tennessee	78459													815.974				0.4786	2.98144	4393.7	9258.16	183.594				7.42536	12.566	19.8282	4.2757	4.46746	2.20966	0.465105	0.173802	0.0304876	0.277431	0.0346789											0.12566
Forrest County, Mississippi	Mississippi	78435													815.724				0.478453	2.98053	4392.36	9255.33	183.538				7.42309	12.5621	19.8221	4.27439	4.46609	2.20898	0.464963	0.173749	0.0304783	0.277346	0.0346683											0.125621
Broomfield County, Colorado	Colorado	78323													814.559				0.47777	2.97627	4386.09	9242.11	183.276				7.41249	12.5442	19.7938	4.26829	4.45971	2.20583	0.464299	0.173501	0.0304348	0.27695	0.0346188											0.125442
Clearfield County, Pennsylvania	Pennsylvania	78132													812.573				0.476605	2.96902	4375.39	9219.58	182.829				7.39441	12.5136	19.7455	4.25788	4.44884	2.20045	0.463166	0.173078	0.0303606	0.276275	0.0345343											0.125136
Cheshire County, New Hampshire	New Hampshire	78078													812.011				0.476276	2.96696	4372.37	9213.2	182.703				7.3893	12.505	19.7319	4.25494	4.44576	2.19893	0.462846	0.172958	0.0303396	0.276084	0.0345105											0.12505
Clallam County, Washington	Washington	77958													810.763				0.475544	2.9624	4365.65	9199.04	182.422				7.37795	12.4858	19.7015	4.2484	4.43893	2.19555	0.462135	0.172693	0.0302929	0.275659	0.0344574											0.124858
Grays Harbor County, Washington	Washington	77893													810.087				0.475147	2.95993	4362.01	9191.37	182.27				7.37179	12.4753	19.6851	4.24486	4.43523	2.19372	0.46175	0.172549	0.0302677	0.27543	0.0344287											0.124753
Clinton County, New York	New York	77871													809.858				0.475013	2.9591	4360.78	9188.78	182.218				7.36971	12.4718	19.6796	4.24366	4.43397	2.1931	0.461619	0.1725	0.0302591	0.275352	0.034419											0.124718
Cole County, Missouri	Missouri	77625													807.3				0.473513	2.94975	4347	9159.75	181.643				7.34643	12.4324	19.6174	4.23025	4.41997	2.18617	0.460161	0.171955	0.0301635	0.274482	0.0343102											0.124324
Putnam County, Florida	Florida	77301													803.93				0.471536	2.93744	4328.86	9121.52	180.884				7.31577	12.3805	19.5355	4.2126	4.40152	2.17704	0.45824	0.171237	0.0300376	0.273336	0.034167											0.123805
Lonoke County, Arkansas	Arkansas	76389													794.446				0.465973	2.90278	4277.78	9013.9	178.75				7.22945	12.2345	19.305	4.16289	4.34959	2.15136	0.452834	0.169217	0.0296833	0.270112	0.0337639											0.122345
Van Buren County, Michigan	Michigan	76129													791.742				0.464387	2.8929	4263.22	8983.22	178.142				7.20485	12.1928	19.2393	4.14873	4.33479	2.14404	0.451293	0.168641	0.0295822	0.269192	0.033649											0.121928
Ross County, Ohio	Ohio	76046													790.878				0.463881	2.88975	4258.58	8973.43	177.948				7.19699	12.1795	19.2183	4.1442	4.33006	2.1417	0.450801	0.168457	0.02955	0.268899	0.0336123											0.121795
Fauquier County, Virginia	Virginia	75865													788.996				0.462776	2.88287	4248.44	8952.07	177.524				7.17986	12.1505	19.1726	4.13434	4.31975	2.1366	0.449728	0.168056	0.0294796	0.268259	0.0335323											0.121505
Cattaraugus County, New York	New York	75475													784.94				0.460398	2.86805	4226.6	8906.05	176.612				7.14295	12.0881	19.074	4.11309	4.29755	2.12562	0.447416	0.167192	0.0293281	0.26688	0.03336											0.120881
Lincoln County, South Dakota	South Dakota	75244													782.538				0.458988	2.85927	4213.66	8878.79	176.071				7.12109	12.0511	19.0157	4.1005	4.28439	2.11911	0.446046	0.166681	0.0292383	0.266063	0.0332578											0.120511
Lea County, New Mexico	New Mexico	75151													781.57				0.458421	2.85574	4208.46	8867.82	175.853				7.11229	12.0362	18.9922	4.09543	4.2791	2.11649	0.445495	0.166474	0.0292022	0.265734	0.0332167											0.120362
Lewis and Clark County, Montana	Montana	75129													781.342				0.458287	2.8549	4207.22	8865.22	175.802				7.11021	12.0327	18.9866	4.09423	4.27785	2.11587	0.445365	0.166426	0.0291936	0.265656	0.033207											0.120327
Hancock County, Ohio	Ohio	75016													780.166				0.457598	2.85061	4200.9	8851.89	175.537				7.09951	12.0146	18.958	4.08807	4.27141	2.11269	0.444695	0.166175	0.0291497	0.265257	0.0331571											0.120146
Nacogdoches County, Texas	Texas	65728													780				0.400941	2.49766	3680.77	7755.9	153.804				7.098	12.012	18.954	4.0872	3.74255	2.11224	0.4446	0.16614	0.0291435	0.2652	0.03315											0.12012
Cayuga County, New York	New York	74567													775.497				0.454859	2.83355	4175.75	8798.91	174.487				7.05702	11.9427	18.8446	4.0636	4.24584	2.10005	0.442033	0.165181	0.0289753	0.263669	0.0329586											0.119427
Pottawatomie County, Oklahoma	Oklahoma	74446													774.238				0.454121	2.82895	4168.98	8784.63	174.204				7.04557	11.9233	18.814	4.05701	4.23896	2.09664	0.441316	0.164913	0.0289282	0.263241	0.0329051											0.119233
Columbia County, Florida	Florida	73977													769.361				0.45126	2.81113	4142.71	8729.29	173.106				7.00118	11.8482	18.6955	4.03145	4.21225	2.08343	0.438536	0.163874	0.028746	0.261583	0.0326978											0.118482
Creek County, Oklahoma	Oklahoma	73971													769.298				0.451223	2.8109	4142.38	8728.58	173.092				7.00062	11.8472	18.694	4.03112	4.21191	2.08326	0.4385	0.163861	0.0287437	0.261561	0.0326952											0.118472
Wood County, Wisconsin	Wisconsin	73943													769.007				0.451052	2.80983	4140.81	8725.27	173.027				6.99797	11.8427	18.6869	4.0296	4.21031	2.08247	0.438334	0.163799	0.0287328	0.261462	0.0326828											0.118427
Erie County, Ohio	Ohio	73841													767.946				0.45043	2.80596	4135.1	8713.24	172.788				6.98831	11.8264	18.6611	4.02404	4.20451	2.0796	0.437729	0.163573	0.0286932	0.261102	0.0326377											0.118264
Kauai County, Hawaii	Hawaii	73840													767.936				0.450424	2.80592	4135.04	8713.12	172.786				6.98822	11.8262	18.6608	4.02398	4.20445	2.07957	0.437724	0.16357	0.0286928	0.261098	0.0326373											0.118262
Morgan County, Indiana	Indiana	73825													767.78				0.450333	2.80535	4134.2	8711.35	172.75				6.9868	11.8238	18.6571	4.02317	4.2036	2.07915	0.437635	0.163537	0.0286869	0.261045	0.0326306											0.118238
Grand Forks County, North Dakota	North Dakota	73771													767.218				0.450003	2.8033	4131.18	8704.98	172.624				6.98169	11.8152	18.6434	4.02022	4.20052	2.07763	0.437314	0.163418	0.028666	0.260854	0.0326068											0.118152
Greene County, Tennessee	Tennessee	73398													763.339				0.447728	2.78912	4110.29	8660.96	171.751				6.94639	11.7554	18.5491	3.9999	4.17928	2.06712	0.435103	0.162591	0.028521	0.259535	0.0324419											0.117554
Effingham County, Georgia	Georgia	73148													760.739				0.446203	2.77962	4096.29	8631.46	171.166				6.92273	11.7154	18.486	3.98627	4.16505	2.06008	0.433621	0.162037	0.0284239	0.258651	0.0323314											0.117154
DeKalb County, Alabama	Alabama	73122													760.469				0.446044	2.77864	4094.83	8628.4	171.105				6.92027	11.7112	18.4794	3.98486	4.16357	2.05935	0.433467	0.16198	0.0284138	0.258559	0.0323199											0.117112
Riley County, Kansas	Kansas	72557													754.593				0.442598	2.75717	4063.19	8561.73	169.783				6.86679	11.6207	18.3366	3.95407	4.1314	2.04344	0.430118	0.160728	0.0281942	0.256562	0.0320702											0.116207
Raleigh County, West Virginia	West Virginia	72379													752.742				0.441512	2.7504	4053.22	8540.72	169.367				6.84995	11.5922	18.2916	3.94437	4.12126	2.03842	0.429063	0.160334	0.0281251	0.255932	0.0319915											0.115922
Somerset County, Pennsylvania	Pennsylvania	72134													750.194				0.440017	2.74109	4039.5	8511.81	168.794				6.82676	11.553	18.2297	3.93101	4.10731	2.03152	0.42761	0.159791	0.0280299	0.255066	0.0318832											0.11553
Portage County, Wisconsin	Wisconsin	72040													749.216				0.439444	2.73752	4034.24	8500.72	168.574				6.81787	11.5379	18.2059	3.92589	4.10196	2.02888	0.427053	0.159583	0.0279933	0.254733	0.0318417											0.115379
Harrison County, Texas	Texas	71370													749				0.435357	2.71206	3996.72	8421.66	167.006				6.8159	11.5346	18.2007	3.92476	4.06381	2.02829	0.42693	0.159537	0.0279853	0.25466	0.0318325											0.115346
Scioto County, Ohio	Ohio	71798													746.699				0.437968	2.72832	4020.69	8472.16	168.007				6.79496	11.4992	18.1448	3.9127	4.08818	2.02206	0.425619	0.159047	0.0278993	0.253878	0.0317347											0.114992
Union County, Ohio	Ohio	71721													745.898				0.437498	2.7254	4016.38	8463.08	167.827				6.78768	11.4868	18.1253	3.90851	4.08379	2.01989	0.425162	0.158876	0.0278694	0.253605	0.0317007											0.114868
Kershaw County, South Carolina	South Carolina	71698													745.659				0.437358	2.72452	4015.09	8460.36	167.773				6.7855	11.4832	18.1195	3.90725	4.08248	2.01925	0.425026	0.158825	0.0278604	0.253524	0.0316905											0.114832
Surry County, North Carolina	North Carolina	71547													744.089				0.436437	2.71879	4006.63	8442.55	167.42				6.77121	11.459	18.0814	3.89903	4.07389	2.01499	0.424131	0.158491	0.0278018	0.25299	0.0316238											0.11459
Troup County, Georgia	Georgia	71513													743.735				0.436229	2.71749	4004.73	8438.53	167.34				6.76799	11.4535	18.0728	3.89717	4.07195	2.01403	0.423929	0.158416	0.0277885	0.25287	0.0316087											0.114535
York County, Virginia	Virginia	71410													742.664				0.435601	2.71358	3998.96	8426.38	167.099				6.75824	11.437	18.0467	3.89156	4.06609	2.01113	0.423318	0.158187	0.0277485	0.252506	0.0315632											0.11437
Vermilion County, Illinois	Illinois	71106													739.502				0.433747	2.70203	3981.94	8390.51	166.388				6.72947	11.3883	17.9699	3.87499	4.04878	2.00257	0.421516	0.157514	0.0276304	0.251431	0.0314289											0.113883
Christian County, Kentucky	Kentucky	71006													738.462				0.433137	2.69823	3976.34	8378.71	166.154				6.72001	11.3723	17.9446	3.86954	4.04308	1.99976	0.420924	0.157292	0.0275915	0.251077	0.0313847											0.113723
Franklin County, Massachusetts	Massachusetts	70871													737.058				0.432313	2.6931	3968.78	8362.78	165.838				6.70723	11.3507	17.9105	3.86219	4.03539	1.99595	0.420123	0.156993	0.0275391	0.2506	0.031325											0.113507
Blue Earth County, Minnesota	Minnesota	70700													735.28				0.43127	2.6866	3959.2	8342.6	165.438				6.69105	11.3233	17.8673	3.85287	4.02566	1.99114	0.41911	0.156615	0.0274726	0.249995	0.0312494											0.113233
Lauderdale County, Mississippi	Mississippi	70588													734.115				0.430587	2.68234	3952.93	8329.38	165.176				6.68045	11.3054	17.839	3.84676	4.01928	1.98798	0.418446	0.156367	0.0274291	0.249599	0.0311999											0.113054
Laurens County, South Carolina	South Carolina	70545													733.668				0.430324	2.68071	3950.52	8324.31	165.075				6.67638	11.2985	17.8281	3.84442	4.01683	1.98677	0.418191	0.156271	0.0274124	0.249447	0.0311809											0.112985
Oldham County, Kentucky	Kentucky	70525													733.46				0.430202	2.67995	3949.4	8321.95	165.029				6.67449	11.2953	17.8231	3.84333	4.01569	1.98621	0.418072	0.156227	0.0274046	0.249376	0.031172											0.112953
Klamath County, Oregon	Oregon	70438													732.555				0.429672	2.67664	3944.53	8311.68	164.825				6.66625	11.2814	17.8011	3.83859	4.01074	1.98376	0.417556	0.156034	0.0273708	0.249069	0.0311336											0.112814
Spalding County, Georgia	Georgia	70292													731.037				0.428781	2.6711	3936.35	8294.46	164.483				6.65243	11.258	17.7642	3.83063	4.00243	1.97965	0.416691	0.155711	0.0273141	0.248553	0.0310691											0.11258
Carteret County, North Carolina	North Carolina	70259													730.694				0.42858	2.66984	3934.5	8290.56	164.406				6.64931	11.2527	17.7559	3.82883	4.00055	1.97872	0.416495	0.155638	0.0273013	0.248436	0.0310545											0.112527
Pender County, North Carolina	North Carolina	70077													728.801				0.42747	2.66293	3924.31	8269.09	163.98				6.63209	11.2235	17.7099	3.81892	3.99018	1.97359	0.415416	0.155235	0.0272305	0.247792	0.030974											0.112235
Greenwood County, South Carolina	South Carolina	70041													728.426				0.42725	2.66156	3922.3	8264.84	163.896				6.62868	11.2178	17.7008	3.81695	3.98813	1.97258	0.415203	0.155155	0.0272166	0.247665	0.0309581											0.112178
Uvalde County, Texas	Texas	25138													725				0.153342	0.955244	1407.73	2966.28	58.8229				6.5975	11.165	17.6175	3.799	1.43136	1.9633	0.41325	0.154425	0.0270885	0.2465	0.0308125											0.11165
Otero County, New Mexico	New Mexico	69711													724.994				0.425237	2.64902	3903.82	8225.9	163.124				6.59745	11.1649	17.6174	3.79897	3.96934	1.96328	0.413247	0.154424	0.0270883	0.246498	0.0308123											0.111649
Mason County, Washington	Washington	69632													724.173				0.424755	2.64602	3899.39	8216.58	162.939				6.58997	11.1523	17.5974	3.79467	3.96485	1.96106	0.412778	0.154249	0.0270576	0.246219	0.0307773											0.111523
Walker County, Georgia	Georgia	69340													721.136				0.422974	2.63492	3883.04	8182.12	162.256				6.56234	11.1055	17.5236	3.77875	3.94822	1.95284	0.411048	0.153602	0.0269442	0.245186	0.0306483											0.111055
Cherokee County, Texas	Texas	53223													721				0.32466	2.02247	2980.49	6280.31	124.542				6.5611	11.1034	17.5203	3.77804	3.03052	1.95247	0.41097	0.153573	0.0269391	0.24514	0.0306425											0.111034
Montcalm County, Michigan	Michigan	69314													720.866				0.422815	2.63393	3881.58	8179.05	162.195				6.55988	11.1013	17.517	3.77734	3.94674	1.9521	0.410893	0.153544	0.0269341	0.245094	0.0306368											0.111013
San Benito County, California	California	69159													719.254				0.42187	2.62804	3872.9	8160.76	161.832				6.54521	11.0765	17.4779	3.76889	3.93791	1.94774	0.409975	0.153201	0.0268738	0.244546	0.0305683											0.110765
Butler County, Kansas	Kansas	69158													719.243				0.421864	2.628	3872.85	8160.64	161.83				6.54511	11.0763	17.4776	3.76883	3.93786	1.94771	0.409969	0.153199	0.0268734	0.244543	0.0305678											0.110763
Rice County, Minnesota	Minnesota	69025													717.86				0.421052	2.62295	3865.4	8144.95	161.518				6.53253	11.055	17.444	3.76159	3.93028	1.94396	0.40918	0.152904	0.0268218	0.244072	0.0305091											0.11055
McKinley County, New Mexico	New Mexico	68945													717.028				0.420565	2.61991	3860.92	8135.51	161.331				6.52495	11.0422	17.4238	3.75723	3.92573	1.94171	0.408706	0.152727	0.0267907	0.24379	0.0304737											0.110422
Catoosa County, Georgia	Georgia	68940													716.976				0.420534	2.61972	3860.64	8134.92	161.32				6.52448	11.0414	17.4225	3.75695	3.92544	1.94157	0.408676	0.152716	0.0267887	0.243772	0.0304715											0.110414
Crow Wing County, Minnesota	Minnesota	68642													713.877				0.418716	2.6084	3843.95	8099.76	160.622				6.49628	10.9937	17.3472	3.74071	3.90848	1.93318	0.40691	0.152056	0.0266729	0.242718	0.0303398											0.109937
Lee County, North Carolina	North Carolina	68537													712.785				0.418076	2.60441	3838.07	8087.37	160.377				6.48634	10.9769	17.3207	3.73499	3.9025	1.93022	0.406287	0.151823	0.0266321	0.242347	0.0302934											0.109769
Caldwell County, Texas	Texas	52430													712				0.319823	1.99234	2936.08	6186.74	122.686				6.4792	10.9648	17.3016	3.73088	2.98536	1.9281	0.40584	0.151656	0.0266028	0.24208	0.03026											0.109648
Ward County, North Dakota	North Dakota	68427													711.641				0.417405	2.60023	3831.91	8074.39	160.119				6.47593	10.9593	17.2929	3.729	3.89623	1.92712	0.405635	0.151579	0.0265894	0.241958	0.0302447											0.109593
Petersburg city, Virginia	Virginia	34058													710.79		20.87		0.207754	1.2942	1907.25	4018.84	79.6957				6.46819	10.9462	17.2722	3.72454	1.93926	1.92482	0.405151	0.151398	0.0265576	0.241669	0.0302086											0.109462
Shiawassee County, Michigan	Michigan	67982													707.013				0.41469	2.58332	3806.99	8021.88	159.078				6.43382	10.888	17.1804	3.70475	3.8709	1.91459	0.402997	0.150594	0.0264165	0.240384	0.030048											0.10888
Navarro County, Texas	Texas	56533													707				0.344851	2.14825	3165.85	6670.89	132.287				6.4337	10.8878	17.1801	3.70468	3.21899	1.91456	0.40299	0.150591	0.026416	0.24038	0.0300475											0.108878
Marquette County, Michigan	Michigan	67979													706.982				0.414672	2.5832	3806.82	8021.52	159.071				6.43353	10.8875	17.1797	3.70458	3.87072	1.91451	0.40298	0.150587	0.0264153	0.240374	0.0300467											0.108875
Lake County, California	California	67764													704.746				0.41336	2.57503	3794.78	7996.15	158.568				6.41318	10.8531	17.1253	3.69287	3.85848	1.90845	0.401705	0.150111	0.0263318	0.239614	0.0299517											0.108531
Hamblen County, Tennessee	Tennessee	67715													704.236				0.413062	2.57317	3792.04	7990.37	158.453				6.40855	10.8452	17.1129	3.6902	3.85569	1.90707	0.401415	0.150002	0.0263127	0.23944	0.02993											0.108452
Chambers County, Texas	Texas	56179													704				0.342692	2.1348	3146.02	6629.12	131.459				6.4064	10.8416	17.1072	3.68896	3.19883	1.90643	0.40128	0.149952	0.0263039	0.23936	0.02992											0.108416
McCracken County, Kentucky	Kentucky	67550													702.52				0.412055	2.5669	3782.8	7970.9	158.067				6.39293	10.8188	17.0712	3.6812	3.8463	1.90242	0.400436	0.149637	0.0262486	0.238857	0.0298571											0.108188
Iberia Parish, Louisiana	Louisiana	67540													702.416				0.411994	2.56652	3782.24	7969.72	158.044				6.39199	10.8172	17.0687	3.68066	3.84573	1.90214	0.400377	0.149615	0.0262447	0.238821	0.0298527											0.108172
St Francois County, Missouri	Missouri	67503													702.031				0.411768	2.56511	3780.17	7965.35	157.957				6.38848	10.8113	17.0594	3.67864	3.84362	1.9011	0.400158	0.149533	0.0262303	0.238691	0.0298363											0.108113
Stanly County, North Carolina	North Carolina	67326													700.19				0.410689	2.55839	3770.26	7944.47	157.543				6.37173	10.7829	17.0146	3.669	3.83354	1.89612	0.399109	0.149141	0.0261616	0.238065	0.0297581											0.107829
Chippewa County, Wisconsin	Wisconsin	67323													700.159				0.41067	2.55827	3770.09	7944.11	157.536				6.37145	10.7825	17.0139	3.66883	3.83337	1.89603	0.399091	0.149134	0.0261604	0.238054	0.0297568											0.107825
Allegany County, Maryland	Maryland	67097													697.809				0.409292	2.54969	3757.43	7917.45	157.007				6.35006	10.7463	16.9568	3.65652	3.8205	1.88967	0.397751	0.148633	0.0260726	0.237255	0.0296569											0.107463
Madison County, New York	New York	67072													697.549				0.409139	2.54874	3756.03	7914.5	156.948				6.34769	10.7423	16.9504	3.65516	3.81908	1.88896	0.397603	0.148578	0.0260629	0.237167	0.0296458											0.107423
Williamson County, Illinois	Illinois	67064													697.466				0.40909	2.54843	3755.58	7913.55	156.93				6.34694	10.741	16.9484	3.65472	3.81862	1.88874	0.397555	0.14856	0.0260597	0.237138	0.0296423											0.10741
Atascosa County, Texas	Texas	52783													697				0.321976	2.00575	2955.85	6228.39	123.512				6.3427	10.7338	16.9371	3.65228	3.00546	1.88748	0.39729	0.148461	0.0260424	0.23698	0.0296225											0.107338
Clay County, Minnesota	Minnesota	66848													695.219				0.407773	2.54022	3743.49	7888.06	156.424				6.32649	10.7064	16.8938	3.64295	3.80633	1.88265	0.396275	0.148082	0.0259758	0.236375	0.0295468											0.107064
Pulaski County, Kentucky	Kentucky	66842													695.157				0.407736	2.54	3743.15	7887.36	156.41				6.32593	10.7054	16.8923	3.64262	3.80598	1.88248	0.396239	0.148068	0.0259735	0.236353	0.0295442											0.107054
Aroostook County, Maine	Maine	66776													694.47				0.407334	2.53749	3739.46	7879.57	156.256				6.31968	10.6948	16.8756	3.63902	3.80223	1.88063	0.395848	0.147922	0.0259478	0.23612	0.029515											0.106948
Muskogee County, Oklahoma	Oklahoma	66752													694.221				0.407187	2.53658	3738.11	7876.74	156.2				6.31741	10.691	16.8696	3.63772	3.80086	1.87995	0.395706	0.147869	0.0259385	0.236035	0.0295044											0.10691
Lamar County, Mississippi	Mississippi	66734													694.034				0.407077	2.53589	3737.1	7874.61	156.158				6.31571	10.6881	16.865	3.63674	3.79983	1.87944	0.395599	0.147829	0.0259315	0.235971	0.0294964											0.106881
Val Verde County, Texas	Texas	47999													694				0.292794	1.82396	2687.94	5663.88	112.318				6.3154	10.6876	16.8642	3.63656	2.73306	1.87935	0.39558	0.147822	0.0259303	0.23596	0.029495											0.106876
Sauk County, Wisconsin	Wisconsin	66486													691.454				0.405565	2.52647	3723.22	7845.35	155.577				6.29224	10.6484	16.8023	3.62322	3.78571	1.87246	0.394129	0.14728	0.0258351	0.235094	0.0293868											0.106484
Grant County, Indiana	Indiana	66458													691.163				0.405394	2.5254	3721.65	7842.04	155.512				6.28959	10.6439	16.7953	3.6217	3.78412	1.87167	0.393963	0.147218	0.0258243	0.234995	0.0293744											0.106439
Wayne County, Indiana	Indiana	66410													690.664				0.405101	2.52358	3718.96	7836.38	155.399				6.28504	10.6362	16.7831	3.61908	3.78139	1.87032	0.393678	0.147111	0.0258056	0.234826	0.0293532											0.106362
Warrick County, Indiana	Indiana	66339													689.926				0.404668	2.52088	3714.98	7828	155.233				6.27832	10.6249	16.7652	3.61521	3.77734	1.86832	0.393258	0.146954	0.025778	0.234575	0.0293218											0.106249
Ionia County, Michigan	Michigan	66250													689				0.404125	2.5175	3710	7817.5	155.025				6.2699	10.6106	16.7427	3.61036	3.77228	1.86581	0.39273	0.146757	0.0257434	0.23426	0.0292825											0.106106
Wilkes County, North Carolina	North Carolina	66186													688.334				0.403735	2.51507	3706.42	7809.95	154.875				6.26384	10.6003	16.7265	3.60687	3.76863	1.86401	0.392351	0.146615	0.0257186	0.234034	0.0292542											0.106003
Georgetown County, South Carolina	South Carolina	66035													686.764				0.402813	2.50933	3697.96	7792.13	154.522				6.24955	10.5762	16.6884	3.59864	3.76003	1.85976	0.391455	0.146281	0.0256599	0.2335	0.0291875											0.105762
Columbia County, Pennsylvania	Pennsylvania	66012													686.525				0.402673	2.50846	3696.67	7789.42	154.468				6.24738	10.5725	16.6826	3.59739	3.75872	1.85911	0.391319	0.14623	0.025651	0.233418	0.0291773											0.105725
Iron County, Utah	Utah	65936													685.734				0.40221	2.50557	3692.42	7780.45	154.29				6.24018	10.5603	16.6633	3.59325	3.7544	1.85697	0.390869	0.146061	0.0256214	0.23315	0.0291437											0.105603
Lincoln County, Missouri	Missouri	65888													685.235				0.401917	2.50374	3689.73	7774.78	154.178				6.23564	10.5526	16.6512	3.59063	3.75166	1.85562	0.390584	0.145955	0.0256028	0.23298	0.0291225											0.105526
Salem County, New Jersey	New Jersey	65874													685.09				0.401831	2.50321	3688.94	7773.13	154.145				6.23432	10.5504	16.6477	3.58987	3.75087	1.85522	0.390501	0.145924	0.0255973	0.23293	0.0291163											0.105504
Apache County, Arizona	Arizona	64800													685				0.39528	2.4624	3628.8	7646.4	151.632				6.2335	10.549	16.6455	3.5894	3.68971	1.85498	0.39045	0.145905	0.025594	0.2329	0.0291125											0.10549
Jones County, Mississippi	Mississippi	65837													684.705				0.401606	2.50181	3686.87	7768.77	154.059				6.23081	10.5445	16.6383	3.58785	3.74876	1.85418	0.390282	0.145842	0.025583	0.2328	0.0291											0.105445
Carbon County, Pennsylvania	Pennsylvania	65743													683.727				0.401032	2.49823	3681.61	7757.67	153.839				6.22192	10.5294	16.6146	3.58273	3.74341	1.85153	0.389725	0.145634	0.0255464	0.232467	0.0290584											0.105294
Cumberland County, Tennessee	Tennessee	65618													682.427				0.40027	2.49348	3674.61	7742.92	153.546				6.21009	10.5094	16.583	3.57592	3.73629	1.84801	0.388984	0.145357	0.0254979	0.232025	0.0290032											0.105094
Rutherford County, North Carolina	North Carolina	65587													682.105				0.400081	2.49231	3672.87	7739.27	153.474				6.20715	10.5044	16.5751	3.57423	3.73452	1.84714	0.3888	0.145288	0.0254858	0.231916	0.0289895											0.105044
Warren County, New York	New York	65288													678.995				0.398257	2.48094	3656.13	7703.98	152.774				6.17886	10.4565	16.4996	3.55793	3.7175	1.83872	0.387027	0.144626	0.0253696	0.230858	0.0288573											0.104565
Walker County, Alabama	Alabama	65260													678.704				0.398086	2.47988	3654.56	7700.68	152.708				6.17621	10.452	16.4925	3.55641	3.7159	1.83793	0.386861	0.144564	0.0253587	0.230759	0.0288449											0.10452
Belknap County, New Hampshire	New Hampshire	65257													678.673				0.398068	2.47977	3654.39	7700.33	152.701				6.17592	10.4516	16.4917	3.55625	3.71573	1.83785	0.386843	0.144557	0.0253576	0.230749	0.0288436											0.104516
Isabella County, Michigan	Michigan	65072													676.749				0.396939	2.47274	3644.03	7678.5	152.268				6.15841	10.4219	16.445	3.54616	3.7052	1.83264	0.385747	0.144147	0.0252857	0.230095	0.0287618											0.104219
Marion County, Ohio	Ohio	64976													675.75				0.396354	2.46909	3638.66	7667.17	152.044				6.14933	10.4066	16.4207	3.54093	3.69973	1.82993	0.385178	0.143935	0.0252484	0.229755	0.0287194											0.104066
Pope County, Arkansas	Arkansas	64829													674.222				0.395457	2.4635	3630.42	7649.82	151.7				6.13542	10.383	16.3836	3.53292	3.69136	1.82579	0.384306	0.143609	0.0251913	0.229235	0.0286544											0.10383
Belmont County, Ohio	Ohio	64692													672.797				0.394621	2.4583	3622.75	7633.66	151.379				6.12245	10.3611	16.349	3.52546	3.68356	1.82193	0.383494	0.143306	0.025138	0.228751	0.0285939											0.103611
Harrison County, West Virginia	West Virginia	64472													670.509				0.393279	2.44994	3610.43	7607.7	150.864				6.10163	10.3258	16.2934	3.51347	3.67104	1.81574	0.38219	0.142818	0.0250525	0.227973	0.0284966											0.103258
Tehama County, California	California	64451													670.29				0.393151	2.44914	3609.26	7605.22	150.815				6.09964	10.3225	16.2881	3.51232	3.66984	1.81515	0.382066	0.142772	0.0250444	0.227899	0.0284873											0.103225
Coos County, Oregon	Oregon	64326													668.99				0.392389	2.44439	3602.26	7590.47	150.523				6.08781	10.3025	16.2565	3.50551	3.66272	1.81163	0.381325	0.142495	0.0249958	0.227457	0.0284321											0.103025
Box Elder County, Utah	Utah	64120													666.848				0.391132	2.43656	3590.72	7566.16	150.041				6.06832	10.2695	16.2044	3.49428	3.65099	1.80582	0.380103	0.142039	0.0249158	0.226728	0.028341											0.102695
Adams County, Illinois	Illinois	64109													666.734				0.391065	2.43614	3590.1	7564.86	150.015				6.06728	10.2677	16.2016	3.49368	3.65037	1.80551	0.380038	0.142014	0.0249115	0.226689	0.0283362											0.102677
Hood County, Texas	Texas	69126													666				0.421669	2.62679	3871.06	8156.87	161.755				6.0606	10.2564	16.1838	3.48984	3.93603	1.80353	0.37962	0.141858	0.0248841	0.22644	0.028305											0.102564
Hardin County, Texas	Texas	58670													666				0.357887	2.22946	3285.52	6923.06	137.288				6.0606	10.2564	16.1838	3.48984	3.34067	1.80353	0.37962	0.141858	0.0248841	0.22644	0.028305											0.102564
Barry County, Michigan	Michigan	64025													665.86				0.390553	2.43295	3585.4	7554.95	149.819				6.05933	10.2542	16.1804	3.48911	3.64558	1.80315	0.37954	0.141828	0.0248789	0.226392	0.0282991											0.102542
Jefferson County, Ohio	Ohio	63900													664.56				0.38979	2.4282	3578.4	7540.2	149.526				6.0475	10.2342	16.1488	3.48229	3.63847	1.79963	0.378799	0.141551	0.0248303	0.22595	0.0282438											0.102342
Knox County, Ohio	Ohio	63848													664.019				0.389473	2.42622	3575.49	7534.06	149.404				6.04257	10.2259	16.1357	3.47946	3.63551	1.79816	0.378491	0.141436	0.0248101	0.225767	0.0282208											0.102259
Lyon County, Nevada	Nevada	63718													662.667				0.38868	2.42128	3568.21	7518.72	149.1				6.03027	10.2051	16.1028	3.47238	3.6281	1.7945	0.37772	0.141148	0.0247596	0.225307	0.0281634											0.102051
Chaves County, New Mexico	New Mexico	63697													662.449				0.388552	2.42049	3567.03	7516.25	149.051				6.02828	10.2017	16.0975	3.47123	3.62691	1.79391	0.377596	0.141102	0.0247514	0.225233	0.0281541											0.102017
Armstrong County, Pennsylvania	Pennsylvania	63679													662.262				0.388442	2.4198	3566.02	7514.12	149.009				6.02658	10.1988	16.093	3.47025	3.62588	1.7934	0.377489	0.141062	0.0247444	0.225169	0.0281461											0.101988
Jefferson County, Arkansas	Arkansas	63672													662.189				0.388399	2.41954	3565.63	7513.3	148.992				6.02592	10.1977	16.0912	3.46987	3.62548	1.79321	0.377448	0.141046	0.0247417	0.225144	0.028143											0.101977
Lamar County, Texas	Texas	51249													659				0.312619	1.94746	2869.94	6047.38	119.923				5.9969	10.1486	16.0137	3.45316	2.91812	1.78457	0.37563	0.140367	0.0246225	0.22406	0.0280075											0.101486
Laurel County, Kentucky	Kentucky	63353													658.871				0.386453	2.40741	3547.77	7475.65	148.246				5.99573	10.1466	16.0106	3.45249	3.60732	1.78422	0.375557	0.14034	0.0246177	0.224016	0.028002											0.101466
Athens County, Ohio	Ohio	63218													657.467				0.38563	2.40228	3540.21	7459.72	147.93				5.98295	10.125	15.9765	3.44513	3.59963	1.78042	0.374756	0.140041	0.0245653	0.223539	0.0279424											0.10125
Garfield County, Colorado	Colorado	63167													656.937				0.385319	2.40035	3537.35	7453.71	147.811				5.97812	10.1168	15.9636	3.44235	3.59673	1.77898	0.374454	0.139928	0.0245455	0.223359	0.0279198											0.101168
Haywood County, North Carolina	North Carolina	63048													655.699				0.384593	2.39582	3530.69	7439.66	147.532				5.96686	10.0978	15.9335	3.43586	3.58995	1.77563	0.373749	0.139664	0.0244992	0.222938	0.0278672											0.100978
Hall County, Nebraska	Nebraska	62869													653.838				0.383501	2.38902	3520.66	7418.54	147.113				5.94992	10.0691	15.8883	3.42611	3.57976	1.77059	0.372687	0.139267	0.0244297	0.222305	0.0277881											0.100691
Darlington County, South Carolina	South Carolina	62425													649.22				0.380792	2.37215	3495.8	7366.15	146.075				5.9079	9.99799	15.776	3.40191	3.55448	1.75809	0.370055	0.138284	0.0242571	0.220735	0.0275919											0.0999799
Pike County, Pennsylvania	Pennsylvania	62376													648.71				0.380494	2.37029	3493.06	7360.37	145.96				5.90326	9.99014	15.7637	3.39924	3.55169	1.75671	0.369765	0.138175	0.0242381	0.220562	0.0275702											0.0999014
Crawford County, Arkansas	Arkansas	62258													647.483				0.379774	2.3658	3486.45	7346.44	145.684				5.8921	9.97124	15.7338	3.39281	3.54497	1.75338	0.369065	0.137914	0.0241922	0.220144	0.027518											0.0997124
Tipton County, Tennessee	Tennessee	62187													646.745				0.379341	2.36311	3482.47	7338.07	145.518				5.88538	9.95987	15.7159	3.38894	3.54093	1.75138	0.368645	0.137757	0.0241646	0.219893	0.0274867											0.0995987
Pickaway County, Ohio	Ohio	62158													646.443				0.379164	2.362	3480.85	7334.64	145.45				5.88263	9.95523	15.7086	3.38736	3.53928	1.75057	0.368473	0.137692	0.0241534	0.219791	0.0274738											0.0995523
Loudon County, Tennessee	Tennessee	62129													646.142				0.378987	2.3609	3479.22	7331.22	145.382				5.87989	9.95058	15.7012	3.38578	3.53763	1.74975	0.368301	0.137628	0.0241421	0.219688	0.027461											0.0995058
Walla Walla County, Washington	Washington	62068													645.507				0.378615	2.35858	3475.81	7324.02	145.239				5.87412	9.94081	15.6858	3.38246	3.53415	1.74803	0.367939	0.137493	0.0241184	0.219472	0.0274341											0.0994081
Victoria County, Texas	Texas	91949													645				0.560889	3.49406	5149.14	10850	215.161				5.8695	9.933	15.6735	3.3798	5.23558	1.74666	0.36765	0.137385	0.0240995	0.2193	0.0274125											0.09933
Garfield County, Oklahoma	Oklahoma	62007													644.873				0.378243	2.35627	3472.39	7316.83	145.096				5.86834	9.93104	15.6704	3.37913	3.53068	1.74632	0.367577	0.137358	0.0240947	0.219257	0.0274071											0.0993104
Scott County, Kentucky	Kentucky	61700													641.68				0.37637	2.3446	3455.2	7280.6	144.378				5.83929	9.88187	15.5928	3.3624	3.5132	1.73767	0.365758	0.136678	0.0239754	0.218171	0.0272714											0.0988187
Livingston County, New York	New York	61561													640.234				0.375522	2.33932	3447.42	7264.2	144.053				5.82613	9.85961	15.5577	3.35483	3.50528	1.73375	0.364934	0.13637	0.0239214	0.21768	0.02721											0.0985961
Granville County, North Carolina	North Carolina	61544													640.058				0.375418	2.33867	3446.46	7262.19	144.013				5.82452	9.85689	15.5534	3.3539	3.50432	1.73328	0.364833	0.136332	0.0239148	0.21762	0.0272024											0.0985689
Newton County, Missouri	Missouri	61519													639.798				0.375266	2.33772	3445.06	7259.24	143.954				5.82216	9.85288	15.5471	3.35254	3.50289	1.73257	0.364685	0.136277	0.0239051	0.217531	0.0271914											0.0985288
Autauga County, Alabama	Alabama	61464													639.226				0.37493	2.33563	3441.98	7252.75	143.826				5.81695	9.84407	15.5332	3.34954	3.49976	1.73102	0.364359	0.136155	0.0238837	0.217337	0.0271671											0.0984407
Eddy County, New Mexico	New Mexico	61436													638.934				0.37476	2.33457	3440.42	7249.45	143.76				5.8143	9.83959	15.5261	3.34802	3.49817	1.73023	0.364193	0.136093	0.0238728	0.217238	0.0271547											0.0983959
Reno County, Kansas	Kansas	61417													638.737				0.374644	2.33385	3439.35	7247.21	143.716				5.8125	9.83655	15.5213	3.34698	3.49708	1.7297	0.36408	0.136051	0.0238654	0.217171	0.0271463											0.0983655
Coffee County, Tennessee	Tennessee	61285													637.364				0.373839	2.32883	3431.96	7231.63	143.407				5.80001	9.81541	15.4879	3.33979	3.48957	1.72598	0.363297	0.135759	0.0238141	0.216704	0.027088											0.0981541
Jefferson County, West Virginia	West Virginia	61264													637.146				0.37371	2.32803	3430.78	7229.15	143.358				5.79802	9.81204	15.4826	3.33864	3.48837	1.72539	0.363173	0.135712	0.023806	0.21663	0.0270787											0.0981204
Kenai Peninsula Borough, Alaska	Alaska	61259													637.094				0.37368	2.32784	3430.5	7228.56	143.346				5.79755	9.81124	15.4814	3.33837	3.48809	1.72525	0.363143	0.135701	0.023804	0.216612	0.0270765											0.0981124
St Joseph County, Michigan	Michigan	61171													636.178				0.373143	2.3245	3425.58	7218.18	143.14				5.78922	9.79715	15.4591	3.33357	3.48308	1.72277	0.362622	0.135506	0.0237698	0.216301	0.0270376											0.0979715
Otter Tail County, Minnesota	Minnesota	60884													633.194				0.371392	2.31359	3409.5	7184.31	142.469				5.76206	9.75118	15.3866	3.31793	3.46673	1.71469	0.36092	0.13487	0.0236583	0.215286	0.0269107											0.0975118
Gordon County, Georgia	Georgia	60765													631.956				0.370667	2.30907	3402.84	7170.27	142.19				5.7508	9.73212	15.3565	3.31145	3.45996	1.71134	0.360215	0.134607	0.0236121	0.214865	0.0268581											0.0973212
Otsego County, New York	New York	60524													629.45				0.369196	2.29991	3389.34	7141.83	141.626				5.72799	9.69352	15.2956	3.29832	3.44624	1.70455	0.358786	0.134073	0.0235184	0.214013	0.0267516											0.0969352
Sampson County, North Carolina	North Carolina	60404													628.202				0.368464	2.29535	3382.62	7127.67	141.345				5.71663	9.6743	15.2653	3.29178	3.4394	1.70117	0.358075	0.133807	0.0234718	0.213589	0.0266986											0.096743
Columbia County, New York	New York	60299													627.11				0.367824	2.29136	3376.74	7115.28	141.1				5.7067	9.65749	15.2388	3.28605	3.43343	1.69821	0.357452	0.133574	0.023431	0.213217	0.0266522											0.0965749
Rutland County, Vermont	Vermont	60198													626.059				0.367208	2.28752	3371.09	7103.36	140.863				5.69714	9.64131	15.2132	3.28055	3.42767	1.69537	0.356854	0.133351	0.0233918	0.21286	0.0266075											0.0964131
Blount County, Alabama	Alabama	60163													625.695				0.366994	2.28619	3369.13	7099.23	140.781				5.69383	9.63571	15.2044	3.27864	3.42568	1.69438	0.356646	0.133273	0.0233782	0.212736	0.026592											0.0963571
Oxford County, Maine	Maine	60039													624.406				0.366238	2.28148	3362.18	7084.6	140.491				5.68209	9.61585	15.1731	3.27189	3.41862	1.69089	0.355911	0.132998	0.02333	0.212298	0.0265372											0.0961585
Washington County, Vermont	Vermont	59844													622.378				0.365048	2.27407	3351.26	7061.59	140.035				5.66364	9.58462	15.1238	3.26126	3.40752	1.6854	0.354755	0.132566	0.0232542	0.211608	0.026451											0.0958462
Lafayette County, Mississippi	Mississippi	59843													622.367				0.365042	2.27403	3351.21	7061.47	140.033				5.66354	9.58445	15.1235	3.2612	3.40746	1.68537	0.354749	0.132564	0.0232538	0.211605	0.0264506											0.0958445
Washington County, New York	New York	59839													622.326				0.365018	2.27388	3350.98	7061	140.023				5.66316	9.58381	15.1225	3.26099	3.40723	1.68526	0.354726	0.132555	0.0232523	0.211591	0.0264488											0.0958381
Bradford County, Pennsylvania	Pennsylvania	59699													620.87				0.364164	2.26856	3343.14	7044.48	139.696				5.64991	9.56139	15.0871	3.25336	3.39926	1.68131	0.353896	0.132245	0.0231979	0.211096	0.026387											0.0956139
Herkimer County, New York	New York	59585													619.684				0.363469	2.26423	3336.76	7031.03	139.429				5.63912	9.54313	15.0583	3.24714	3.39277	1.6781	0.35322	0.131993	0.0231536	0.210693	0.0263366											0.0954313
Pittsylvania County, Virginia	Virginia	59410													617.864				0.362401	2.25758	3326.96	7010.38	139.019				5.62256	9.51511	15.0141	3.23761	3.38281	1.67318	0.352182	0.131605	0.0230856	0.210074	0.0262592											0.0951511
Hawkins County, Tennessee	Tennessee	59371													617.458				0.362163	2.2561	3324.78	7005.78	138.928				5.61887	9.50886	15.0042	3.23548	3.38058	1.67208	0.351951	0.131519	0.0230704	0.209936	0.026242											0.0950886
Jefferson County, Tennessee	Tennessee	59217													615.857				0.361224	2.25025	3316.15	6987.61	138.568				5.6043	9.48419	14.9653	3.22709	3.37182	1.66774	0.351038	0.131177	0.0230106	0.209391	0.0261739											0.0948419
Chisago County, Minnesota	Minnesota	59105													614.692				0.36054	2.24599	3309.88	6974.39	138.306				5.5937	9.46626	14.937	3.22099	3.36544	1.66459	0.350374	0.130929	0.022967	0.208995	0.0261244											0.0946626
Camden County, Georgia	Georgia	59099													614.63				0.360504	2.24576	3309.54	6973.68	138.292				5.59313	9.4653	14.9355	3.22066	3.3651	1.66442	0.350339	0.130916	0.0229647	0.208974	0.0261218											0.094653
Pearl River County, Mississippi	Mississippi	59030													613.912				0.360083	2.24314	3305.68	6965.54	138.13				5.5866	9.45424	14.9181	3.2169	3.36117	1.66247	0.34993	0.130763	0.0229379	0.20873	0.0260913											0.0945424
Sandusky County, Ohio	Ohio	58866													612.206				0.359083	2.23691	3296.5	6946.19	137.746				5.57108	9.42798	14.8766	3.20796	3.35183	1.65785	0.348958	0.1304	0.0228742	0.20815	0.0260188											0.0942798
Burnet County, Texas	Texas	55722													612				0.339904	2.11744	3120.43	6575.2	130.389				5.5692	9.4248	14.8716	3.20688	3.17281	1.6573	0.34884	0.130356	0.0228665	0.20808	0.02601											0.094248
Russell County, Alabama	Alabama	58837													611.905				0.358906	2.23581	3294.87	6942.77	137.679				5.56833	9.42333	14.8693	3.20638	3.35018	1.65704	0.348786	0.130336	0.0228629	0.208048	0.026006											0.0942333
Colbert County, Alabama	Alabama	58785													611.364				0.358588	2.23383	3291.96	6936.63	137.557				5.56341	9.41501	14.8561	3.20355	3.34722	1.65557	0.348477	0.130221	0.0228427	0.207864	0.025983											0.0941501
Grady County, Oklahoma	Oklahoma	58353													606.871				0.355953	2.21741	3267.77	6885.65	136.546				5.52253	9.34582	14.747	3.18001	3.32262	1.64341	0.345917	0.129264	0.0226748	0.206336	0.025792											0.0934582
Washington County, Ohio	Ohio	58332													606.653				0.355825	2.21662	3266.59	6883.18	136.497				5.52054	9.34245	14.7417	3.17886	3.32142	1.64282	0.345792	0.129217	0.0226667	0.206262	0.0257827											0.0934245
Huron County, Ohio	Ohio	58168													604.947				0.354825	2.21038	3257.41	6863.82	136.113				5.50502	9.31619	14.7002	3.16992	3.31209	1.6382	0.34482	0.128854	0.0226029	0.205682	0.0257103											0.0931619
Carson City, Nevada	Nevada	58148													604.739				0.354703	2.20962	3256.29	6861.46	136.066				5.50313	9.31298	14.6952	3.16883	3.31095	1.63763	0.344701	0.128809	0.0225952	0.205611	0.0257014											0.0931298
Columbia County, Wisconsin	Wisconsin	58113													604.375				0.354489	2.20829	3254.33	6857.33	135.984				5.49981	9.30738	14.6863	3.16693	3.30895	1.63665	0.344494	0.128732	0.0225816	0.205488	0.0256859											0.0930738
Medina County, Texas	Texas	55619													602				0.339276	2.11352	3114.66	6563.04	130.148				5.4782	9.2708	14.6286	3.15448	3.16695	1.63022	0.34314	0.128226	0.0224928	0.20468	0.025585											0.092708
Cherokee County, South Carolina	South Carolina	57770													600.808				0.352397	2.19526	3235.12	6816.86	135.182				5.46735	9.25244	14.5996	3.14823	3.28942	1.62699	0.342461	0.127972	0.0224483	0.204275	0.0255343											0.0925244
Windsor County, Vermont	Vermont	57697													600.049				0.351952	2.19249	3231.03	6808.25	135.011				5.46044	9.24075	14.5812	3.14426	3.28527	1.62493	0.342028	0.12781	0.0224199	0.204017	0.0255021											0.0924075
Dickson County, Tennessee	Tennessee	57641													599.466				0.35161	2.19036	3227.9	6801.64	134.88				5.45514	9.23178	14.567	3.1412	3.28208	1.62336	0.341696	0.127686	0.0223982	0.203819	0.0254773											0.0923178
Vermilion Parish, Louisiana	Louisiana	57641													599.466				0.35161	2.19036	3227.9	6801.64	134.88				5.45514	9.23178	14.567	3.1412	3.28208	1.62336	0.341696	0.127686	0.0223982	0.203819	0.0254773											0.0923178
Genesee County, New York	New York	57604													599.082				0.351384	2.18895	3225.82	6797.27	134.793				5.45164	9.22586	14.5577	3.13919	3.27997	1.62231	0.341477	0.127604	0.0223838	0.203688	0.025461											0.0922586
Mercer County, West Virginia	West Virginia	57524													598.25				0.350896	2.18591	3221.34	6787.83	134.606				5.44407	9.21304	14.5375	3.13483	3.27542	1.62006	0.341002	0.127427	0.0223527	0.203405	0.0254256											0.0921304
Carter County, Tennessee	Tennessee	57434													597.314				0.350347	2.18249	3216.3	6777.21	134.396				5.43555	9.19863	14.5147	3.12992	3.27029	1.61753	0.340469	0.127228	0.0223177	0.203087	0.0253858											0.0919863
Lowndes County, Mississippi	Mississippi	57210													594.984				0.348981	2.17398	3203.76	6750.78	133.871				5.41435	9.16275	14.4581	3.11772	3.25754	1.61122	0.339141	0.126732	0.0222307	0.202295	0.0252868											0.0916275
Putnam County, West Virginia	West Virginia	57067													593.497				0.348109	2.16855	3195.75	6733.91	133.537				5.40082	9.13985	14.422	3.10992	3.24939	1.60719	0.338293	0.126415	0.0221751	0.201789	0.0252236											0.0913985
Hancock County, Maine	Maine	56946													592.238				0.347371	2.16395	3188.98	6719.63	133.254				5.38937	9.12047	14.3914	3.10333	3.24251	1.60378	0.337576	0.126147	0.0221281	0.201361	0.0251701											0.0912047
La Plata County, Colorado	Colorado	56823													590.959				0.34662	2.15927	3182.09	6705.11	132.966				5.37773	9.10077	14.3603	3.09663	3.2355	1.60032	0.336847	0.125874	0.0220803	0.200926	0.0251158											0.0910077
McMinn County, Tennessee	Tennessee	56754													590.242				0.346199	2.15665	3178.22	6696.97	132.804				5.3712	9.08972	14.3429	3.09287	3.23157	1.59837	0.336438	0.125721	0.0220535	0.200682	0.0250853											0.0908972
Taney County, Missouri	Missouri	56744													590.138				0.346138	2.15627	3177.66	6695.79	132.781				5.37025	9.08812	14.3403	3.09232	3.231	1.59809	0.336378	0.125699	0.0220496	0.200647	0.0250808											0.0908812
Roane County, Tennessee	Tennessee	56742													590.117				0.346126	2.1562	3177.55	6695.56	132.776				5.37006	9.0878	14.3398	3.09221	3.23089	1.59804	0.336367	0.125695	0.0220488	0.20064	0.02508											0.090878
Acadia Parish, Louisiana	Louisiana	56604													588.682				0.345284	2.15095	3169.82	6679.27	132.453				5.357	9.0657	14.305	3.08469	3.22303	1.59415	0.335549	0.125389	0.0219952	0.200152	0.025019											0.090657
Jessamine County, Kentucky	Kentucky	56495													587.548				0.34462	2.14681	3163.72	6666.41	132.198				5.34669	9.04824	14.2774	3.07875	3.21683	1.59108	0.334902	0.125148	0.0219528	0.199766	0.0249708											0.0904824
Coffee County, Alabama	Alabama	56358													586.123				0.343784	2.1416	3156.05	6650.24	131.878				5.33372	9.0263	14.2428	3.07129	3.20902	1.58722	0.33409	0.124844	0.0218996	0.199282	0.0249102											0.090263
Warren County, Iowa	Iowa	56343													585.967				0.343692	2.14103	3155.21	6648.47	131.843				5.3323	9.02389	14.239	3.07047	3.20817	1.5868	0.334001	0.124811	0.0218938	0.199229	0.0249036											0.0902389
Anderson County, Texas	Texas	59512													584				0.363023	2.26146	3332.67	7022.42	139.258				5.3144	8.9936	14.1912	3.06016	3.38861	1.58147	0.33288	0.124392	0.0218203	0.19856	0.02482											0.089936
Culpeper County, Virginia	Virginia	56125													583.7				0.342363	2.13275	3143	6622.75	131.333				5.31167	8.98898	14.1839	3.05859	3.19576	1.58066	0.332709	0.124328	0.0218091	0.198458	0.0248073											0.0898898
Nye County, Nevada	Nevada	55990													582.296				0.341539	2.12762	3135.44	6606.82	131.017				5.29889	8.96736	14.1498	3.05123	3.18807	1.57686	0.331909	0.124029	0.0217566	0.197981	0.0247476											0.0896736
Johnson County, Missouri	Missouri	55880													581.152				0.340868	2.12344	3129.28	6593.84	130.759				5.28848	8.94974	14.122	3.04524	3.18181	1.57376	0.331257	0.123785	0.0217139	0.197592	0.024699											0.0894974
Lawrence County, Ohio	Ohio	55829													580.622				0.340557	2.1215	3126.42	6587.82	130.64				5.28366	8.94157	14.1091	3.04246	3.1789	1.57232	0.330954	0.123672	0.021694	0.197411	0.0246764											0.0894157
Rusk County, Texas	Texas	53391													580				0.325685	2.02886	2989.9	6300.14	124.935				5.278	8.932	14.094	3.0392	3.04008	1.57064	0.3306	0.12354	0.0216708	0.1972	0.02465											0.08932
Marion County, West Virginia	West Virginia	55649													578.75				0.339459	2.11466	3116.34	6566.58	130.219				5.26662	8.91274	14.0636	3.03265	3.16865	1.56725	0.329887	0.123274	0.0216241	0.196775	0.0245969											0.0891274
Madison County, Idaho	Idaho	55549													577.71				0.338849	2.11086	3110.74	6554.78	129.985				5.25716	8.89673	14.0383	3.0272	3.16296	1.56444	0.329294	0.123052	0.0215852	0.196421	0.0245527											0.0889673
Pike County, Kentucky	Kentucky	55430													576.472				0.338123	2.10634	3104.08	6540.74	129.706				5.2459	8.87767	14.0083	3.02071	3.15618	1.56109	0.328589	0.122789	0.021539	0.196	0.0245001											0.0887767
Hoke County, North Carolina	North Carolina	55382													575.973				0.33783	2.10452	3101.39	6535.08	129.594				5.24135	8.86998	13.9961	3.0181	3.15345	1.55973	0.328304	0.122682	0.0215204	0.195831	0.0244788											0.0886998
Campbell County, Virginia	Virginia	55342													575.557				0.337586	2.103	3099.15	6530.36	129.5				5.23757	8.86357	13.986	3.01592	3.15117	1.55861	0.328067	0.122594	0.0215048	0.195689	0.0244612											0.0886357
Lenoir County, North Carolina	North Carolina	55332													575.453				0.337525	2.10262	3098.59	6529.18	129.477				5.23662	8.86197	13.9835	3.01537	3.1506	1.55833	0.328008	0.122571	0.0215009	0.195654	0.0244567											0.0886197
Watauga County, North Carolina	North Carolina	54997													571.969				0.335482	2.08989	3079.83	6489.65	128.693				5.20492	8.80832	13.8988	2.99712	3.13153	1.54889	0.326022	0.121829	0.0213708	0.194469	0.0243087											0.0880832
Seneca County, Ohio	Ohio	54730													569.192				0.333853	2.07974	3064.88	6458.14	128.068				5.17965	8.76556	13.8314	2.98257	3.11633	1.54137	0.324439	0.121238	0.021267	0.193525	0.0241907											0.0876556
Whiteside County, Illinois	Illinois	54657													568.433				0.333408	2.07697	3060.79	6449.53	127.897				5.17274	8.75387	13.8129	2.97859	3.11217	1.53932	0.324007	0.121076	0.0212386	0.193267	0.0241584											0.0875387
Elko County, Nevada	Nevada	54363													565.375				0.331614	2.06579	3044.33	6414.83	127.209				5.14491	8.70678	13.7386	2.96257	3.09543	1.53104	0.322264	0.120425	0.0211244	0.192228	0.0240284											0.0870678
Worcester County, Maryland	Maryland	54337													565.105				0.331456	2.06481	3042.87	6411.77	127.149				5.14245	8.70261	13.732	2.96115	3.09395	1.5303	0.32211	0.120367	0.0211143	0.192136	0.024017											0.0870261
Eagle County, Colorado	Colorado	54330													565.032				0.331413	2.06454	3042.48	6410.94	127.132				5.14179	8.70149	13.7303	2.96077	3.09355	1.53011	0.322068	0.120352	0.0211116	0.192111	0.0240139											0.0870149
Bedford County, Tennessee	Tennessee	54228													563.971				0.330791	2.06066	3036.77	6398.9	126.894				5.13214	8.68516	13.7045	2.95521	3.08774	1.52723	0.321464	0.120126	0.0210719	0.19175	0.0239688											0.0868516
Fairfax city, Virginia	Virginia	26340	18.8682	1396											562.886		21.37		0.160674	1.00092	1475.04	3108.12	61.6356				5.12226	8.66844	13.6781	2.94952	1.4998	1.52429	0.320845	0.119895	0.0210314	0.191381	0.0239226											0.0866844
Washington County, Virginia	Virginia	54098													562.619				0.329998	2.05572	3029.49	6383.56	126.589				5.11983	8.66434	13.6716	2.94812	3.08034	1.52357	0.320693	0.119838	0.0210214	0.191291	0.0239113											0.0866434
Gila County, Arizona	Arizona	54073													562.359				0.329845	2.05477	3028.09	6380.61	126.531				5.11747	8.66033	13.6653	2.94676	3.07892	1.52287	0.320545	0.119783	0.0210117	0.191202	0.0239003											0.0866033
Columbia County, Oregon	Oregon	54063													562.255				0.329784	2.05439	3027.53	6379.43	126.507				5.11652	8.65873	13.6628	2.94622	3.07835	1.52259	0.320485	0.11976	0.0210078	0.191167	0.0238958											0.0865873
Washington County, Oklahoma	Oklahoma	54060													562.224				0.329766	2.05428	3027.36	6379.08	126.5				5.11624	8.65825	13.662	2.94605	3.07818	1.5225	0.320468	0.119754	0.0210067	0.191156	0.0238945											0.0865825
Pulaski County, Missouri	Missouri	53964													561.226				0.32918	2.05063	3021.98	6367.75	126.276				5.10715	8.64287	13.6378	2.94082	3.07271	1.5198	0.319899	0.119541	0.0209693	0.190817	0.0238521											0.0864287
Bonner County, Idaho	Idaho	53955													561.132				0.329126	2.05029	3021.48	6366.69	126.255				5.1063	8.64143	13.6355	2.94033	3.0722	1.51955	0.319845	0.119521	0.0209658	0.190785	0.0238481											0.0864143
Tuolumne County, California	California	53893													560.487				0.328747	2.04793	3018.01	6359.37	126.11				5.10043	8.6315	13.6198	2.93695	3.06867	1.5178	0.319478	0.119384	0.0209418	0.190566	0.0238207											0.086315
Logan County, Oklahoma	Oklahoma	53860													560.144				0.328546	2.04668	3016.16	6355.48	126.032				5.09731	8.62622	13.6115	2.93515	3.06679	1.51687	0.319282	0.119311	0.0209289	0.190449	0.0238061											0.0862622
Grundy County, Illinois	Illinois	53835													559.884				0.328394	2.04573	3014.76	6352.53	125.974				5.09494	8.62221	13.6052	2.93379	3.06536	1.51617	0.319134	0.119255	0.0209192	0.190361	0.0237951											0.0862221
Jackson County, Alabama	Alabama	53780													559.312				0.328058	2.04364	3011.68	6346.04	125.845				5.08974	8.6134	13.5913	2.93079	3.06223	1.51462	0.318808	0.119133	0.0208978	0.190166	0.0237708											0.086134
Queen Anne's County, Maryland	Maryland	53688													558.355				0.327497	2.04014	3006.53	6335.18	125.63				5.08103	8.59867	13.568	2.92578	3.05699	1.51203	0.318262	0.11893	0.0208621	0.189841	0.0237301											0.0859867
Calumet County, Wisconsin	Wisconsin	53602													557.461				0.326972	2.03688	3001.71	6325.04	125.429				5.07289	8.5849	13.5463	2.92109	3.0521	1.5096	0.317753	0.118739	0.0208287	0.189537	0.0236921											0.085849
Saline County, Kansas	Kansas	53459													555.974				0.3261	2.03144	2993.7	6308.16	125.094				5.05936	8.56199	13.5102	2.9133	3.04396	1.50558	0.316905	0.118422	0.0207731	0.189031	0.0236289											0.0856199
Boone County, Illinois	Illinois	53313													554.455				0.325209	2.02589	2985.53	6290.93	124.752				5.04554	8.53861	13.4733	2.90535	3.03564	1.50146	0.316039	0.118099	0.0207164	0.188515	0.0235643											0.0853861
Jackson County, Illinois	Illinois	53199													553.27				0.324514	2.02156	2979.14	6277.48	124.486				5.03475	8.52035	13.4445	2.89913	3.02915	1.49825	0.315364	0.117846	0.0206721	0.188112	0.023514											0.0852035
Tuscola County, Michigan	Michigan	52757													548.673				0.321818	2.00477	2954.39	6225.33	123.451				4.99292	8.44956	13.3327	2.87505	3.00398	1.48581	0.312743	0.116867	0.0205003	0.186549	0.0233186											0.0844956
Webb County, Texas	Texas	272823													548				1.66422	10.3673	15278.1	32193.1	638.406				4.9868	8.4392	13.3164	2.87152	15.5345	1.48398	0.31236	0.116724	0.0204752	0.18632	0.02329											0.084392
Carroll County, New Hampshire	New Hampshire	52580													546.832				0.320738	1.99804	2944.48	6204.44	123.037				4.97617	8.42121	13.288	2.8654	2.99391	1.48082	0.311694	0.116475	0.0204316	0.185923	0.0232404											0.0842121
Franklin County, Kentucky	Kentucky	52442													545.397				0.319896	1.9928	2936.75	6188.16	122.714				4.96311	8.39911	13.2531	2.85788	2.98605	1.47693	0.310876	0.11617	0.0203779	0.185435	0.0231794											0.0839911
Ashland County, Ohio	Ohio	52420													545.168				0.319762	1.99196	2935.52	6185.56	122.663				4.96103	8.39559	13.2476	2.85668	2.98479	1.47631	0.310746	0.116121	0.0203694	0.185357	0.0231696											0.0839559
Jim Wells County, Texas	Texas	38886													545				0.237205	1.47767	2177.62	4588.55	90.9932				4.9595	8.393	13.2435	2.8558	2.21417	1.47586	0.31065	0.116085	0.0203631	0.1853	0.0231625											0.08393
Grant County, Wisconsin	Wisconsin	52330													544.232				0.319213	1.98854	2930.48	6174.94	122.452				4.95251	8.38117	13.2248	2.85178	2.97967	1.47378	0.310212	0.115921	0.0203344	0.185039	0.0231299											0.0838117
Fulton County, New York	New York	52073													541.559				0.317645	1.97877	2916.09	6144.61	121.851				4.92819	8.34001	13.1599	2.83777	2.96504	1.46654	0.308689	0.115352	0.0202345	0.18413	0.0230163											0.0834001
Oktibbeha County, Mississippi	Mississippi	51965													540.436				0.316987	1.97467	2910.04	6131.87	121.598				4.91797	8.32271	13.1326	2.83188	2.95889	1.4635	0.308049	0.115113	0.0201926	0.183748	0.0229685											0.0832271
Wilson County, Texas	Texas	55415													538				0.338031	2.10577	3103.24	6538.97	129.671				4.8958	8.2852	13.0734	2.81912	3.15533	1.4569	0.30666	0.114594	0.0201016	0.18292	0.022865											0.082852
Cass County, Michigan	Michigan	51550													536.12				0.314455	1.9589	2886.8	6082.9	120.627				4.87869	8.25625	13.0277	2.80927	2.93526	1.45181	0.305588	0.114194	0.0200313	0.182281	0.0227851											0.0825625
Newaygo County, Michigan	Michigan	51504													535.642				0.314174	1.95715	2884.22	6077.47	120.519				4.87434	8.24888	13.0161	2.80676	2.93264	1.45052	0.305316	0.114092	0.0200134	0.182118	0.0227648											0.0824888
Darke County, Ohio	Ohio	51462													535.205				0.313918	1.95556	2881.87	6072.52	120.421				4.87036	8.24215	13.0055	2.80447	2.93025	1.44933	0.305067	0.113999	0.0199971	0.18197	0.0227462											0.0824215
Dearborn County, Indiana	Indiana	51435													534.924				0.313754	1.95453	2880.36	6069.33	120.358				4.86781	8.23783	12.9987	2.803	2.92871	1.44857	0.304907	0.113939	0.0199866	0.181874	0.0227343											0.0823783
Gibson County, Tennessee	Tennessee	51422													534.789				0.313674	1.95404	2879.63	6067.8	120.327				4.86658	8.23575	12.9954	2.80229	2.92797	1.44821	0.30483	0.11391	0.0199816	0.181828	0.0227285											0.0823575
Wayne County, Pennsylvania	Pennsylvania	51419													534.758				0.313656	1.95392	2879.46	6067.44	120.32				4.86629	8.23527	12.9946	2.80213	2.9278	1.44812	0.304812	0.113903	0.0199804	0.181818	0.0227272											0.0823527
Ogle County, Illinois	Illinois	51345													533.988				0.313204	1.95111	2875.32	6058.71	120.147				4.85929	8.22342	12.9759	2.7981	2.92358	1.44604	0.304373	0.113739	0.0199517	0.181556	0.0226945											0.0822342
Somerset County, Maine	Maine	51338													533.915				0.313162	1.95084	2874.93	6057.88	120.131				4.85863	8.22229	12.9741	2.79772	2.92319	1.44584	0.304332	0.113724	0.0199489	0.181531	0.0226914											0.0822229
St Martin Parish, Louisiana	Louisiana	51218													532.667				0.31243	1.94628	2868.21	6043.72	119.85				4.84727	8.20307	12.9438	2.79118	2.91635	1.44246	0.30362	0.113458	0.0199023	0.181107	0.0226384											0.0820307
Lincoln County, Oregon	Oregon	51212													532.605				0.312393	1.94606	2867.87	6043.02	119.836				4.8467	8.20211	12.9423	2.79085	2.91601	1.44229	0.303585	0.113445	0.0199	0.181086	0.0226357											0.0820211
Waupaca County, Wisconsin	Wisconsin	51171													532.178				0.312143	1.9445	2865.58	6038.18	119.74				4.84282	8.19555	12.9319	2.78861	2.91368	1.44114	0.303342	0.113354	0.019884	0.180941	0.0226176											0.0819555
Harrisonburg city, Virginia	Virginia	51164													532.106				0.3121	1.94423	2865.18	6037.35	119.724				4.84216	8.19443	12.9302	2.78823	2.91328	1.44094	0.3033	0.113338	0.0198813	0.180916	0.0226145											0.0819443
Buffalo County, Nebraska	Nebraska	51156													532.022				0.312052	1.94393	2864.74	6036.41	119.705				4.8414	8.19314	12.9281	2.7878	2.91282	1.44072	0.303253	0.113321	0.0198782	0.180888	0.022611											0.0819314
Bryan County, Georgia	Georgia	51105													531.492				0.31174	1.94199	2861.88	6030.39	119.586				4.83658	8.18498	12.9153	2.78502	2.90992	1.43928	0.30295	0.113208	0.0198584	0.180707	0.0225884											0.0818498
Franklin County, Vermont	Vermont	51066													531.086				0.311503	1.94051	2859.7	6025.79	119.494				4.83289	8.17873	12.9054	2.78289	2.9077	1.43818	0.302719	0.113121	0.0198432	0.180569	0.0225712											0.0817873
Bingham County, Idaho	Idaho	50889													529.246				0.310423	1.93378	2849.78	6004.9	119.08				4.81613	8.15038	12.8607	2.77325	2.89762	1.4332	0.30167	0.112729	0.0197745	0.179944	0.0224929											0.0815038
Upshur County, Texas	Texas	44050													526				0.268705	1.6739	2466.8	5197.9	103.077				4.7866	8.1004	12.7818	2.75624	2.50821	1.42441	0.29982	0.112038	0.0196532	0.17884	0.022355											0.081004
Duplin County, North Carolina	North Carolina	50539													525.606				0.308288	1.92048	2830.18	5963.6	118.261				4.78301	8.09433	12.7722	2.75417	2.87769	1.42334	0.299595	0.111954	0.0196385	0.178706	0.0223382											0.0809433
Santa Cruz County, Arizona	Arizona	50508													525.283				0.308099	1.9193	2828.45	5959.94	118.189				4.78008	8.08936	12.7644	2.75248	2.87593	1.42247	0.299411	0.111885	0.0196264	0.178596	0.0223245											0.0808936
Cooke County, Texas	Texas	44258													525				0.269974	1.6818	2478.45	5222.44	103.564				4.7775	8.085	12.7575	2.751	2.52005	1.4217	0.29925	0.111825	0.0196158	0.1785	0.0223125											0.08085
St Charles Parish, Louisiana	Louisiana	50400													524.16				0.30744	1.9152	2822.4	5947.2	117.936				4.76986	8.07206	12.7371	2.7466	2.86978	1.41943	0.298771	0.111646	0.0195844	0.178214	0.0222768											0.0807206
Bryan County, Oklahoma	Oklahoma	50305													523.172				0.30686	1.91159	2817.08	5935.99	117.714				4.76087	8.05685	12.7131	2.74142	2.86437	1.41675	0.298208	0.111436	0.0195475	0.177878	0.0222348											0.0805685
Polk County, Texas	Texas	54258													523				0.330974	2.0618	3038.45	6402.44	126.964				4.7593	8.0542	12.7089	2.74052	3.08945	1.41628	0.29811	0.111399	0.0195411	0.17782	0.0222275											0.080542
Laurens County, Georgia	Georgia	50287													522.985				0.306751	1.91091	2816.07	5933.87	117.672				4.75916	8.05397	12.7085	2.74044	2.86334	1.41624	0.298101	0.111396	0.0195405	0.177815	0.0222269											0.0805397
Bristol County, Rhode Island	Rhode Island	50145													521.508				0.305885	1.90551	2808.12	5917.11	117.339				4.74572	8.03122	12.6726	2.7327	2.85526	1.41224	0.29726	0.111081	0.0194854	0.177313	0.0221641											0.0803122
Shelby County, Kentucky	Kentucky	50124													521.29				0.305756	1.90471	2806.94	5914.63	117.29				4.74374	8.02786	12.6673	2.73156	2.85406	1.41165	0.297135	0.111035	0.0194772	0.177238	0.0221548											0.0802786
Kerr County, Texas	Texas	53900													521				0.32879	2.0482	3018.4	6360.2	126.126				4.7411	8.0234	12.6603	2.73004	3.06907	1.41087	0.29697	0.110973	0.0194664	0.17714	0.0221425											0.080234
Erath County, Texas	Texas	44496													521				0.271426	1.69085	2491.78	5250.53	104.121				4.7411	8.0234	12.6603	2.73004	2.5336	1.41087	0.29697	0.110973	0.0194664	0.17714	0.0221425											0.080234
Fremont County, Colorado	Colorado	50093													520.967				0.305567	1.90353	2805.21	5910.97	117.218				4.7408	8.02289	12.6595	2.72987	2.8523	1.41078	0.296951	0.110966	0.0194652	0.177129	0.0221411											0.0802289
Dale County, Alabama	Alabama	50067													520.697				0.305409	1.90255	2803.75	5907.91	117.157				4.73834	8.01873	12.6529	2.72845	2.85081	1.41005	0.296797	0.110908	0.019455	0.177037	0.0221296											0.0801873
Columbus County, North Carolina	North Carolina	50054													520.562				0.305329	1.90205	2803.02	5906.37	117.126				4.73711	8.01665	12.6496	2.72774	2.85007	1.40968	0.29672	0.11088	0.01945	0.176991	0.0221239											0.0801665
Jackson County, Florida	Florida	49980													519.792				0.304878	1.89924	2798.88	5897.64	116.953				4.73011	8.0048	12.6309	2.72371	2.84586	1.4076	0.296281	0.110716	0.0194212	0.176729	0.0220912											0.080048
Winona County, Minnesota	Minnesota	49973													519.719				0.304835	1.89897	2798.49	5896.81	116.937				4.72944	8.00368	12.6292	2.72333	2.84546	1.4074	0.29624	0.1107	0.0194185	0.176705	0.0220881											0.0800368
Le Flore County, Oklahoma	Oklahoma	49854													518.482				0.304109	1.89445	2791.82	5882.77	116.658				4.71818	7.98462	12.5991	2.71684	2.83869	1.40405	0.295535	0.110437	0.0193723	0.176284	0.0220355											0.0798462
Habersham County, Georgia	Georgia	49665													516.516				0.302957	1.88727	2781.24	5860.47	116.216				4.7003	7.95435	12.5513	2.70654	2.82793	1.39873	0.294414	0.110018	0.0192988	0.175615	0.0219519											0.0795435
Montgomery County, New York	New York	49648													516.339				0.302853	1.88662	2780.29	5858.46	116.176				4.69869	7.95162	12.547	2.70562	2.82696	1.39825	0.294313	0.10998	0.0192922	0.175555	0.0219444											0.0795162
Douglas County, Nevada	Nevada	49564													515.466				0.30234	1.88343	2775.58	5848.55	115.98				4.69074	7.93817	12.5258	2.70104	2.82217	1.39588	0.293815	0.109794	0.0192596	0.175258	0.0219073											0.0793817
Venango County, Pennsylvania	Pennsylvania	49476													514.55				0.301804	1.88009	2770.66	5838.17	115.774				4.68241	7.92408	12.5036	2.69624	2.81716	1.3934	0.293294	0.109599	0.0192254	0.174947	0.0218684											0.0792408
Henry County, Virginia	Virginia	49385													513.604				0.301248	1.87663	2765.56	5827.43	115.561				4.6738	7.9095	12.4806	2.69128	2.81198	1.39084	0.292754	0.109398	0.01919	0.174625	0.0218282											0.079095
Monroe County, Tennessee	Tennessee	49154													511.202				0.299839	1.86785	2752.62	5800.17	115.02				4.65193	7.8725	12.4222	2.6787	2.79883	1.38433	0.291385	0.108886	0.0191003	0.173809	0.0217261											0.078725
Carter County, Oklahoma	Oklahoma	49135													511.004				0.299723	1.86713	2751.56	5797.93	114.976				4.65014	7.86946	12.4174	2.67766	2.79775	1.3838	0.291272	0.108844	0.0190929	0.173741	0.0217177											0.0786946
Edgecombe County, North Carolina	North Carolina	49124													510.89				0.299656	1.86671	2750.94	5796.63	114.95				4.6491	7.8677	12.4146	2.67706	2.79712	1.38349	0.291207	0.108819	0.0190886	0.173702	0.0217128											0.078677
Henry County, Indiana	Indiana	49081													510.442				0.299394	1.86508	2748.54	5791.56	114.85				4.64503	7.86081	12.4038	2.67472	2.79467	1.38228	0.290952	0.108724	0.0190719	0.17355	0.0216938											0.0786081
Stevens County, Washington	Washington	49015													509.756				0.298992	1.86257	2744.84	5783.77	114.695				4.63878	7.85024	12.3871	2.67112	2.79091	1.38042	0.290561	0.108578	0.0190463	0.173317	0.0216646											0.0785024
Cherokee County, Oklahoma	Oklahoma	48729													506.782				0.297247	1.8517	2728.82	5750.02	114.026				4.61171	7.80444	12.3148	2.65554	2.77463	1.37236	0.288866	0.107944	0.0189351	0.172306	0.0215382											0.0780444
Knox County, Illinois	Illinois	48716													506.646				0.297168	1.85121	2728.1	5748.49	113.995				4.61048	7.80235	12.3115	2.65483	2.77389	1.372	0.288788	0.107916	0.0189301	0.17226	0.0215325											0.0780235
Nelson County, Kentucky	Kentucky	48706													506.542				0.297107	1.85083	2727.54	5747.31	113.972				4.60954	7.80075	12.309	2.65428	2.77332	1.37172	0.288729	0.107894	0.0189262	0.172224	0.0215281											0.0780075
McClain County, Oklahoma	Oklahoma	48434													503.714				0.295447	1.84049	2712.3	5715.21	113.336				4.58379	7.75719	12.2402	2.63946	2.75783	1.36406	0.287117	0.107291	0.0188205	0.171263	0.0214078											0.0775719
Whitman County, Washington	Washington	48399													503.35				0.295234	1.83916	2710.34	5711.08	113.254				4.58048	7.75158	12.2314	2.63755	2.75584	1.36307	0.286909	0.107213	0.0188069	0.171139	0.0213924											0.0775158
Lincoln Parish, Louisiana	Louisiana	48243													501.727				0.294282	1.83323	2701.61	5692.67	112.889				4.56572	7.7266	12.192	2.62905	2.74696	1.35868	0.285985	0.106868	0.0187463	0.170587	0.0213234											0.077266
Ravalli County, Montana	Montana	48187													501.145				0.293941	1.83111	2698.47	5686.07	112.758				4.56042	7.71763	12.1778	2.626	2.74377	1.3571	0.285653	0.106744	0.0187245	0.170389	0.0212987											0.0771763
Henry County, Illinois	Illinois	48177													501.041				0.29388	1.83073	2697.91	5684.89	112.734				4.55947	7.71603	12.1753	2.62545	2.7432	1.35682	0.285593	0.106722	0.0187206	0.170354	0.0212942											0.0771603
Kittitas County, Washington	Washington	48172													500.989				0.293849	1.83054	2697.63	5684.3	112.722				4.559	7.71523	12.174	2.62518	2.74291	1.35668	0.285564	0.106711	0.0187187	0.170336	0.021292											0.0771523
Goodhue County, Minnesota	Minnesota	47982													499.013				0.29269	1.82332	2686.99	5661.88	112.278				4.54102	7.6848	12.126	2.61483	2.7321	1.35133	0.284437	0.10629	0.0186449	0.169664	0.021208											0.076848
Shelby County, Ohio	Ohio	47952													498.701				0.292507	1.82218	2685.31	5658.34	112.208				4.53818	7.67999	12.1184	2.61319	2.73039	1.35048	0.284259	0.106223	0.0186332	0.169558	0.0211948											0.0767999
Campbell County, Wyoming	Wyoming	47946													498.638				0.292471	1.82195	2684.98	5657.63	112.194				4.53761	7.67903	12.1169	2.61287	2.73005	1.35031	0.284224	0.10621	0.0186309	0.169537	0.0211921											0.0767903
Noble County, Indiana	Indiana	47811													497.234				0.291647	1.81682	2677.42	5641.7	111.878				4.52483	7.65741	12.0828	2.60551	2.72236	1.34651	0.283424	0.105911	0.0185784	0.16906	0.0211325											0.0765741
Boyd County, Kentucky	Kentucky	47777													496.881				0.29144	1.81553	2675.51	5637.69	111.798				4.52162	7.65196	12.0742	2.60366	2.72042	1.34555	0.283222	0.105836	0.0185652	0.168939	0.0211174											0.0765196
Levy County, Florida	Florida	47765													496.756				0.291366	1.81507	2674.84	5636.27	111.77				4.52048	7.65004	12.0712	2.603	2.71974	1.34522	0.283151	0.105809	0.0185605	0.168897	0.0211121											0.0765004
Bedford County, Pennsylvania	Pennsylvania	47643													495.487				0.290622	1.81043	2668.01	5621.87	111.485				4.50893	7.6305	12.0403	2.59635	2.71279	1.34178	0.282428	0.105539	0.0185131	0.168466	0.0210582											0.076305
Tioga County, New York	New York	47574													494.77				0.290201	1.80781	2664.14	5613.73	111.323				4.5024	7.61945	12.0229	2.59259	2.70886	1.33984	0.282019	0.105386	0.0184863	0.168222	0.0210277											0.0761945
Suwannee County, Florida	Florida	47536													494.374				0.28997	1.80637	2662.02	5609.25	111.234				4.49881	7.61337	12.0133	2.59052	2.7067	1.33877	0.281793	0.105302	0.0184716	0.168087	0.0210109											0.0761337
Jackson County, Indiana	Indiana	47420													493.168				0.289262	1.80196	2655.52	5595.56	110.963				4.48783	7.59479	11.984	2.5842	2.70009	1.3355	0.281106	0.105045	0.0184265	0.167677	0.0209596											0.0759479
Allegany County, New York	New York	47299													491.91				0.288524	1.79736	2648.74	5581.28	110.68				4.47638	7.57541	11.9534	2.57761	2.69321	1.33209	0.280388	0.104777	0.0183795	0.167249	0.0209062											0.0757541
Chilton County, Alabama	Alabama	47262													491.525				0.288298	1.79596	2646.67	5576.92	110.593				4.47288	7.56948	11.9441	2.57559	2.6911	1.33105	0.280169	0.104695	0.0183651	0.167118	0.0208898											0.0756948
Curry County, New Mexico	New Mexico	47156													490.422				0.287652	1.79193	2640.74	5564.41	110.345				4.46284	7.5525	11.9173	2.56981	2.68506	1.32806	0.279541	0.10446	0.0183239	0.166744	0.020843											0.075525
Franklin County, New York	New York	47086													489.694				0.287225	1.78927	2636.82	5556.15	110.181				4.45622	7.54129	11.8996	2.566	2.68108	1.32609	0.279126	0.104305	0.0182967	0.166496	0.020812											0.0754129
Halifax County, North Carolina	North Carolina	46992													488.717				0.286651	1.7857	2631.55	5545.06	109.961				4.44732	7.52624	11.8758	2.56088	2.67572	1.32345	0.278569	0.104097	0.0182602	0.166164	0.0207705											0.0752624
Colquitt County, Georgia	Georgia	46977													488.561				0.28656	1.78513	2630.71	5543.29	109.926				4.4459	7.52384	11.872	2.56006	2.67487	1.32302	0.27848	0.104063	0.0182543	0.166111	0.0207638											0.0752384
Greene County, Arkansas	Arkansas	46928													488.051				0.286261	1.78326	2627.97	5537.5	109.812				4.44127	7.51599	11.8596	2.55739	2.67208	1.32164	0.278189	0.103955	0.0182353	0.165937	0.0207422											0.0751599
Greene County, New York	New York	46903													487.791				0.286108	1.78231	2626.57	5534.55	109.753				4.4389	7.51198	11.8533	2.55603	2.67066	1.32094	0.278041	0.1039	0.0182256	0.165849	0.0207311											0.0751198
Perry County, Pennsylvania	Pennsylvania	46816													486.886				0.285578	1.77901	2621.7	5524.29	109.549				4.43067	7.49805	11.8313	2.55128	2.6657	1.31849	0.277525	0.103707	0.0181918	0.165541	0.0206927											0.0749805
Barron County, Wisconsin	Wisconsin	46810													486.824				0.285541	1.77878	2621.36	5523.58	109.535				4.4301	7.49709	11.8298	2.55096	2.66536	1.31832	0.27749	0.103694	0.0181894	0.16552	0.02069											0.0749709
St Mary Parish, Louisiana	Louisiana	46799													486.71				0.285474	1.77836	2620.74	5522.28	109.51				4.42906	7.49533	11.827	2.55036	2.66474	1.31801	0.277424	0.103669	0.0181852	0.165481	0.0206852											0.0749533
Beltrami County, Minnesota	Minnesota	46762													486.325				0.285248	1.77696	2618.67	5517.92	109.423				4.42556	7.4894	11.8177	2.54834	2.66263	1.31697	0.277205	0.103587	0.0181708	0.16535	0.0206688											0.074894
Crittenden County, Arkansas	Arkansas	46633													484.983				0.284461	1.77205	2611.45	5502.69	109.121				4.41335	7.46874	11.7851	2.54131	2.65528	1.31333	0.27644	0.103301	0.0181207	0.164894	0.0206118											0.0746874
Calaveras County, California	California	46505													483.652				0.283681	1.76719	2604.28	5487.59	108.822				4.40123	7.44824	11.7527	2.53434	2.64799	1.30973	0.275682	0.103018	0.0180709	0.164442	0.0205552											0.0744824
Osage County, Oklahoma	Oklahoma	46495													483.548				0.28362	1.76681	2603.72	5486.41	108.798				4.40029	7.44664	11.7502	2.53379	2.64743	1.30945	0.275622	0.102996	0.018067	0.164406	0.0205508											0.0744664
Hancock County, Mississippi	Mississippi	46492													483.517				0.283601	1.7667	2603.55	5486.06	108.791				4.4	7.44616	11.7495	2.53363	2.64725	1.30936	0.275605	0.102989	0.0180659	0.164396	0.0205495											0.0744616
Lawrence County, Tennessee	Tennessee	46467													483.257				0.283449	1.76575	2602.15	5483.11	108.733				4.39764	7.44215	11.7431	2.53227	2.64583	1.30866	0.275456	0.102934	0.0180562	0.164307	0.0205384											0.0744215
Marshall County, Indiana	Indiana	46464													483.226				0.28343	1.76563	2601.98	5482.75	108.726				4.39735	7.44167	11.7424	2.5321	2.64566	1.30857	0.275439	0.102927	0.018055	0.164297	0.0205371											0.0744167
Coles County, Illinois	Illinois	46423													482.799				0.28318	1.76407	2599.69	5477.91	108.63				4.39347	7.43511	11.732	2.52987	2.64333	1.30742	0.275196	0.102836	0.0180391	0.164152	0.020519											0.0743511
Monroe County, Wisconsin	Wisconsin	46370													482.248				0.282857	1.76206	2596.72	5471.66	108.506				4.38846	7.42662	11.7186	2.52698	2.64031	1.30593	0.274881	0.102719	0.0180185	0.163964	0.0204955											0.0742662
Branch County, Michigan	Michigan	46187													480.345				0.281741	1.75511	2586.47	5450.07	108.078				4.37114	7.39731	11.6724	2.51701	2.62989	1.30077	0.273797	0.102313	0.0179474	0.163317	0.0204147											0.0739731
Gaines County, Texas	Texas	22892													479.816		20.96		0.139641	0.869896	1281.95	2701.26	53.5673				4.36633	7.38917	11.6595	2.51424	1.30347	1.29934	0.273495	0.102201	0.0179276	0.163138	0.0203922											0.0738917
Dunn County, Wisconsin	Wisconsin	46135													479.804				0.281423	1.75313	2583.56	5443.93	107.956				4.36622	7.38898	11.6592	2.51417	2.62693	1.29931	0.273488	0.102198	0.0179272	0.163133	0.0203917											0.0738898
Hendry County, Florida	Florida	46130													479.752				0.281393	1.75294	2583.28	5443.34	107.944				4.36574	7.38818	11.658	2.5139	2.62664	1.29917	0.273459	0.102187	0.0179252	0.163116	0.0203895											0.0738818
Logan County, Ohio	Ohio	46085													479.284				0.281118	1.75123	2580.76	5438.03	107.839				4.36148	7.38097	11.6466	2.51145	2.62408	1.2979	0.273192	0.102087	0.0179077	0.162957	0.0203696											0.0738097
Thomas County, Georgia	Georgia	46054													478.962				0.280929	1.75005	2579.02	5434.37	107.766				4.35855	7.37601	11.6388	2.50976	2.62231	1.29703	0.273008	0.102019	0.0178957	0.162847	0.0203559											0.0737601
Clinton County, Iowa	Iowa	46015													478.556				0.280691	1.74857	2576.84	5429.77	107.675				4.35486	7.36976	11.6289	2.50763	2.62009	1.29593	0.272777	0.101932	0.0178805	0.162709	0.0203386											0.0736976
Cortland County, New York	New York	45945													477.828				0.280265	1.74591	2572.92	5421.51	107.511				4.34823	7.35855	11.6112	2.50382	2.61611	1.29396	0.272362	0.101777	0.0178533	0.162462	0.0203077											0.0735855
Mifflin County, Pennsylvania	Pennsylvania	45935													477.724				0.280203	1.74553	2572.36	5420.33	107.488				4.34729	7.35695	11.6087	2.50327	2.61554	1.29368	0.272303	0.101755	0.0178494	0.162426	0.0203033											0.0735695
Auglaize County, Ohio	Ohio	45922													477.589				0.280124	1.74504	2571.63	5418.8	107.457				4.34606	7.35487	11.6054	2.50257	2.6148	1.29331	0.272226	0.101726	0.0178444	0.16238	0.0202975											0.0735487
Stokes County, North Carolina	North Carolina	45857													476.913				0.279728	1.74257	2567.99	5411.13	107.305				4.33991	7.34446	11.589	2.49902	2.6111	1.29148	0.27184	0.101582	0.0178191	0.16215	0.0202688											0.0734446
Polk County, Wisconsin	Wisconsin	45831													476.642				0.279569	1.74158	2566.54	5408.06	107.245				4.33745	7.34029	11.5824	2.49761	2.60962	1.29075	0.271686	0.101525	0.017809	0.162058	0.0202573											0.0734029
Vernon Parish, Louisiana	Louisiana	45819													476.518				0.279496	1.74112	2565.86	5406.64	107.216				4.33631	7.33837	11.5794	2.49695	2.60893	1.29041	0.271615	0.101498	0.0178044	0.162016	0.020252											0.0733837
Douglas County, Washington	Washington	45795													476.268				0.279349	1.74021	2564.52	5403.81	107.16				4.33404	7.33453	11.5733	2.49564	2.60757	1.28973	0.271473	0.101445	0.017795	0.161931	0.0202414											0.0733453
Chenango County, New York	New York	45776													476.07				0.279234	1.73949	2563.46	5401.57	107.116				4.33224	7.33148	11.5685	2.49461	2.60649	1.2892	0.27136	0.101403	0.0177877	0.161864	0.020233											0.0733148
Phelps County, Missouri	Missouri	45672													474.989				0.278599	1.73554	2557.63	5389.3	106.872				4.3224	7.31483	11.5422	2.48894	2.60056	1.28627	0.270744	0.101173	0.0177472	0.161496	0.020187											0.0731483
Shelby County, Indiana	Indiana	45654													474.802				0.278489	1.73485	2556.62	5387.17	106.83				4.32069	7.31194	11.5377	2.48796	2.59954	1.28576	0.270637	0.101133	0.0177402	0.161433	0.0201791											0.0731194
Windham County, Vermont	Vermont	45627													474.521				0.278325	1.73383	2555.11	5383.99	106.767				4.31814	7.30762	11.5309	2.48649	2.598	1.285	0.270477	0.101073	0.0177298	0.161337	0.0201671											0.0730762
Barren County, Kentucky	Kentucky	45609													474.334				0.278215	1.73314	2554.1	5381.86	106.725				4.31644	7.30474	11.5263	2.48551	2.59698	1.2845	0.27037	0.101033	0.0177228	0.161273	0.0201592											0.0730474
Hillsdale County, Michigan	Michigan	45590													474.136				0.278099	1.73242	2553.04	5379.62	106.681				4.31464	7.30169	11.5215	2.48447	2.59589	1.28396	0.270258	0.100991	0.0177154	0.161206	0.0201508											0.0730169
Madison County, Ohio	Ohio	45531													473.522				0.277739	1.73018	2549.74	5372.66	106.543				4.30905	7.29224	11.5066	2.48126	2.59254	1.2823	0.269908	0.10086	0.0176924	0.160998	0.0201247											0.0729224
Itasca County, Minnesota	Minnesota	45442													472.597				0.277196	1.7268	2544.75	5362.16	106.334				4.30063	7.27799	11.4841	2.47641	2.58747	1.27979	0.26938	0.100663	0.0176579	0.160683	0.0200854											0.0727799
Shenandoah County, Virginia	Virginia	45441													472.586				0.27719	1.72676	2544.7	5362.04	106.332				4.30054	7.27783	11.4838	2.47635	2.58741	1.27976	0.269374	0.100661	0.0176575	0.160679	0.0200849											0.0727783
Davie County, North Carolina	North Carolina	45383													471.983				0.276836	1.72455	2541.45	5355.19	106.196				4.29505	7.26854	11.4692	2.47319	2.58411	1.27813	0.26903	0.100532	0.0176349	0.160474	0.0200593											0.0726854
Jackson County, North Carolina	North Carolina	45281													470.922				0.276214	1.72068	2535.74	5343.16	105.958				4.28539	7.2522	11.4434	2.46763	2.5783	1.27526	0.268426	0.100306	0.0175953	0.160114	0.0200142											0.072522
McDowell County, North Carolina	North Carolina	45269													470.798				0.276141	1.72022	2535.06	5341.74	105.929				4.28426	7.25028	11.4404	2.46698	2.57762	1.27492	0.268355	0.10028	0.0175906	0.160071	0.0200089											0.0725028
Hopkins County, Kentucky	Kentucky	45218													470.267				0.27583	1.71828	2532.21	5335.72	105.81				4.27943	7.24211	11.4275	2.4642	2.57471	1.27348	0.268052	0.100167	0.0175708	0.159891	0.0199864											0.0724211
Lawrence County, Indiana	Indiana	45192													469.997				0.275671	1.7173	2530.75	5332.66	105.749				4.27697	7.23795	11.4209	2.46278	2.57323	1.27275	0.267898	0.100109	0.0175607	0.159799	0.0199749											0.0723795
Franklin County, Tennessee	Tennessee	45137													469.425				0.275336	1.71521	2527.67	5326.17	105.621				4.27177	7.22914	11.407	2.45979	2.5701	1.2712	0.267572	0.0999875	0.0175393	0.159604	0.0199506											0.0722914
Callaway County, Missouri	Missouri	45126													469.31				0.275269	1.71479	2527.06	5324.87	105.595				4.27072	7.22738	11.4042	2.45919	2.56947	1.27089	0.267507	0.0999631	0.0175351	0.159566	0.0199457											0.0722738
Hopkins County, Texas	Texas	38784													469				0.236582	1.47379	2171.9	4576.51	90.7546				4.2679	7.2226	11.3967	2.45756	2.20836	1.27005	0.26733	0.099897	0.0175235	0.15946	0.0199325											0.072226
Washington Parish, Louisiana	Louisiana	45090													468.936				0.275049	1.71342	2525.04	5320.62	105.511				4.26732	7.22161	11.3951	2.45722	2.56742	1.26988	0.267294	0.0998834	0.0175211	0.159438	0.0199298											0.0722161
Okanogan County, Washington	Washington	44942													467.397				0.274146	1.7078	2516.75	5303.16	105.164				4.25331	7.19791	11.3577	2.44916	2.559	1.26571	0.266416	0.0995555	0.0174636	0.158915	0.0198644											0.0719791
Montrose County, Colorado	Colorado	44806													465.982				0.273317	1.70263	2509.14	5287.11	104.846				4.24044	7.17613	11.3234	2.44175	2.55125	1.26188	0.26561	0.0992543	0.0174107	0.158434	0.0198043											0.0717613
St Bernard Parish, Louisiana	Louisiana	44783													465.743				0.273176	1.70175	2507.85	5284.39	104.792				4.23826	7.17245	11.3176	2.44049	2.54994	1.26123	0.265474	0.0992033	0.0174018	0.158353	0.0197941											0.0717245
Charlottesville city, Virginia	Virginia	44767													465.577				0.273079	1.70115	2506.95	5282.51	104.755				4.23675	7.16988	11.3135	2.43962	2.54903	1.26078	0.265379	0.0991679	0.0173956	0.158296	0.019787											0.0716988
Oconee County, Georgia	Georgia	44751													465.41				0.272981	1.70054	2506.06	5280.62	104.717				4.23523	7.16732	11.3095	2.43875	2.54812	1.26033	0.265284	0.0991324	0.0173894	0.15824	0.0197799											0.0716732
Kandiyohi County, Minnesota	Minnesota	44674													464.61				0.272511	1.69761	2501.74	5271.53	104.537				4.22795	7.15499	11.29	2.43455	2.54374	1.25816	0.264827	0.0989618	0.0173594	0.157967	0.0197459											0.0715499
Holmes County, Ohio	Ohio	44668													464.547				0.272475	1.69738	2501.41	5270.82	104.523				4.22738	7.15403	11.2885	2.43423	2.5434	1.25799	0.264792	0.0989486	0.0173571	0.157946	0.0197433											0.0715403
Polk County, Georgia	Georgia	44610													463.944				0.272121	1.69518	2498.16	5263.98	104.387				4.22189	7.14474	11.2738	2.43107	2.54009	1.25636	0.264448	0.0988201	0.0173346	0.157741	0.0197176											0.0714474
Beaufort County, North Carolina	North Carolina	44576													463.59				0.271914	1.69389	2496.26	5259.97	104.308				4.21867	7.13929	11.2652	2.42921	2.53816	1.2554	0.264247	0.0987448	0.0173214	0.157621	0.0197026											0.0713929
Chesterfield County, South Carolina	South Carolina	44488													462.675				0.271377	1.69054	2491.33	5249.58	104.102				4.21034	7.1252	11.243	2.42442	2.53315	1.25292	0.263725	0.0985498	0.0172872	0.15731	0.0196637											0.071252
Fayette County, Tennessee	Tennessee	44476													462.55				0.271304	1.69009	2490.66	5248.17	104.074				4.20921	7.12328	11.24	2.42376	2.53246	1.25259	0.263654	0.0985232	0.0172825	0.157267	0.0196584											0.0712328
Kendall County, Texas	Texas	51828													462				0.316151	1.96946	2902.37	6115.7	121.278				4.2042	7.1148	11.2266	2.42088	2.95109	1.2511	0.26334	0.098406	0.0172619	0.15708	0.019635											0.071148
DeKalb County, Indiana	Indiana	44330													461.032				0.270413	1.68454	2482.48	5230.94	103.732				4.19539	7.09989	11.2031	2.41581	2.52415	1.24847	0.262788	0.0981998	0.0172258	0.156751	0.0195939											0.0709989
Brown County, Ohio	Ohio	44292													460.637				0.270181	1.6831	2480.35	5226.46	103.643				4.19179	7.09381	11.1935	2.41374	2.52199	1.2474	0.262563	0.0981156	0.017211	0.156617	0.0195771											0.0709381
Douglas County, Wisconsin	Wisconsin	44276													460.47				0.270084	1.68249	2479.46	5224.57	103.606				4.19028	7.09124	11.1894	2.41286	2.52108	1.24695	0.262468	0.0980802	0.0172048	0.15656	0.01957											0.0709124
Delaware County, New York	New York	44191													459.586				0.269565	1.67926	2474.7	5214.54	103.407				4.18224	7.07763	11.1679	2.40823	2.51624	1.24456	0.261964	0.0978919	0.0171718	0.156259	0.0195324											0.0707763
Henderson County, Kentucky	Kentucky	44175													459.42				0.269468	1.67865	2473.8	5212.65	103.37				4.18072	7.07507	11.1639	2.40736	2.51532	1.24411	0.261869	0.0978565	0.0171655	0.156203	0.0195254											0.0707507
Gadsden County, Florida	Florida	44151													459.17				0.269321	1.67774	2472.46	5209.82	103.313				4.17845	7.07122	11.1578	2.40605	2.51396	1.24343	0.261727	0.0978033	0.0171562	0.156118	0.0195147											0.0707122
Camden County, Missouri	Missouri	44135													459.004				0.269224	1.67713	2471.56	5207.93	103.276				4.17694	7.06866	11.1538	2.40518	2.51305	1.24298	0.261632	0.0977679	0.01715	0.156061	0.0195077											0.0706866
Stephens County, Oklahoma	Oklahoma	44075													458.38				0.268858	1.67485	2468.2	5200.85	103.135				4.17126	7.05905	11.1386	2.40191	2.50963	1.24129	0.261277	0.0976349	0.0171267	0.155849	0.0194811											0.0705905
Sullivan County, New Hampshire	New Hampshire	44012													457.725				0.268473	1.67246	2464.67	5193.42	102.988				4.1653	7.04896	11.1227	2.39848	2.50604	1.23952	0.260903	0.0974954	0.0171022	0.155626	0.0194533											0.0704896
Hill County, Texas	Texas	38771													457				0.236503	1.4733	2171.18	4574.98	90.7241				4.1587	7.0378	11.1051	2.39468	2.20762	1.23756	0.26049	0.097341	0.0170751	0.15538	0.0194225											0.070378
Macoupin County, Illinois	Illinois	43895													456.508				0.267759	1.66801	2458.12	5179.61	102.714				4.15422	7.03022	11.0931	2.3921	2.49938	1.23622	0.26021	0.0972362	0.0170567	0.155213	0.0194016											0.0703022
Coffee County, Georgia	Georgia	43851													456.05				0.267491	1.66634	2455.66	5174.42	102.611				4.15006	7.02318	11.082	2.3897	2.49688	1.23498	0.259949	0.0971387	0.0170396	0.155057	0.0193821											0.0702318
Pettis County, Missouri	Missouri	43791													455.426				0.267125	1.66406	2452.3	5167.34	102.471				4.14438	7.01357	11.0669	2.38643	2.49346	1.23329	0.259593	0.0970058	0.0170163	0.154845	0.0193556											0.0701357
Highland County, Ohio	Ohio	43785													455.364				0.267089	1.66383	2451.96	5166.63	102.457				4.14381	7.01261	11.0653	2.38611	2.49312	1.23313	0.259557	0.0969925	0.017014	0.154824	0.019353											0.0701261
Isanti County, Minnesota	Minnesota	43687													454.345				0.266491	1.66011	2446.47	5155.07	102.228				4.13454	6.99691	11.0406	2.38077	2.48754	1.23037	0.258977	0.0967754	0.0169759	0.154477	0.0193097											0.0699691
Baldwin County, Georgia	Georgia	43644													453.898				0.266228	1.65847	2444.06	5149.99	102.127				4.13047	6.99002	11.0297	2.37842	2.48509	1.22915	0.258722	0.0966802	0.0169592	0.154325	0.0192906											0.0699002
Dubois County, Indiana	Indiana	43629													453.742				0.266137	1.6579	2443.22	5148.22	102.092				4.12905	6.98762	11.0259	2.37761	2.48424	1.22873	0.258633	0.096647	0.0169534	0.154272	0.019284											0.0698762
Warren County, Tennessee	Tennessee	43619													453.638				0.266076	1.65752	2442.66	5147.04	102.068				4.1281	6.98602	11.0234	2.37706	2.48367	1.22845	0.258573	0.0966248	0.0169495	0.154237	0.0192796											0.0698602
Manassas city, Virginia	Virginia	43616													453.606				0.266058	1.65741	2442.5	5146.69	102.061				4.12782	6.98554	11.0226	2.3769	2.4835	1.22837	0.258556	0.0966182	0.0169483	0.154226	0.0192783											0.0698554
Prince George County, Virginia	Virginia	43589													453.326				0.265893	1.65638	2440.98	5143.5	101.998				4.12526	6.98121	11.0158	2.37543	2.48196	1.22761	0.258396	0.0965584	0.0169378	0.154131	0.0192663											0.0698121
Kay County, Oklahoma	Oklahoma	43437													451.745				0.264966	1.65061	2432.47	5125.57	101.643				4.11088	6.95687	10.9774	2.36714	2.4733	1.22332	0.257495	0.0962216	0.0168788	0.153593	0.0191992											0.0695687
Pittsburg County, Oklahoma	Oklahoma	43395													451.308				0.264709	1.64901	2430.12	5120.61	101.544				4.1069	6.95014	10.9668	2.36485	2.47091	1.22214	0.257246	0.0961286	0.0168624	0.153445	0.0191806											0.0695014
Pierce County, Wisconsin	Wisconsin	43380													451.152				0.264618	1.64844	2429.28	5118.84	101.509				4.10548	6.94774	10.963	2.36404	2.47006	1.22172	0.257157	0.0960954	0.0168566	0.153392	0.019174											0.0694774
Jefferson County, Pennsylvania	Pennsylvania	43367													451.017				0.264539	1.64795	2428.55	5117.31	101.479				4.10425	6.94566	10.9597	2.36333	2.46932	1.22135	0.25708	0.0960666	0.0168516	0.153346	0.0191682											0.0694566
Wise County, Texas	Texas	81275													451				0.495777	3.08845	4551.4	9590.45	190.184				4.1041	6.9454	10.9593	2.36324	4.6278	1.22131	0.25707	0.096063	0.0168509	0.15334	0.0191675											0.069454
Huntingdon County, Pennsylvania	Pennsylvania	43359													450.934				0.26449	1.64764	2428.1	5116.36	101.46				4.1035	6.94438	10.9577	2.36289	2.46886	1.22113	0.257032	0.0960489	0.0168485	0.153317	0.0191647											0.0694438
Summit County, Utah	Utah	43109													448.334				0.262965	1.63814	2414.1	5086.86	100.875				4.07984	6.90434	10.8945	2.34927	2.45463	1.21409	0.25555	0.0954951	0.0167513	0.152433	0.0190542											0.0690434
Stephenson County, Illinois	Illinois	43088													448.115				0.262837	1.63734	2412.93	5084.38	100.826				4.07785	6.90097	10.8892	2.34812	2.45343	1.2135	0.255426	0.0954485	0.0167431	0.152359	0.0190449											0.0690097
Baxter County, Arkansas	Arkansas	43007													447.273				0.262343	1.63427	2408.39	5074.83	100.636				4.07018	6.888	10.8687	2.34371	2.44882	1.21121	0.254945	0.0952691	0.0167117	0.152073	0.0190091											0.06888
Nez Perce County, Idaho	Idaho	42847													445.609				0.261367	1.62819	2399.43	5055.95	100.262				4.05504	6.86238	10.8283	2.33499	2.43971	1.20671	0.253997	0.0949147	0.0166495	0.151507	0.0189384											0.0686238
Mercer County, Ohio	Ohio	42648													443.539				0.260153	1.62062	2388.29	5032.46	99.7963				4.03621	6.8305	10.778	2.32415	2.42838	1.2011	0.252817	0.0944738	0.0165722	0.150803	0.0188504											0.068305
Cheatham County, Tennessee	Tennessee	42604													443.082				0.259884	1.61895	2385.82	5027.27	99.6934				4.03204	6.82346	10.7669	2.32175	2.42587	1.19986	0.252557	0.0943764	0.0165551	0.150648	0.018831											0.0682346
Siskiyou County, California	California	42498													441.979				0.259238	1.61492	2379.89	5014.76	99.4453				4.02201	6.80648	10.7401	2.31597	2.41984	1.19688	0.251928	0.0941416	0.0165139	0.150273	0.0187841											0.0680648
Cerro Gordo County, Iowa	Iowa	42493													441.927				0.259207	1.61473	2379.61	5014.17	99.4336				4.02154	6.80568	10.7388	2.3157	2.41955	1.19674	0.251899	0.0941305	0.0165119	0.150255	0.0187819											0.0680568
Warren County, Virginia	Virginia	42461													441.594				0.259012	1.61352	2377.82	5010.4	99.3587				4.01851	6.80055	10.7307	2.31395	2.41773	1.19584	0.251709	0.0940596	0.0164995	0.150142	0.0187678											0.0680055
Okeechobee County, Florida	Florida	42369													440.638				0.258451	1.61002	2372.66	4999.54	99.1435				4.0098	6.78582	10.7075	2.30894	2.41249	1.19325	0.251163	0.0938558	0.0164638	0.149817	0.0187271											0.0678582
Marinette County, Wisconsin	Wisconsin	42343													440.367				0.258292	1.60903	2371.21	4996.47	99.0826				4.00734	6.78165	10.7009	2.30752	2.41101	1.19251	0.251009	0.0937982	0.0164537	0.149725	0.0187156											0.0678165
Vance County, North Carolina	North Carolina	42337													440.305				0.258256	1.60881	2370.87	4995.77	99.0686				4.00677	6.78069	10.6994	2.3072	2.41067	1.19235	0.250974	0.0937849	0.0164513	0.149704	0.018713											0.0678069
Latah County, Idaho	Idaho	42180													438.672				0.257298	1.60284	2362.08	4977.24	98.7012				3.99192	6.75555	10.6597	2.29864	2.40173	1.18792	0.250043	0.0934371	0.0163903	0.149148	0.0186436											0.0675555
Union County, Pennsylvania	Pennsylvania	42159													438.454				0.25717	1.60204	2360.9	4974.76	98.6521				3.98993	6.75219	10.6544	2.2975	2.40053	1.18733	0.249919	0.0933906	0.0163822	0.149074	0.0186343											0.0675219
Muscatine County, Iowa	Iowa	42132													438.173				0.257005	1.60102	2359.39	4971.58	98.5889				3.98737	6.74786	10.6476	2.29603	2.399	1.18657	0.249758	0.0933308	0.0163717	0.148979	0.0186223											0.0674786
Louisa County, Virginia	Virginia	42109													437.934				0.256865	1.60014	2358.1	4968.86	98.5351				3.9852	6.74418	10.6418	2.29477	2.39769	1.18592	0.249622	0.0932799	0.0163627	0.148897	0.0186122											0.0674418
Warren County, Mississippi	Mississippi	42105													437.892				0.25684	1.59999	2357.88	4968.39	98.5257				3.98482	6.74354	10.6408	2.29455	2.39746	1.18581	0.249598	0.093271	0.0163612	0.148883	0.0186104											0.0674354
Webster County, Missouri	Missouri	42041													437.226				0.25645	1.59756	2354.3	4960.84	98.3759				3.97876	6.73329	10.6246	2.29107	2.39381	1.18401	0.249219	0.0931292	0.0163363	0.148657	0.0185821											0.0673329
Fulton County, Ohio	Ohio	42028													437.091				0.256371	1.59706	2353.57	4959.3	98.3455				3.97753	6.7312	10.6213	2.29036	2.39307	1.18364	0.249142	0.0931004	0.0163313	0.148611	0.0185764											0.067312
Amador County, California	California	42026													437.07				0.256359	1.59699	2353.46	4959.07	98.3408				3.97734	6.73088	10.6208	2.29025	2.39296	1.18359	0.24913	0.093096	0.0163305	0.148604	0.0185755											0.0673088
Clinton County, Ohio	Ohio	42019													436.998				0.256316	1.59672	2353.06	4958.24	98.3245				3.97668	6.72976	10.619	2.28987	2.39256	1.18339	0.249089	0.0930805	0.0163278	0.148579	0.0185724											0.0672976
Danville city, Virginia	Virginia	41993													436.727				0.256157	1.59573	2351.61	4955.17	98.2636				3.97422	6.7256	10.6125	2.28845	2.39108	1.18266	0.248935	0.0930229	0.0163177	0.148487	0.0185609											0.067256
Richmond County, North Carolina	North Carolina	41990													436.696				0.256139	1.59562	2351.44	4954.82	98.2566				3.97393	6.72512	10.6117	2.28829	2.39091	1.18257	0.248917	0.0930162	0.0163165	0.148477	0.0185596											0.0672512
Miller County, Arkansas	Arkansas	41958													436.363				0.255944	1.5944	2349.65	4951.04	98.1817				3.97091	6.71999	10.6036	2.28654	2.38909	1.18167	0.248727	0.0929454	0.0163041	0.148363	0.0185454											0.0671999
Mecosta County, Michigan	Michigan	41947													436.249				0.255877	1.59399	2349.03	4949.75	98.156				3.96986	6.71823	10.6008	2.28594	2.38846	1.18136	0.248662	0.092921	0.0162998	0.148325	0.0185406											0.0671823
Benton County, Minnesota	Minnesota	41881													435.562				0.255474	1.59148	2345.34	4941.96	98.0015				3.96362	6.70766	10.5842	2.28235	2.3847	1.1795	0.248271	0.0927748	0.0162741	0.148091	0.0185114											0.0670766
Butler County, Missouri	Missouri	41814													434.866				0.255065	1.58893	2341.58	4934.05	97.8448				3.95728	6.69693	10.5672	2.2787	2.38089	1.17762	0.247873	0.0926264	0.0162481	0.147854	0.0184818											0.0669693
Delaware County, Oklahoma	Oklahoma	41771													434.418				0.254803	1.5873	2339.18	4928.98	97.7441				3.95321	6.69004	10.5564	2.27635	2.37844	1.17641	0.247618	0.0925311	0.0162314	0.147702	0.0184628											0.0669004
Tift County, Georgia	Georgia	41708													433.763				0.254419	1.5849	2335.65	4921.54	97.5967				3.94725	6.67995	10.5404	2.27292	2.37485	1.17463	0.247245	0.0923916	0.0162069	0.147479	0.0184349											0.0667995
Crawford County, Ohio	Ohio	41626													432.91				0.253919	1.58179	2331.06	4911.87	97.4048				3.93948	6.66682	10.5197	2.26845	2.37018	1.17232	0.246759	0.0922099	0.016175	0.14719	0.0183987											0.0666682
Pasquotank County, North Carolina	North Carolina	41418													430.747				0.25265	1.57388	2319.41	4887.32	96.9181				3.9198	6.63351	10.4672	2.25712	2.35834	1.16646	0.245526	0.0917492	0.0160942	0.146454	0.0183068											0.0663351
Gratiot County, Michigan	Michigan	41372													430.269				0.252369	1.57214	2316.83	4881.9	96.8105				3.91545	6.62614	10.4555	2.25461	2.35572	1.16517	0.245253	0.0916473	0.0160763	0.146291	0.0182864											0.0662614
Murray County, Georgia	Georgia	41316													429.686				0.252028	1.57001	2313.7	4875.29	96.6794				3.91015	6.61717	10.4414	2.25156	2.35253	1.16359	0.244921	0.0915232	0.0160546	0.146093	0.0182617											0.0661717
Shawano County, Wisconsin	Wisconsin	41299													429.51				0.251924	1.56936	2312.74	4873.28	96.6397				3.90854	6.61445	10.4371	2.25063	2.35157	1.16311	0.24482	0.0914855	0.016048	0.146033	0.0182542											0.0661445
Sweetwater County, Wyoming	Wyoming	41273													429.239				0.251765	1.56837	2311.29	4870.21	96.5788				3.90608	6.61028	10.4305	2.24921	2.35008	1.16238	0.244666	0.0914279	0.0160379	0.145941	0.0182427											0.0661028
Matagorda County, Texas	Texas	36391													429				0.221985	1.38286	2037.9	4294.14	85.1549				3.9039	6.6066	10.4247	2.24796	2.0721	1.16173	0.24453	0.091377	0.0160289	0.14586	0.0182325											0.066066
Washington County, Mississippi	Mississippi	41181													428.282				0.251204	1.56488	2306.14	4859.36	96.3635				3.89737	6.59555	10.4073	2.2442	2.34485	1.15979	0.244121	0.0912242	0.0160021	0.145616	0.018202											0.0659555
LaGrange County, Indiana	Indiana	41122													427.669				0.250844	1.56264	2302.83	4852.4	96.2255				3.89179	6.5861	10.3924	2.24098	2.34149	1.15813	0.243771	0.0910935	0.0159792	0.145407	0.0181759											0.065861
Ohio County, West Virginia	West Virginia	41090													427.336				0.250649	1.56142	2301.04	4848.62	96.1506				3.88876	6.58097	10.3843	2.23924	2.33966	1.15723	0.243582	0.0910226	0.0159668	0.145294	0.0181618											0.0658097
Clatsop County, Oregon	Oregon	41043													426.847				0.250362	1.55963	2298.41	4843.07	96.0406				3.88431	6.57345	10.3724	2.23668	2.33699	1.1559	0.243303	0.0909185	0.0159485	0.145128	0.018141											0.0657345
Knox County, Maine	Maine	40981													426.202				0.249984	1.55728	2294.94	4835.76	95.8955				3.87844	6.56352	10.3567	2.2333	2.33346	1.15416	0.242935	0.0907811	0.0159244	0.144909	0.0181136											0.0656352
Isle of Wight County, Virginia	Virginia	40942													425.797				0.249746	1.5558	2292.75	4831.16	95.8043				3.87475	6.55727	10.3469	2.23118	2.33124	1.15306	0.242704	0.0906947	0.0159093	0.144771	0.0180964											0.0655727
Mower County, Minnesota	Minnesota	40900													425.36				0.24949	1.5542	2290.4	4826.2	95.706				3.87078	6.55054	10.3362	2.22889	2.32885	1.15187	0.242455	0.0906017	0.0158929	0.144622	0.0180778											0.0655054
Preble County, Ohio	Ohio	40801													424.33				0.248886	1.55044	2284.86	4814.52	95.4743				3.86141	6.53469	10.3112	2.22349	2.32321	1.14909	0.241868	0.0903824	0.0158545	0.144272	0.018034											0.0653469
Williams County, North Dakota	North Dakota	40763													423.935				0.248654	1.54899	2282.73	4810.03	95.3854				3.85781	6.5286	10.3016	2.22142	2.32105	1.14802	0.241643	0.0902982	0.0158397	0.144138	0.0180172											0.065286
Howell County, Missouri	Missouri	40762													423.925				0.248648	1.54896	2282.67	4809.92	95.3831				3.85772	6.52844	10.3014	2.22137	2.32099	1.14799	0.241637	0.090296	0.0158393	0.144134	0.0180168											0.0652844
Tallapoosa County, Alabama	Alabama	40699													423.27				0.248264	1.54656	2279.14	4802.48	95.2357				3.85175	6.51835	10.2855	2.21793	2.3174	1.14621	0.241264	0.0901564	0.0158148	0.143912	0.017989											0.0651835
Tioga County, Pennsylvania	Pennsylvania	40698													423.259				0.248258	1.54652	2279.09	4802.36	95.2333				3.85166	6.51819	10.2852	2.21788	2.31734	1.14619	0.241258	0.0901542	0.0158144	0.143908	0.0179885											0.0651819
Dakota County, Nebraska	Nebraska	21335													422.86		19.82		0.130143	0.81073	1194.76	2517.53	49.9239				3.84802	6.51204	10.2755	2.21578	1.21481	1.1451	0.24103	0.0900691	0.0157995	0.143772	0.0179715											0.0651204
Waldo County, Maine	Maine	40617													422.417				0.247764	1.54345	2274.55	4792.81	95.0438				3.84399	6.50522	10.2647	2.21346	2.31273	1.1439	0.240778	0.0899748	0.015783	0.143622	0.0179527											0.0650522
Sequoyah County, Oklahoma	Oklahoma	40555													421.772				0.247386	1.54109	2271.08	4785.49	94.8987				3.83813	6.49529	10.2491	2.21009	2.3092	1.14216	0.24041	0.0898374	0.0157589	0.143402	0.0179253											0.0649529
Marshall County, Iowa	Iowa	40392													420.077				0.246391	1.5349	2261.95	4766.26	94.5173				3.8227	6.46918	10.2079	2.2012	2.29992	1.13757	0.239444	0.0894764	0.0156955	0.142826	0.0178533											0.0646918
Sanilac County, Michigan	Michigan	40293													419.047				0.245787	1.53113	2256.41	4754.57	94.2856				3.81333	6.45333	10.1828	2.19581	2.29428	1.13478	0.238857	0.0892571	0.0156571	0.142476	0.0178095											0.0645333
Graham County, Arizona	Arizona	40242													418.517				0.245476	1.5292	2253.55	4748.56	94.1663				3.8085	6.44516	10.17	2.19303	2.29138	1.13334	0.238555	0.0891441	0.0156372	0.142296	0.017787											0.0644516
Campbell County, Tennessee	Tennessee	40238													418.475				0.245452	1.52904	2253.33	4748.08	94.1569				3.80812	6.44452	10.1689	2.19281	2.29115	1.13323	0.238531	0.0891352	0.0156357	0.142282	0.0177852											0.0644452
Gloucester County, Virginia	Virginia	40154													417.602				0.244939	1.52585	2248.62	4738.17	93.9604				3.80017	6.43106	10.1477	2.18823	2.28637	1.13087	0.238033	0.0889491	0.0156031	0.141985	0.0177481											0.0643106
Mayes County, Oklahoma	Oklahoma	40144													417.498				0.244878	1.52547	2248.06	4736.99	93.937				3.79923	6.42946	10.1452	2.18769	2.2858	1.13058	0.237974	0.088927	0.0155992	0.141949	0.0177436											0.0642946
Person County, North Carolina	North Carolina	40143													417.487				0.244872	1.52543	2248.01	4736.87	93.9346				3.79913	6.4293	10.1449	2.18763	2.28574	1.13056	0.237968	0.0889248	0.0155988	0.141946	0.0177432											0.064293
Oconto County, Wisconsin	Wisconsin	40037													416.385				0.244226	1.52141	2242.07	4724.37	93.6866				3.7891	6.41233	10.1182	2.18186	2.27971	1.12757	0.237339	0.08869	0.0155576	0.141571	0.0176964											0.0641233
Harrison County, Indiana	Indiana	39978													415.771				0.243866	1.51916	2238.77	4717.4	93.5485				3.78352	6.40288	10.1032	2.17864	2.27635	1.12591	0.23699	0.0885593	0.0155347	0.141362	0.0176703											0.0640288
Rio Arriba County, New Mexico	New Mexico	39955													415.532				0.243726	1.51829	2237.48	4714.69	93.4947				3.78134	6.39919	10.0974	2.17739	2.27504	1.12526	0.236853	0.0885083	0.0155257	0.141281	0.0176601											0.0639919
Douglas County, Minnesota	Minnesota	39933													415.303				0.243591	1.51745	2236.25	4712.09	93.4432				3.77926	6.39567	10.0919	2.17619	2.27379	1.12464	0.236723	0.0884596	0.0155172	0.141203	0.0176504											0.0639567
Brown County, Texas	Texas	38631													414				0.235649	1.46798	2163.34	4558.46	90.3965				3.7674	6.3756	10.0602	2.16936	2.19965	1.12111	0.23598	0.088182	0.0154685	0.14076	0.017595											0.063756
Fremont County, Wyoming	Wyoming	39721													413.098				0.242298	1.5094	2224.38	4687.08	92.9471				3.7592	6.36172	10.0383	2.16464	2.26171	1.11867	0.235466	0.08799	0.0154348	0.140453	0.0175567											0.0636172
St John the Baptist Parish, Louisiana	Louisiana	39694													412.818				0.242133	1.50837	2222.86	4683.89	92.884				3.75664	6.35739	10.0315	2.16316	2.26018	1.11791	0.235306	0.0879301	0.0154243	0.140358	0.0175447											0.0635739
Ottawa County, Ohio	Ohio	39692													412.797				0.242121	1.5083	2222.75	4683.66	92.8793				3.75645	6.35707	10.031	2.16306	2.26006	1.11785	0.235294	0.0879257	0.0154235	0.140351	0.0175439											0.0635707
Orleans County, New York	New York	39686													412.734				0.242085	1.50807	2222.42	4682.95	92.8652				3.75588	6.35611	10.0294	2.16273	2.25972	1.11768	0.235259	0.0879124	0.0154212	0.14033	0.0175412											0.0635611
Snyder County, Pennsylvania	Pennsylvania	39627													412.121				0.241725	1.50583	2219.11	4675.99	92.7272				3.7503	6.34666	10.0145	2.15951	2.25636	1.11602	0.234909	0.0877817	0.0153983	0.140121	0.0175151											0.0634666
Wyoming County, New York	New York	39588													411.715				0.241487	1.50434	2216.93	4671.38	92.6359				3.74661	6.34041	10.0047	2.15739	2.25414	1.11492	0.234678	0.0876953	0.0153831	0.139983	0.0174979											0.0634041
McKean County, Pennsylvania	Pennsylvania	39478													410.571				0.240816	1.50016	2210.77	4658.4	92.3785				3.7362	6.3228	9.97688	2.15139	2.24788	1.11183	0.234026	0.0874517	0.0153404	0.139594	0.0174493											0.063228
Albany County, Wyoming	Wyoming	39288													408.595				0.239657	1.49294	2200.13	4635.98	91.9339				3.71822	6.29237	9.92886	2.14104	2.23706	1.10648	0.232899	0.0870308	0.0152665	0.138922	0.0173653											0.0629237
Colleton County, South Carolina	South Carolina	39259													408.294				0.23948	1.49184	2198.5	4632.56	91.8661				3.71547	6.28772	9.92153	2.13946	2.23541	1.10566	0.232727	0.0869665	0.0152553	0.13882	0.0173525											0.0628772
Titus County, Texas	Texas	31547													408				0.192437	1.19879	1766.63	3722.55	73.82				3.7128	6.2832	9.9144	2.13792	1.79629	1.10486	0.23256	0.086904	0.0152443	0.13872	0.01734											0.062832
Newberry County, South Carolina	South Carolina	39203													407.711				0.239138	1.48971	2195.37	4625.95	91.735				3.71017	6.27875	9.90738	2.13641	2.23222	1.10408	0.232395	0.0868425	0.0152335	0.138622	0.0173277											0.0627875
Moore County, Texas	Texas	21872													407.257		18.62		0.133419	0.831136	1224.83	2580.9	51.1805				3.70604	6.27175	9.89634	2.13402	1.24539	1.10285	0.232136	0.0867457	0.0152165	0.138467	0.0173084											0.0627175
Lawrence County, Missouri	Missouri	39151													407.17				0.238821	1.48774	2192.46	4619.82	91.6133				3.70525	6.27042	9.89424	2.13357	2.22926	1.10262	0.232087	0.0867273	0.0152133	0.138438	0.0173047											0.0627042
Orange County, Virginia	Virginia	38986													405.454				0.237815	1.48147	2183.22	4600.35	91.2272				3.68964	6.244	9.85254	2.12458	2.21986	1.09797	0.231109	0.0863618	0.0151492	0.137854	0.0172318											0.06244
Pike County, Mississippi	Mississippi	38980													405.392				0.237778	1.48124	2182.88	4599.64	91.2132				3.68907	6.24304	9.85103	2.12425	2.21952	1.0978	0.231073	0.0863485	0.0151469	0.137833	0.0172292											0.0624304
Calloway County, Kentucky	Kentucky	38975													405.34				0.237748	1.48105	2182.6	4599.05	91.2015				3.68859	6.24224	9.84976	2.12398	2.21924	1.09766	0.231044	0.0863374	0.0151449	0.137816	0.0172269											0.0624224
Champaign County, Ohio	Ohio	38907													404.633				0.237333	1.47847	2178.79	4591.03	91.0424				3.68216	6.23135	9.83258	2.12028	2.21536	1.09575	0.230641	0.0861868	0.0151185	0.137575	0.0171969											0.0623135
Crawford County, Kansas	Kansas	38904													404.602				0.237314	1.47835	2178.62	4590.67	91.0354				3.68187	6.23086	9.83182	2.12011	2.21519	1.09566	0.230623	0.0861801	0.0151173	0.137565	0.0171956											0.0623086
Tazewell County, Virginia	Virginia	38875													404.3				0.237138	1.47725	2177	4587.25	90.9675				3.67913	6.22622	9.82449	2.11853	2.21354	1.09484	0.230451	0.0861159	0.0151061	0.137462	0.0171828											0.0622622
Hale County, Texas	Texas	31953													403				0.194913	1.21421	1789.37	3770.45	74.77				3.6673	6.2062	9.7929	2.11172	1.8194	1.09132	0.22971	0.085839	0.0150575	0.13702	0.0171275											0.062062
Macon County, North Carolina	North Carolina	38717													402.657				0.236174	1.47125	2168.15	4568.61	90.5978				3.66418	6.20091	9.78456	2.10992	2.20455	1.09039	0.229514	0.0857659	0.0150447	0.136903	0.0171129											0.0620091
Defiance County, Ohio	Ohio	38644													401.898				0.235728	1.46847	2164.06	4559.99	90.427				3.65727	6.18922	9.76611	2.10594	2.20039	1.08834	0.229082	0.0856042	0.0150163	0.136645	0.0170806											0.0618922
Boone County, Arkansas	Arkansas	38636													401.814				0.23568	1.46817	2163.62	4559.05	90.4082				3.65651	6.18794	9.76409	2.10551	2.19993	1.08811	0.229034	0.0855865	0.0150132	0.136617	0.0170771											0.0618794
Montgomery County, Indiana	Indiana	38633													401.783				0.235661	1.46805	2163.45	4558.69	90.4012				3.65623	6.18746	9.76333	2.10534	2.19976	1.08803	0.229016	0.0855798	0.015012	0.136606	0.0170758											0.0618746
Fayette County, West Virginia	West Virginia	38600													401.44				0.23546	1.4668	2161.6	4554.8	90.324				3.6531	6.18218	9.75499	2.10355	2.19788	1.0871	0.228821	0.0855067	0.0149992	0.13649	0.0170612											0.0618218
Warren County, Missouri	Missouri	38478													400.171				0.234716	1.46216	2154.77	4540.4	90.0385				3.64156	6.16264	9.72416	2.0969	2.19094	1.08366	0.228098	0.0852365	0.0149518	0.136058	0.0170073											0.0616264
Des Moines County, Iowa	Iowa	38411													399.474				0.234307	1.45962	2151.02	4532.5	89.8817				3.63522	6.15191	9.70723	2.09325	2.18712	1.08178	0.2277	0.085088	0.0149258	0.135821	0.0169777											0.0615191
Avoyelles Parish, Louisiana	Louisiana	38373													399.079				0.234075	1.45817	2148.89	4528.01	89.7928				3.63162	6.14582	9.69762	2.09118	2.18496	1.08071	0.227475	0.0850039	0.014911	0.135687	0.0169609											0.0614582
Finney County, Kansas	Kansas	38354													398.882				0.233959	1.45745	2147.82	4525.77	89.7484				3.62982	6.14278	9.69282	2.09014	2.18388	1.08017	0.227363	0.0849618	0.0149036	0.13562	0.0169525											0.0614278
Independence County, Arkansas	Arkansas	38345													398.788				0.233904	1.45711	2147.32	4524.71	89.7273				3.62897	6.14134	9.69055	2.08965	2.18336	1.07992	0.227309	0.0849418	0.0149001	0.135588	0.0169485											0.0614134
Pontotoc County, Oklahoma	Oklahoma	38310													398.424				0.233691	1.45578	2145.36	4520.58	89.6454				3.62566	6.13573	9.6817	2.08774	2.18137	1.07893	0.227102	0.0848643	0.0148865	0.135464	0.016933											0.0613573
Uintah County, Utah	Utah	38307													398.393				0.233673	1.45567	2145.19	4520.23	89.6384				3.62537	6.13525	9.68095	2.08758	2.1812	1.07885	0.227084	0.0848577	0.0148853	0.135454	0.0169317											0.0613525
Woodford County, Illinois	Illinois	38290													398.216				0.233569	1.45502	2144.24	4518.22	89.5986				3.62377	6.13253	9.67665	2.08665	2.18023	1.07837	0.226983	0.08482	0.0148787	0.135393	0.0169242											0.0613253
Talbot County, Maryland	Maryland	38244													397.738				0.233288	1.45327	2141.66	4512.79	89.491				3.61941	6.12516	9.66502	2.08415	2.17761	1.07707	0.22671	0.0847181	0.0148609	0.135231	0.0169038											0.0612516
Guernsey County, Ohio	Ohio	38219													397.478				0.233136	1.45232	2140.26	4509.84	89.4325				3.61705	6.12116	9.65871	2.08278	2.17619	1.07637	0.226562	0.0846627	0.0148512	0.135142	0.0168928											0.0612116
Dare County, North Carolina	North Carolina	38183													397.103				0.232916	1.45095	2138.25	4505.59	89.3482				3.61364	6.11539	9.64961	2.08082	2.17414	1.07536	0.226349	0.084583	0.0148372	0.135015	0.0168769											0.0611539
Oneida County, Wisconsin	Wisconsin	38175													397.02				0.232868	1.45065	2137.8	4504.65	89.3295				3.61288	6.11411	9.64759	2.08038	2.17368	1.07513	0.226301	0.0845653	0.0148341	0.134987	0.0168733											0.0611411
Jasper County, Iowa	Iowa	38107													396.313				0.232453	1.44807	2133.99	4496.63	89.1704				3.60645	6.10322	9.6304	2.07668	2.16981	1.07322	0.225898	0.0844146	0.0148076	0.134746	0.0168433											0.0610322
Susquehanna County, Pennsylvania	Pennsylvania	38100													396.24				0.23241	1.4478	2133.6	4495.8	89.154				3.60578	6.1021	9.62863	2.0763	2.16941	1.07302	0.225857	0.0843991	0.0148049	0.134722	0.0168402											0.061021
Mississippi County, Arkansas	Arkansas	38095													396.188				0.232379	1.44761	2133.32	4495.21	89.1423				3.60531	6.1013	9.62737	2.07603	2.16913	1.07288	0.225827	0.084388	0.014803	0.134704	0.016838											0.061013
Addison County, Vermont	Vermont	38047													395.689				0.232087	1.44579	2130.63	4489.55	89.03				3.60077	6.09361	9.61524	2.07341	2.1664	1.07153	0.225543	0.0842817	0.0147843	0.134534	0.0168168											0.0609361
Houghton County, Michigan	Michigan	38041													395.626				0.23205	1.44556	2130.3	4488.84	89.0159				3.6002	6.09265	9.61372	2.07308	2.16605	1.07136	0.225507	0.0842684	0.014782	0.134513	0.0168141											0.0609265
Yadkin County, North Carolina	North Carolina	37995													395.148				0.231769	1.44381	2127.72	4483.41	88.9083				3.59585	6.08528	9.6021	2.07058	2.16344	1.07006	0.225234	0.0841665	0.0147641	0.13435	0.0167938											0.0608528
Scott County, Missouri	Missouri	37957													394.753				0.231538	1.44237	2125.59	4478.93	88.8194				3.59225	6.07919	9.59249	2.0685	2.16127	1.06899	0.225009	0.0840823	0.0147493	0.134216	0.016777											0.0607919
Austin County, Texas	Texas	32546													394				0.198531	1.23675	1822.58	3840.43	76.1576				3.5854	6.0676	9.5742	2.06456	1.85317	1.06695	0.22458	0.083922	0.0147212	0.13396	0.016745											0.060676
Howard County, Texas	Texas	30833													394				0.188081	1.17165	1726.65	3638.29	72.1492				3.5854	6.0676	9.5742	2.06456	1.75563	1.06695	0.22458	0.083922	0.0147212	0.13396	0.016745											0.060676
Dodge County, Nebraska	Nebraska	37884													393.994				0.231092	1.43959	2121.5	4470.31	88.6486				3.58534	6.0675	9.57404	2.06453	2.15711	1.06693	0.224576	0.0839206	0.014721	0.133958	0.0167447											0.060675
Clinton County, Pennsylvania	Pennsylvania	37865													393.796				0.230977	1.43887	2120.44	4468.07	88.6041				3.58354	6.06446	9.56924	2.06349	2.15603	1.0664	0.224464	0.0838785	0.0147136	0.133891	0.0167363											0.0606446
Wasatch County, Utah	Utah	37858													393.723				0.230934	1.4386	2120.05	4467.24	88.5877				3.58288	6.06334	9.56747	2.06311	2.15563	1.0662	0.224422	0.083863	0.0147109	0.133866	0.0167332											0.0606334
Marshall County, Tennessee	Tennessee	37847													393.609				0.230867	1.43819	2119.43	4465.95	88.562				3.58184	6.06158	9.56469	2.06251	2.15501	1.06589	0.224357	0.0838387	0.0147066	0.133827	0.0167284											0.0606158
Putnam County, Indiana	Indiana	37804													393.162				0.230604	1.43655	2117.02	4460.87	88.4614				3.57777	6.05469	9.55383	2.06017	2.15256	1.06468	0.224102	0.0837434	0.0146899	0.133675	0.0167094											0.0605469
Covington County, Alabama	Alabama	37748													392.579				0.230263	1.43442	2113.89	4454.26	88.3303				3.57247	6.04572	9.53967	2.05712	2.14937	1.0631	0.22377	0.0836194	0.0146681	0.133477	0.0166846											0.0604572
Clark County, Kentucky	Kentucky	37673													391.799				0.229805	1.43157	2109.69	4445.41	88.1548				3.56537	6.03371	9.52072	2.05303	2.1451	1.06099	0.223326	0.0834532	0.014639	0.133212	0.0166515											0.0603371
Cocke County, Tennessee	Tennessee	37596													390.998				0.229336	1.42865	2105.38	4436.33	87.9746				3.55809	6.02138	9.50126	2.04883	2.14072	1.05882	0.222869	0.0832827	0.0146091	0.132939	0.0166174											0.0602138
Wayne County, West Virginia	West Virginia	37589													390.926				0.229293	1.42838	2104.98	4435.5	87.9583				3.55742	6.02025	9.49949	2.04845	2.14032	1.05863	0.222828	0.0832672	0.0146063	0.132915	0.0166143											0.0602025
Sagadahoc County, Maine	Maine	37582													390.853				0.22925	1.42812	2104.59	4434.68	87.9419				3.55676	6.01913	9.49772	2.04807	2.13992	1.05843	0.222786	0.0832516	0.0146036	0.13289	0.0166112											0.0601913
Cass County, Indiana	Indiana	37559													390.614				0.22911	1.42724	2103.3	4431.96	87.8881				3.55458	6.01545	9.49191	2.04682	2.13861	1.05778	0.22265	0.0832007	0.0145947	0.132809	0.0166011											0.0601545
Kleberg County, Texas	Texas	30442													390				0.185696	1.1568	1704.75	3592.16	71.2343				3.549	6.006	9.477	2.0436	1.73337	1.05612	0.2223	0.08307	0.0145718	0.1326	0.016575											0.06006
Brown County, South Dakota	South Dakota	37495													389.948				0.228719	1.42481	2099.72	4424.41	87.7383				3.54853	6.0052	9.47574	2.04333	2.13497	1.05598	0.22227	0.0830589	0.0145698	0.132582	0.0165728											0.060052
Steele County, Minnesota	Minnesota	37434													389.314				0.228347	1.42249	2096.3	4417.21	87.5956				3.54275	5.99543	9.46032	2.04	2.13149	1.05426	0.221909	0.0829238	0.0145461	0.132367	0.0165458											0.0599543
Ward County, Texas	Texas	11038													389				0.0673318	0.419444	618.128	1302.48	25.8289				3.5399	5.9906	9.4527	2.03836	0.628504	1.05341	0.22173	0.082857	0.0145344	0.13226	0.0165325											0.059906
Warren County, Pennsylvania	Pennsylvania	37373													388.679				0.227975	1.42017	2092.89	4410.01	87.4528				3.53698	5.98566	9.4449	2.03668	2.12802	1.05254	0.221547	0.0827887	0.0145224	0.132151	0.0165189											0.0598566
Whitley County, Kentucky	Kentucky	37233													387.223				0.227121	1.41485	2085.05	4393.49	87.1252				3.52373	5.96324	9.40952	2.02905	2.12005	1.0486	0.220717	0.0824785	0.014468	0.131656	0.016457											0.0596324
Green County, Wisconsin	Wisconsin	37183													386.703				0.226816	1.41295	2082.25	4387.59	87.0082				3.519	5.95523	9.39689	2.02632	2.1172	1.04719	0.220421	0.0823678	0.0144486	0.131479	0.0164349											0.0595523
Wakulla County, Florida	Florida	37115													385.996				0.226402	1.41037	2078.44	4379.57	86.8491				3.51256	5.94434	9.3797	2.02262	2.11333	1.04528	0.220018	0.0822171	0.0144222	0.131239	0.0164048											0.0594434
Clinton County, Illinois	Illinois	37087													385.705				0.226231	1.40931	2076.87	4376.27	86.7836				3.50991	5.93985	9.37263	2.02109	2.11173	1.04449	0.219852	0.0821551	0.0144113	0.13114	0.0163925											0.0593985
Okmulgee County, Oklahoma	Oklahoma	37084													385.674				0.226212	1.40919	2076.7	4375.91	86.7766				3.50963	5.93937	9.37187	2.02093	2.11156	1.0444	0.219834	0.0821485	0.0144101	0.131129	0.0163911											0.0593937
Bennington County, Vermont	Vermont	37039													385.206				0.225938	1.40748	2074.18	4370.6	86.6713				3.50537	5.93217	9.3605	2.01848	2.109	1.04314	0.219567	0.0820488	0.0143926	0.13097	0.0163712											0.0593217
Franklin County, Illinois	Illinois	37033													385.143				0.225901	1.40725	2073.85	4369.89	86.6572				3.5048	5.93121	9.35898	2.01815	2.10866	1.04297	0.219532	0.0820355	0.0143903	0.130949	0.0163686											0.0593121
Union County, Arkansas	Arkansas	37008													384.883				0.225749	1.4063	2072.45	4366.94	86.5987				3.50244	5.9272	9.35266	2.01679	2.10724	1.04226	0.219383	0.0819801	0.0143806	0.13086	0.0163575											0.059272
Coshocton County, Ohio	Ohio	37003													384.831				0.225718	1.40611	2072.17	4366.35	86.587				3.50196	5.9264	9.3514	2.01652	2.10695	1.04212	0.219354	0.081969	0.0143786	0.130843	0.0163553											0.059264
Huntington County, Indiana	Indiana	36944													384.218				0.225358	1.40387	2068.86	4359.39	86.449				3.49638	5.91695	9.33649	2.0133	2.10359	1.04046	0.219004	0.0818383	0.0143557	0.130634	0.0163292											0.0591695
Harris County, Georgia	Georgia	36929													384.062				0.225267	1.4033	2068.02	4357.62	86.4139				3.49496	5.91455	9.3327	2.01248	2.10274	1.04004	0.218915	0.0818051	0.0143499	0.130581	0.0163226											0.0591455
Webster County, Iowa	Iowa	36909													383.854				0.225145	1.40254	2066.9	4355.26	86.3671				3.49307	5.91135	9.32764	2.01139	2.1016	1.03948	0.218797	0.0817608	0.0143421	0.13051	0.0163138											0.0591135
Clarion County, Pennsylvania	Pennsylvania	36855													383.292				0.224816	1.40049	2063.88	4348.89	86.2407				3.48796	5.9027	9.314	2.00845	2.09852	1.03795	0.218476	0.0816412	0.0143211	0.130319	0.0162899											0.059027
Graves County, Kentucky	Kentucky	36821													382.938				0.224608	1.3992	2061.98	4344.88	86.1611				3.48474	5.89725	9.3054	2.0066	2.09659	1.037	0.218275	0.0815659	0.0143079	0.130199	0.0162749											0.0589725
McLeod County, Minnesota	Minnesota	36780													382.512				0.224358	1.39764	2059.68	4340.04	86.0652				3.48086	5.89068	9.29504	2.00436	2.09425	1.03584	0.218032	0.0814751	0.014292	0.130054	0.0162568											0.0589068
Lincoln County, Tennessee	Tennessee	36751													382.21				0.224181	1.39654	2058.06	4336.62	85.9973				3.47811	5.88604	9.28771	2.00278	2.0926	1.03503	0.21786	0.0814108	0.0142807	0.129952	0.0162439											0.0588604
Carlton County, Minnesota	Minnesota	36745													382.148				0.224144	1.39631	2057.72	4335.91	85.9833				3.47755	5.88508	9.2862	2.00246	2.09226	1.03486	0.217824	0.0813975	0.0142784	0.12993	0.0162413											0.0588508
DeSoto County, Florida	Florida	36744													382.138				0.224138	1.39627	2057.66	4335.79	85.981				3.47745	5.88492	9.28594	2.0024	2.0922	1.03483	0.217818	0.0813953	0.014278	0.129927	0.0162408											0.0588492
Essex County, New York	New York	36744													382.138				0.224138	1.39627	2057.66	4335.79	85.981				3.47745	5.88492	9.28594	2.0024	2.0922	1.03483	0.217818	0.0813953	0.014278	0.129927	0.0162408											0.0588492
Laclede County, Missouri	Missouri	36738													382.075				0.224102	1.39604	2057.33	4335.08	85.9669				3.47688	5.88396	9.28443	2.00207	2.09186	1.03466	0.217783	0.081382	0.0142757	0.129906	0.0162382											0.0588396
Beauregard Parish, Louisiana	Louisiana	36695													381.628				0.223839	1.39441	2054.92	4330.01	85.8663				3.47281	5.87707	9.27356	1.99973	2.08941	1.03345	0.217528	0.0812868	0.014259	0.129754	0.0162192											0.0587707
Alexander County, North Carolina	North Carolina	36693													381.607				0.223827	1.39433	2054.81	4329.77	85.8616				3.47263	5.87675	9.27305	1.99962	2.0893	1.03339	0.217516	0.0812823	0.0142582	0.129746	0.0162183											0.0587675
Delta County, Michigan	Michigan	36687													381.545				0.223791	1.39411	2054.47	4329.07	85.8476				3.47206	5.87579	9.27154	1.99929	2.08896	1.03322	0.217481	0.081269	0.0142558	0.129725	0.0162157											0.0587579
Bethel Census Area, Alaska	Alaska	18237	113981	0.16											381.336		20.91		0.111246	0.693006	1021.27	2151.97	42.6746				3.47015	5.87257	9.26646	1.9982	1.03841	1.03266	0.217361	0.0812245	0.014248	0.129654	0.0162068											0.0587257
Escambia County, Alabama	Alabama	36630													380.952				0.223443	1.39194	2051.28	4322.34	85.7142				3.46666	5.86666	9.25713	1.99619	2.08571	1.03162	0.217143	0.0811428	0.0142337	0.129524	0.0161905											0.0586666
Adams County, Indiana	Indiana	36584													380.474				0.223162	1.39019	2048.7	4316.91	85.6066				3.46231	5.85929	9.24551	1.99368	2.08309	1.03032	0.21687	0.0810409	0.0142158	0.129361	0.0161701											0.0585929
Pickens County, Georgia	Georgia	36580													380.432				0.223138	1.39004	2048.48	4316.44	85.5972				3.46193	5.85865	9.2445	1.99346	2.08287	1.03021	0.216846	0.081032	0.0142143	0.129347	0.0161684											0.0585865
Sioux County, Iowa	Iowa	36554													380.162				0.222979	1.38905	2047.02	4313.37	85.5364				3.45947	5.85449	9.23793	1.99205	2.08138	1.02948	0.216692	0.0809744	0.0142042	0.129255	0.0161569											0.0585449
Williams County, Ohio	Ohio	36554													380.162				0.222979	1.38905	2047.02	4313.37	85.5364				3.45947	5.85449	9.23793	1.99205	2.08138	1.02948	0.216692	0.0809744	0.0142042	0.129255	0.0161569											0.0585449
Lincoln County, Maine	Maine	36491													379.506				0.222595	1.38666	2043.5	4305.94	85.3889				3.45351	5.8444	9.22201	1.98861	2.0778	1.0277	0.216319	0.0808349	0.0141797	0.129032	0.016129											0.058444
Marion County, Illinois	Illinois	36437													378.945				0.222266	1.38461	2040.47	4299.57	85.2626				3.4484	5.83575	9.20836	1.98567	2.07472	1.02618	0.215999	0.0807152	0.0141587	0.128841	0.0161052											0.0583575
Dyer County, Tennessee	Tennessee	36403													378.591				0.222058	1.38331	2038.57	4295.55	85.183				3.44518	5.8303	9.19977	1.98382	2.07279	1.02522	0.215797	0.0806399	0.0141455	0.128721	0.0160901											0.058303
Brookings County, South Dakota	South Dakota	36359													378.134				0.22179	1.38164	2036.1	4290.36	85.0801				3.44102	5.82326	9.18865	1.98142	2.07028	1.02399	0.215536	0.0805425	0.0141284	0.128565	0.0160707											0.0582326
Chippewa County, Michigan	Michigan	36253													377.031				0.221143	1.37761	2030.17	4277.85	84.832				3.43098	5.80628	9.16186	1.97564	2.06425	1.021	0.214908	0.0803076	0.0140872	0.128191	0.0160238											0.0580628
Ware County, Georgia	Georgia	36222													376.709				0.220954	1.37644	2028.43	4274.2	84.7595				3.42805	5.80132	9.15402	1.97395	2.06248	1.02013	0.214724	0.080239	0.0140752	0.128081	0.0160101											0.0580132
Silver Bow County, Montana	Montana	36134													375.794				0.220417	1.37309	2023.5	4263.81	84.5536				3.41972	5.78722	9.13178	1.96916	2.05747	1.01765	0.214202	0.080044	0.014041	0.12777	0.0159712											0.0578722
Jefferson County, Illinois	Illinois	36107													375.513				0.220253	1.37207	2021.99	4260.63	84.4904				3.41717	5.7829	9.12496	1.96769	2.05593	1.01689	0.214042	0.0799842	0.0140305	0.127674	0.0159593											0.057829
Lumpkin County, Georgia	Georgia	36016													374.566				0.219698	1.36861	2016.9	4249.89	84.2774				3.40855	5.76832	9.10196	1.96273	2.05075	1.01433	0.213503	0.0797826	0.0139951	0.127353	0.0159191											0.0576832
Natchitoches Parish, Louisiana	Louisiana	35982													374.213				0.21949	1.36732	2014.99	4245.88	84.1979				3.40534	5.76288	9.09337	1.96088	2.04882	1.01337	0.213301	0.0797073	0.0139819	0.127232	0.015904											0.0576288
Palo Pinto County, Texas	Texas	30231													374				0.184409	1.14878	1692.94	3567.26	70.7405				3.4034	5.7596	9.0882	1.95976	1.72135	1.01279	0.21318	0.079662	0.0139739	0.12716	0.015895											0.057596
Morrow County, Ohio	Ohio	35927													373.641				0.219155	1.36523	2011.91	4239.39	84.0692				3.40013	5.75407	9.07947	1.95788	2.04568	1.01182	0.212975	0.0795855	0.0139605	0.127038	0.0158797											0.0575407
Knox County, Indiana	Indiana	35872													373.069				0.218819	1.36314	2008.83	4232.9	83.9405				3.39493	5.74526	9.06557	1.95488	2.04255	1.01027	0.212649	0.0794637	0.0139392	0.126843	0.0158554											0.0574526
Shelby County, Texas	Texas	24192													372				0.147571	0.919296	1354.75	2854.66	56.6093				3.3852	5.7288	9.0396	1.94928	1.37749	1.00738	0.21204	0.079236	0.0138992	0.12648	0.01581											0.057288
Miami County, Kansas	Kansas	35737													371.665				0.217996	1.35801	2001.27	4216.97	83.6246				3.38215	5.72364	9.03145	1.94752	2.03486	1.00647	0.211849	0.0791646	0.0138867	0.126366	0.0157958											0.0572364
Scotts Bluff County, Nebraska	Nebraska	35734													371.634				0.217977	1.35789	2001.1	4216.61	83.6176				3.38187	5.72316	9.0307	1.94736	2.03469	1.00638	0.211831	0.079158	0.0138855	0.126355	0.0157944											0.0572316
Perry County, Ohio	Ohio	35682													371.093				0.21766	1.35592	1998.19	4210.48	83.4959				3.37694	5.71483	9.01756	1.94453	2.03173	1.00492	0.211523	0.0790428	0.0138653	0.126172	0.0157714											0.0571483
Wapello County, Iowa	Iowa	35681													371.082				0.217654	1.35588	1998.14	4210.36	83.4935				3.37685	5.71467	9.0173	1.94447	2.03168	1.00489	0.211517	0.0790406	0.0138649	0.126168	0.015771											0.0571467
Barry County, Missouri	Missouri	35618													370.427				0.21727	1.35348	1994.61	4202.92	83.3461				3.37089	5.70458	9.00138	1.94104	2.02809	1.00312	0.211144	0.078901	0.0138405	0.125945	0.0157432											0.0570458
Jasper County, South Carolina	South Carolina	35618													370.427				0.21727	1.35348	1994.61	4202.92	83.3461				3.37089	5.70458	9.00138	1.94104	2.02809	1.00312	0.211144	0.078901	0.0138405	0.125945	0.0157432											0.0570458
Miami County, Indiana	Indiana	35613													370.375				0.217239	1.35329	1994.33	4202.33	83.3344				3.37041	5.70378	9.00012	1.94077	2.0278	1.00298	0.211114	0.0788899	0.0138385	0.125928	0.0157409											0.0570378
Madison County, Nebraska	Nebraska	35579													370.022				0.217032	1.352	1992.42	4198.32	83.2549				3.3672	5.69833	8.99152	1.93891	2.02587	1.00202	0.210912	0.0788146	0.0138253	0.125807	0.0157259											0.0569833
Dallas County, Alabama	Alabama	35545													369.668				0.216825	1.35071	1990.52	4194.31	83.1753				3.36398	5.69289	8.98293	1.93706	2.02393	1.00106	0.210711	0.0787393	0.0138121	0.125687	0.0157109											0.0569289
Platte County, Nebraska	Nebraska	35499													369.19				0.216544	1.34896	1987.94	4188.88	83.0677				3.35963	5.68552	8.97131	1.93455	2.02131	0.999765	0.210438	0.0786374	0.0137942	0.125524	0.0156906											0.0568552
Jasper County, Texas	Texas	32907													369				0.200733	1.25047	1842.79	3883.03	77.0024				3.3579	5.6826	8.9667	1.93356	1.87372	0.999252	0.21033	0.078597	0.0137871	0.12546	0.0156825											0.056826
Becker County, Minnesota	Minnesota	35444													368.618				0.216208	1.34687	1984.86	4182.39	82.939				3.35442	5.67671	8.95741	1.93156	2.01818	0.998216	0.210112	0.0785155	0.0137728	0.12533	0.0156662											0.0567671
Livingston County, Illinois	Illinois	35375													367.9				0.215787	1.34425	1981	4174.25	82.7775				3.34789	5.66566	8.93997	1.9278	2.01425	0.996273	0.209703	0.0783627	0.013746	0.125086	0.0156357											0.0566566
Greenup County, Kentucky	Kentucky	35273													366.839				0.215165	1.34037	1975.29	4162.21	82.5388				3.33824	5.64932	8.91419	1.92224	2.00844	0.993401	0.209098	0.0781367	0.0137064	0.124725	0.0155907											0.0564932
Webster Parish, Louisiana	Louisiana	35184													365.914				0.214622	1.33699	1970.3	4151.71	82.3306				3.32981	5.63507	8.8917	1.91739	2.00338	0.990894	0.208571	0.0779396	0.0136718	0.124411	0.0155513											0.0563507
Fannin County, Texas	Texas	38650													365				0.235765	1.4687	2164.4	4560.7	90.441				3.3215	5.621	8.8695	1.9126	2.20073	0.98842	0.20805	0.077745	0.0136377	0.1241	0.0155125											0.05621
Wise County, Virginia	Virginia	34973													363.719				0.213335	1.32897	1958.49	4126.81	81.8368				3.30984	5.60128	8.83838	1.90589	1.99136	0.984952	0.20732	0.0774722	0.0135898	0.123665	0.0154581											0.0560128
Lincoln County, Oklahoma	Oklahoma	34972													363.709				0.213329	1.32894	1958.43	4126.7	81.8345				3.30975	5.60112	8.83812	1.90583	1.99131	0.984923	0.207314	0.07747	0.0135894	0.123661	0.0154576											0.0560112
Monroe County, Illinois	Illinois	34969													363.678				0.213311	1.32882	1958.26	4126.34	81.8275				3.30947	5.60064	8.83737	1.90567	1.99113	0.984839	0.207296	0.0774633	0.0135883	0.12365	0.0154563											0.0560064
Lincoln County, Mississippi	Mississippi	34956													363.542				0.213232	1.32833	1957.54	4124.81	81.797				3.30824	5.59855	8.83408	1.90496	1.99039	0.984473	0.207219	0.0774345	0.0135832	0.123604	0.0154506											0.0559855
Grimes County, Texas	Texas	33448													363				0.204033	1.27102	1873.09	3946.86	78.2683				3.3033	5.5902	8.8209	1.90212	1.90453	0.983004	0.20691	0.077319	0.0135629	0.12342	0.0154275											0.055902
Whitley County, Indiana	Indiana	34885													362.804				0.212799	1.32563	1953.56	4116.43	81.6309				3.30152	5.58718	8.81614	1.90109	1.98635	0.982473	0.206798	0.0772773	0.0135556	0.123353	0.0154192											0.0558718
Steuben County, Indiana	Indiana	34862													362.565				0.212658	1.32476	1952.27	4113.72	81.5771				3.29934	5.5835	8.81032	1.89984	1.98504	0.981825	0.206662	0.0772263	0.0135467	0.123272	0.015409											0.055835
Jefferson County, Idaho	Idaho	34854													362.482				0.212609	1.32445	1951.82	4112.77	81.5584				3.29858	5.58222	8.8083	1.8994	1.98459	0.9816	0.206615	0.0772086	0.0135436	0.123244	0.0154055											0.0558222
Clark County, Wisconsin	Wisconsin	34801													361.93				0.212286	1.32244	1948.86	4106.52	81.4343				3.29357	5.57373	8.79491	1.89652	1.98157	0.980108	0.2063	0.0770912	0.013523	0.123056	0.015382											0.0557373
Rhea County, Tennessee	Tennessee	34759													361.494				0.21203	1.32084	1946.5	4101.56	81.3361				3.28959	5.567	8.78429	1.89423	1.97918	0.978925	0.206051	0.0769981	0.0135067	0.122908	0.0153635											0.05567
Effingham County, Illinois	Illinois	34602													359.861				0.211072	1.31488	1937.71	4083.04	80.9687				3.27473	5.54186	8.74462	1.88567	1.97024	0.974503	0.205121	0.0766504	0.0134457	0.122353	0.0152941											0.0554186
Floyd County, Kentucky	Kentucky	34532													359.133				0.210645	1.31222	1933.79	4074.78	80.8049				3.26811	5.53065	8.72693	1.88186	1.96625	0.972532	0.204706	0.0764953	0.0134185	0.122105	0.0152631											0.0553065
Morrison County, Minnesota	Minnesota	34520													359.008				0.210572	1.31176	1933.12	4073.36	80.7768				3.26697	5.52872	8.72389	1.8812	1.96557	0.972194	0.204635	0.0764687	0.0134138	0.122063	0.0152578											0.0552872
Nicollet County, Minnesota	Minnesota	34493													358.727				0.210407	1.31073	1931.61	4070.17	80.7136				3.26442	5.5244	8.71707	1.87973	1.96403	0.971433	0.204475	0.0764089	0.0134033	0.121967	0.0152459											0.055244
Taos County, New Mexico	New Mexico	34482													358.613				0.21034	1.31032	1930.99	4068.88	80.6879				3.26338	5.52264	8.71429	1.87913	1.96341	0.971123	0.204409	0.0763845	0.013399	0.121928	0.015241											0.0552264
Wexford County, Michigan	Michigan	34460													358.384				0.210206	1.30948	1929.76	4066.28	80.6364				3.26129	5.51911	8.70873	1.87793	1.96215	0.970504	0.204279	0.0763358	0.0133905	0.121851	0.0152313											0.0551911
Marshall County, Mississippi	Mississippi	34374													357.49				0.209681	1.30621	1924.94	4056.13	80.4352				3.25316	5.50534	8.687	1.87325	1.95726	0.968082	0.203769	0.0761453	0.0133571	0.121546	0.0151933											0.0550534
Caroline County, Maryland	Maryland	34248													356.179				0.208913	1.30142	1917.89	4041.26	80.1403				3.24123	5.48516	8.65515	1.86638	1.95008	0.964533	0.203022	0.0758662	0.0133081	0.121101	0.0151376											0.0548516
Alcorn County, Mississippi	Mississippi	34228													355.971				0.208791	1.30066	1916.77	4038.9	80.0935				3.23934	5.48196	8.6501	1.86529	1.94894	0.96397	0.202904	0.0758219	0.0133003	0.12103	0.0151288											0.0548196
Putnam County, Ohio	Ohio	34206													355.742				0.208657	1.29983	1915.54	4036.31	80.042				3.23726	5.47843	8.64454	1.86409	1.94769	0.96335	0.202773	0.0757731	0.0132918	0.120952	0.0151191											0.0547843
Morton County, North Dakota	North Dakota	34194													355.618				0.208583	1.29937	1914.86	4034.89	80.014				3.23612	5.47651	8.64151	1.86344	1.94701	0.963012	0.202702	0.0757465	0.0132871	0.12091	0.0151137											0.0547651
Cowley County, Kansas	Kansas	34186													355.534				0.208535	1.29907	1914.42	4033.95	79.9952				3.23536	5.47523	8.63949	1.863	1.94655	0.962787	0.202655	0.0757288	0.013284	0.120882	0.0151102											0.0547523
Botetourt County, Virginia	Virginia	34129													354.942				0.208187	1.2969	1911.22	4027.22	79.8619				3.22997	5.4661	8.62508	1.85989	1.94331	0.961182	0.202317	0.0756026	0.0132619	0.12068	0.015085											0.054661
Transylvania County, North Carolina	North Carolina	34103													354.671				0.208028	1.29591	1909.77	4024.15	79.801				3.22751	5.46194	8.61851	1.85848	1.94182	0.96045	0.202163	0.075545	0.0132518	0.120588	0.0150735											0.0546194
Daviess County, Indiana	Indiana	34097													354.609				0.207992	1.29569	1909.43	4023.45	79.787				3.22694	5.46098	8.61699	1.85815	1.94148	0.960281	0.202127	0.0755317	0.0132494	0.120567	0.0150709											0.0546098
Lee County, Georgia	Georgia	34073													354.359				0.207845	1.29477	1908.09	4020.61	79.7308				3.22467	5.45713	8.61093	1.85684	1.94012	0.959605	0.201985	0.0754785	0.0132401	0.120482	0.0150603											0.0545713
Ford County, Kansas	Kansas	34072													354.349				0.207839	1.29474	1908.03	4020.5	79.7285				3.22457	5.45697	8.61068	1.85679	1.94006	0.959577	0.201979	0.0754763	0.0132397	0.120479	0.0150598											0.0545697
Preston County, West Virginia	West Virginia	34055													354.172				0.207735	1.29409	1907.08	4018.49	79.6887				3.22297	5.45425	8.60638	1.85586	1.93909	0.959098	0.201878	0.0754386	0.0132331	0.120418	0.0150523											0.0545425
Marion County, Iowa	Iowa	34048													354.099				0.207693	1.29382	1906.69	4017.66	79.6723				3.2223	5.45313	8.60461	1.85548	1.93869	0.958901	0.201837	0.0754231	0.0132304	0.120394	0.0150492											0.0545313
Greene County, Pennsylvania	Pennsylvania	33960													353.184				0.207156	1.29048	1901.76	4007.28	79.4664				3.21397	5.43903	8.58237	1.85068	1.93368	0.956422	0.201315	0.0752282	0.0131962	0.120083	0.0150103											0.0543903
Emmet County, Michigan	Michigan	33949													353.07				0.207089	1.29006	1901.14	4005.98	79.4407				3.21293	5.43727	8.57959	1.85008	1.93306	0.956112	0.20125	0.0752038	0.0131919	0.120044	0.0150055											0.0543727
Jefferson County, Washington	Washington	33944													353.018				0.207058	1.28987	1900.86	4005.39	79.429				3.21246	5.43647	8.57833	1.84981	1.93277	0.955972	0.20122	0.0751927	0.01319	0.120026	0.0150032											0.0543647
Scotland County, North Carolina	North Carolina	33898													352.539				0.206778	1.28812	1898.29	3999.96	79.3213				3.20811	5.4291	8.5667	1.84731	1.93015	0.954676	0.200947	0.0750908	0.0131721	0.119863	0.0149829											0.054291
Chambers County, Alabama	Alabama	33813													351.655				0.206259	1.28489	1893.53	3989.93	79.1224				3.20006	5.41549	8.54522	1.84267	1.92531	0.952282	0.200443	0.0749026	0.0131391	0.119563	0.0149453											0.0541549
Stark County, North Dakota	North Dakota	33767													351.177				0.205979	1.28315	1890.95	3984.51	79.0148				3.19571	5.40812	8.5336	1.84017	1.92269	0.950987	0.200171	0.0748007	0.0131212	0.1194	0.014925											0.0540812
Dawson County, Georgia	Georgia	33748													350.979				0.205863	1.28242	1889.89	3982.26	78.9703				3.19391	5.40508	8.52879	1.83913	1.92161	0.950452	0.200058	0.0747586	0.0131138	0.119333	0.0149166											0.0540508
Harvey County, Kansas	Kansas	33642													349.877				0.205216	1.2784	1883.95	3969.76	78.7223				3.18388	5.3881	8.50201	1.83335	1.91558	0.947466	0.19943	0.0745238	0.0130726	0.118958	0.0148698											0.053881
Pulaski County, Virginia	Virginia	33579													349.222				0.204832	1.276	1880.42	3962.32	78.5749				3.17792	5.37801	8.48608	1.82992	1.91199	0.945692	0.199056	0.0743842	0.0130481	0.118735	0.0148419											0.0537801
Lawrence County, Alabama	Alabama	33567													349.097				0.204759	1.27555	1879.75	3960.91	78.5468				3.17678	5.37609	8.48305	1.82927	1.9113	0.945354	0.198985	0.0743576	0.0130435	0.118693	0.0148366											0.0537609
Lee County, Illinois	Illinois	33544													348.858				0.204618	1.27467	1878.46	3958.19	78.493				3.1746	5.37241	8.47724	1.82801	1.91	0.944706	0.198849	0.0743067	0.0130345	0.118612	0.0148264											0.0537241
Lafayette County, Missouri	Missouri	33511													348.514				0.204417	1.27342	1876.62	3954.3	78.4157				3.17148	5.36712	8.4689	1.82622	1.90812	0.943777	0.198653	0.0742336	0.0130217	0.118495	0.0148119											0.0536712
Monroe County, Mississippi	Mississippi	33483													348.223				0.204246	1.27235	1875.05	3950.99	78.3502				3.16883	5.36264	8.46182	1.82469	1.90652	0.942988	0.198487	0.0741715	0.0130108	0.118396	0.0147995											0.0536264
Caroline County, Virginia	Virginia	33477													348.161				0.20421	1.27213	1874.71	3950.29	78.3362				3.16826	5.36168	8.46031	1.82436	1.90618	0.942819	0.198452	0.0741583	0.0130085	0.118375	0.0147968											0.0536168
Halifax County, Virginia	Virginia	33448													347.859				0.204033	1.27102	1873.09	3946.86	78.2683				3.16552	5.35703	8.45298	1.82278	1.90453	0.942003	0.19828	0.074094	0.0129972	0.118272	0.014784											0.0535703
Accomack County, Virginia	Virginia	33411													347.474				0.203807	1.26962	1871.02	3942.5	78.1817				3.16202	5.35111	8.44363	1.82077	1.90242	0.940961	0.19806	0.074012	0.0129829	0.118141	0.0147677											0.0535111
Lake County, Montana	Montana	33403													347.391				0.203758	1.26931	1870.57	3941.55	78.163				3.16126	5.34982	8.44161	1.82033	1.90197	0.940735	0.198013	0.0739943	0.0129797	0.118113	0.0147641											0.0534982
Jasper County, Indiana	Indiana	33387													347.225				0.203661	1.26871	1869.67	3939.67	78.1256				3.15975	5.34726	8.43756	1.81946	1.90106	0.940285	0.197918	0.0739589	0.0129735	0.118056	0.0147571											0.0534726
Gilmer County, Georgia	Georgia	33327													346.601				0.203295	1.26643	1866.31	3932.59	77.9852				3.15407	5.33765	8.4224	1.81619	1.89764	0.938595	0.197562	0.073826	0.0129502	0.117844	0.0147305											0.0533765
Lincoln County, Nebraska	Nebraska	33319													346.518				0.203246	1.26612	1865.86	3931.64	77.9665				3.15331	5.33637	8.42038	1.81575	1.89718	0.93837	0.197515	0.0738082	0.0129471	0.117816	0.014727											0.0533637
Hot Spring County, Arkansas	Arkansas	33313													346.455				0.203209	1.26589	1865.53	3930.93	77.9524				3.15274	5.33541	8.41886	1.81543	1.89684	0.938201	0.197479	0.073795	0.0129448	0.117795	0.0147243											0.0533541
Christian County, Illinois	Illinois	33247													345.769				0.202807	1.26339	1861.83	3923.15	77.798				3.1465	5.32484	8.40218	1.81183	1.89308	0.936342	0.197088	0.0736488	0.0129191	0.117561	0.0146952											0.0532484
Weakley County, Tennessee	Tennessee	33162													344.885				0.202288	1.26016	1857.07	3913.12	77.5991				3.13845	5.31123	8.3807	1.8072	1.88824	0.933948	0.196584	0.0734605	0.0128861	0.117261	0.0146576											0.0531123
Dorchester County, Maryland	Maryland	33138													344.635				0.202142	1.25924	1855.73	3910.28	77.5429				3.13618	5.30738	8.37464	1.80589	1.88688	0.933272	0.196442	0.0734073	0.0128768	0.117176	0.014647											0.0530738
Pike County, Alabama	Alabama	33124													344.49				0.202056	1.25871	1854.94	3908.63	77.5102				3.13486	5.30514	8.3711	1.80513	1.88608	0.932878	0.196359	0.0733763	0.0128713	0.117126	0.0146408											0.0530514
Claiborne County, Tennessee	Tennessee	33070													343.928				0.201727	1.25666	1851.92	3902.26	77.3838				3.12974	5.29649	8.35745	1.80218	1.88301	0.931357	0.196039	0.0732567	0.0128504	0.116936	0.0146169											0.0529649
Polk County, Missouri	Missouri	33070													343.928				0.201727	1.25666	1851.92	3902.26	77.3838				3.12974	5.29649	8.35745	1.80218	1.88301	0.931357	0.196039	0.0732567	0.0128504	0.116936	0.0146169											0.0529649
Gibson County, Indiana	Indiana	33038													343.595				0.201532	1.25544	1850.13	3898.48	77.3089				3.12672	5.29137	8.34936	1.80044	1.88118	0.930456	0.195849	0.0731858	0.0128379	0.116822	0.0146028											0.0529137
Sheridan County, Wyoming	Wyoming	32978													342.971				0.201166	1.25316	1846.77	3891.4	77.1685				3.12104	5.28176	8.3342	1.79717	1.87777	0.928766	0.195494	0.0730529	0.0128146	0.11661	0.0145763											0.0528176
Jefferson County, Indiana	Indiana	32921													342.378				0.200818	1.251	1843.58	3884.68	77.0351				3.11564	5.27263	8.3198	1.79406	1.87452	0.927161	0.195156	0.0729266	0.0127925	0.116409	0.0145511											0.0527263
Clinton County, Indiana	Indiana	32895													342.108				0.200659	1.25001	1842.12	3881.61	76.9743				3.11318	5.26846	8.31322	1.79265	1.87304	0.926428	0.195002	0.072869	0.0127823	0.116317	0.0145396											0.0526846
Henry County, Tennessee	Tennessee	32883													341.983				0.200586	1.24955	1841.45	3880.19	76.9462				3.11205	5.26654	8.31019	1.79199	1.87236	0.926091	0.19493	0.0728424	0.0127777	0.116274	0.0145343											0.0526654
Madison County, Georgia	Georgia	32771													340.818				0.199903	1.2453	1835.18	3866.98	76.6841				3.10145	5.2486	8.28189	1.78589	1.86598	0.922936	0.194266	0.0725943	0.0127342	0.115878	0.0144848											0.052486
Panola County, Mississippi	Mississippi	32764													340.746				0.19986	1.24503	1834.78	3866.15	76.6678				3.10078	5.24748	8.28012	1.78551	1.86558	0.922739	0.194225	0.0725788	0.0127314	0.115854	0.0144817											0.0524748
Jackson County, Ohio	Ohio	32723													340.319				0.19961	1.24347	1832.49	3861.31	76.5718				3.0969	5.24092	8.26976	1.78327	1.86325	0.921584	0.193982	0.072488	0.0127155	0.115709	0.0144636											0.0524092
San Jacinto County, Texas	Texas	29326													340				0.178889	1.11439	1642.26	3460.47	68.6228				3.094	5.236	8.262	1.7816	1.66982	0.92072	0.1938	0.07242	0.0127036	0.1156	0.01445											0.05236
Seneca County, New York	New York	32650													339.56				0.199165	1.2407	1828.4	3852.7	76.401				3.09	5.22922	8.25131	1.77929	1.85909	0.919528	0.193549	0.0723263	0.0126871	0.11545	0.0144313											0.0522922
Stone County, Missouri	Missouri	32630													339.352				0.199043	1.23994	1827.28	3850.34	76.3542				3.0881	5.22602	8.24625	1.7782	1.85795	0.918965	0.193431	0.072282	0.0126794	0.11538	0.0144225											0.0522602
Morgan County, Illinois	Illinois	32618													339.227				0.19897	1.23948	1826.61	3848.92	76.3261				3.08697	5.2241	8.24322	1.77755	1.85727	0.918627	0.19336	0.0722554	0.0126747	0.115337	0.0144172											0.052241
Lyon County, Kansas	Kansas	32520													338.208				0.198372	1.23576	1821.12	3837.36	76.0968				3.07769	5.2084	8.21845	1.77221	1.85169	0.915867	0.192779	0.0720383	0.0126366	0.114991	0.0143738											0.052084
Fulton County, Illinois	Illinois	32510													338.104				0.198311	1.23538	1820.56	3836.18	76.0734				3.07675	5.2068	8.21593	1.77166	1.85112	0.915586	0.192719	0.0720162	0.0126327	0.114955	0.0143694											0.052068
Bureau County, Illinois	Illinois	32486													337.854				0.198165	1.23447	1819.22	3833.35	76.0172				3.07448	5.20296	8.20986	1.77036	1.84975	0.91491	0.192577	0.071963	0.0126234	0.11487	0.0143588											0.0520296
Haralson County, Georgia	Georgia	32404													337.002				0.197664	1.23135	1814.62	3823.67	75.8254				3.06671	5.18982	8.18914	1.76589	1.84508	0.9126	0.192091	0.0717813	0.0125916	0.114581	0.0143226											0.0518982
Powhatan County, Virginia	Virginia	32392													336.877				0.197591	1.2309	1813.95	3822.26	75.7973				3.06558	5.1879	8.18611	1.76523	1.8444	0.912262	0.19202	0.0717548	0.0125869	0.114538	0.0143173											0.051879
Lee County, Iowa	Iowa	32376													336.71				0.197494	1.23029	1813.06	3820.37	75.7598				3.06406	5.18534	8.18206	1.76436	1.84349	0.911812	0.191925	0.0717193	0.0125807	0.114482	0.0143102											0.0518534
Chester County, South Carolina	South Carolina	32323													336.159				0.19717	1.22827	1810.09	3814.11	75.6358				3.05905	5.17685	8.16867	1.76147	1.84047	0.910319	0.191611	0.0716019	0.0125601	0.114294	0.0142868											0.0517685
Malheur County, Oregon	Oregon	32315													336.076				0.197122	1.22797	1809.64	3813.17	75.6171				3.05829	5.17557	8.16665	1.76104	1.84002	0.910094	0.191563	0.0715842	0.012557	0.114266	0.0142832											0.0517557
Currituck County, North Carolina	North Carolina	32278													335.691				0.196896	1.22656	1807.57	3808.8	75.5305				3.05479	5.16964	8.1573	1.75902	1.83791	0.909052	0.191344	0.0715022	0.0125426	0.114135	0.0142669											0.0516964
Delta County, Colorado	Colorado	32215													335.036				0.196512	1.22417	1804.04	3801.37	75.3831				3.04883	5.15955	8.14137	1.75559	1.83432	0.907277	0.190971	0.0713627	0.0125181	0.113912	0.014239											0.0515955
Wayne County, Georgia	Georgia	32132													334.173				0.196005	1.22102	1799.39	3791.58	75.1889				3.04097	5.14626	8.1204	1.75107	1.8296	0.90494	0.190478	0.0711788	0.0124859	0.113619	0.0142023											0.0514626
Pontotoc County, Mississippi	Mississippi	32014													332.946				0.195285	1.21653	1792.78	3777.65	74.9128				3.0298	5.12736	8.09058	1.74463	1.82288	0.901617	0.189779	0.0709174	0.01244	0.113202	0.0141502											0.0512736
Franklin County, Alabama	Alabama	31874													331.49				0.194431	1.21121	1784.94	3761.13	74.5852				3.01656	5.10494	8.0552	1.73701	1.81491	0.897674	0.188949	0.0706073	0.0123856	0.112706	0.0140883											0.0510494
Greenbrier County, West Virginia	West Virginia	31851													331.25				0.194291	1.21034	1783.66	3758.42	74.5313				3.01438	5.10126	8.04938	1.73575	1.8136	0.897026	0.188813	0.0705563	0.0123767	0.112625	0.0140781											0.0510126
Evangeline Parish, Louisiana	Louisiana	31745													330.148				0.193644	1.20631	1777.72	3745.91	74.2833				3.00435	5.08428	8.0226	1.72998	1.80756	0.894041	0.188184	0.0703215	0.0123355	0.11225	0.0140313											0.0508428
Marshall County, Kentucky	Kentucky	31734													330.034				0.193577	1.20589	1777.1	3744.61	74.2576				3.00331	5.08252	8.01982	1.72938	1.80693	0.893731	0.188119	0.0702972	0.0123312	0.112211	0.0140264											0.0508252
Amherst County, Virginia	Virginia	31650													329.16				0.193065	1.2027	1772.4	3734.7	74.061				2.99536	5.06906	7.99859	1.7248	1.80215	0.891365	0.187621	0.0701111	0.0122986	0.111914	0.0139893											0.0506906
Juneau City and Borough, Alaska	Alaska	31572													328.349				0.192589	1.19974	1768.03	3725.5	73.8785				2.98797	5.05657	7.97888	1.72055	1.79771	0.889169	0.187159	0.0699383	0.0122683	0.111639	0.0139548											0.0505657
Cass County, Minnesota	Minnesota	31442													326.997				0.191796	1.1948	1760.75	3710.16	73.5743				2.97567	5.03575	7.94602	1.71346	1.79031	0.885507	0.186388	0.0696503	0.0122177	0.111179	0.0138974											0.0503575
Monroe County, Georgia	Georgia	31437													326.945				0.191766	1.19461	1760.47	3709.57	73.5626				2.9752	5.03495	7.94476	1.71319	1.79002	0.885367	0.186359	0.0696392	0.0122158	0.111161	0.0138952											0.0503495
Jefferson Davis Parish, Louisiana	Louisiana	31436													326.934				0.19176	1.19457	1760.42	3709.45	73.5602				2.9751	5.03479	7.94451	1.71314	1.78997	0.885338	0.186353	0.069637	0.0122154	0.111158	0.0138947											0.0503479
Clare County, Michigan	Michigan	31405													326.612				0.191571	1.19339	1758.68	3705.79	73.4877				2.97217	5.02982	7.93667	1.71145	1.7882	0.884465	0.186169	0.0695684	0.0122034	0.111048	0.013881											0.0502982
Boyle County, Kentucky	Kentucky	31394													326.498				0.191503	1.19297	1758.06	3704.49	73.462				2.97113	5.02806	7.93389	1.71085	1.78757	0.884156	0.186104	0.069544	0.0121991	0.111009	0.0138761											0.0502806
Washington County, Maine	Maine	31383													326.383				0.191436	1.19255	1757.45	3703.19	73.4362				2.97009	5.0263	7.93111	1.71025	1.78695	0.883846	0.186038	0.0695196	0.0121948	0.11097	0.0138713											0.050263
Vernon County, Wisconsin	Wisconsin	31351													326.05				0.191241	1.19134	1755.66	3699.42	73.3613				2.96706	5.02118	7.92302	1.7085	1.78513	0.882944	0.185849	0.0694487	0.0121824	0.110857	0.0138571											0.0502118
Deaf Smith County, Texas	Texas	18495													326				0.11282	0.70281	1035.72	2182.41	43.2783				2.9666	5.0204	7.9218	1.70824	1.05311	0.882808	0.18582	0.069438	0.0121805	0.11084	0.013855											0.050204
Greene County, Indiana	Indiana	31219													324.678				0.190436	1.18632	1748.26	3683.84	73.0525				2.95457	5.00004	7.88967	1.70131	1.77761	0.879227	0.185066	0.0691563	0.0121311	0.11039	0.0137988											0.0500004
Adams County, Nebraska	Nebraska	31196													324.438				0.190296	1.18545	1746.98	3681.13	72.9986				2.95239	4.99635	7.88385	1.70006	1.7763	0.878579	0.18493	0.0691054	0.0121222	0.110309	0.0137886											0.0499635
Coos County, New Hampshire	New Hampshire	31094													323.378				0.189673	1.18157	1741.26	3669.09	72.76				2.94274	4.98002	7.85808	1.6945	1.77049	0.875707	0.184325	0.0688794	0.0120825	0.109948	0.0137435											0.0498002
Park County, Wyoming	Wyoming	31082													323.253				0.1896	1.18112	1740.59	3667.68	72.7319				2.9416	4.97809	7.85504	1.69384	1.76981	0.875369	0.184254	0.0688528	0.0120779	0.109906	0.0137382											0.0497809
Clarendon County, South Carolina	South Carolina	31030													322.712				0.189283	1.17914	1737.68	3661.54	72.6102				2.93668	4.96976	7.8419	1.69101	1.76685	0.873904	0.183946	0.0687377	0.0120576	0.109722	0.0137153											0.0496976
Giles County, Tennessee	Tennessee	30971													322.098				0.188923	1.1769	1734.38	3654.58	72.4721				2.9311	4.96032	7.82699	1.6878	1.76349	0.872242	0.183596	0.068607	0.0120347	0.109513	0.0136892											0.0496032
Meade County, South Dakota	South Dakota	30918													321.547				0.1886	1.17488	1731.41	3648.32	72.3481				2.92608	4.95183	7.8136	1.68491	1.76047	0.87075	0.183282	0.0684896	0.0120141	0.109326	0.0136658											0.0495183
Franklin County, Maine	Maine	30902													321.381				0.188502	1.17428	1730.51	3646.44	72.3107				2.92457	4.94926	7.80955	1.68404	1.75956	0.870299	0.183187	0.0684541	0.0120079	0.109269	0.0136587											0.0494926
Summit County, Colorado	Colorado	30882													321.173				0.18838	1.17352	1729.39	3644.08	72.2639				2.92267	4.94606	7.8045	1.68295	1.75842	0.869736	0.183068	0.0684098	0.0120001	0.109199	0.0136498											0.0494606
Mecklenburg County, Virginia	Virginia	30824													320.57				0.188026	1.17131	1726.14	3637.23	72.1282				2.91718	4.93677	7.78984	1.67978	1.75512	0.868102	0.182725	0.0682813	0.0119776	0.108994	0.0136242											0.0493677
McCurtain County, Oklahoma	Oklahoma	30805													320.372				0.187911	1.17059	1725.08	3634.99	72.0837				2.91539	4.93373	7.78504	1.67875	1.75404	0.867567	0.182612	0.0682392	0.0119702	0.108926	0.0136158											0.0493373
Trempealeau County, Wisconsin	Wisconsin	30801													320.33				0.187886	1.17044	1724.86	3634.52	72.0743				2.91501	4.93309	7.78403	1.67853	1.75381	0.867455	0.182588	0.0682304	0.0119687	0.108912	0.013614											0.0493309
Huron County, Michigan	Michigan	30780													320.112				0.187758	1.16964	1723.68	3632.04	72.0252				2.91302	4.92972	7.77872	1.67739	1.75261	0.866863	0.182464	0.0681839	0.0119605	0.108838	0.0136048											0.0492972
Wabash County, Indiana	Indiana	30777													320.081				0.18774	1.16953	1723.51	3631.69	72.0182				2.91274	4.92924	7.77796	1.67722	1.75244	0.866779	0.182446	0.0681772	0.0119593	0.108827	0.0136034											0.0492924
Milam County, Texas	Texas	26159													320				0.15957	0.994042	1464.9	3086.76	61.2121				2.912	4.928	7.776	1.6768	1.48949	0.86656	0.1824	0.06816	0.0119563	0.1088	0.0136											0.04928
Sanpete County, Utah	Utah	30732													319.613				0.187465	1.16782	1720.99	3626.38	71.9129				2.90848	4.92204	7.76659	1.67477	1.74988	0.865511	0.182179	0.0680775	0.0119418	0.108668	0.0135835											0.0492204
Logan County, West Virginia	West Virginia	30560													317.824				0.186416	1.16128	1711.36	3606.08	71.5104				2.8922	4.89449	7.72312	1.6654	1.74009	0.860667	0.18116	0.0676965	0.011875	0.10806	0.0135075											0.0489449
Caledonia County, Vermont	Vermont	30535													317.564				0.186263	1.16033	1709.96	3603.13	71.4519				2.88983	4.89049	7.71681	1.66404	1.73866	0.859963	0.181011	0.0676411	0.0118653	0.107972	0.0134965											0.0489049
Door County, Wisconsin	Wisconsin	30512													317.325				0.186123	1.15946	1708.67	3600.42	71.3981				2.88766	4.8868	7.71099	1.66278	1.73735	0.859316	0.180875	0.0675902	0.0118564	0.10789	0.0134863											0.048868
Muhlenberg County, Kentucky	Kentucky	30512													317.325				0.186123	1.15946	1708.67	3600.42	71.3981				2.88766	4.8868	7.71099	1.66278	1.73735	0.859316	0.180875	0.0675902	0.0118564	0.10789	0.0134863											0.048868
Montgomery County, Kansas	Kansas	30459													316.774				0.1858	1.15744	1705.7	3594.16	71.2741				2.88264	4.87831	7.6976	1.65989	1.73434	0.857823	0.180561	0.0674728	0.0118358	0.107703	0.0134629											0.0487831
Meade County, Kentucky	Kentucky	30442													316.597				0.185696	1.1568	1704.75	3592.16	71.2343				2.88103	4.87559	7.6933	1.65897	1.73337	0.857344	0.18046	0.0674351	0.0118292	0.107643	0.0134554											0.0487559
Polk County, Minnesota	Minnesota	30413													316.295				0.185519	1.15569	1703.13	3588.73	71.1664				2.87829	4.87095	7.68597	1.65739	1.73172	0.856527	0.180288	0.0673709	0.0118179	0.10754	0.0134425											0.0487095
Ottawa County, Oklahoma	Oklahoma	30404													316.202				0.185464	1.15535	1702.62	3587.67	71.1454				2.87743	4.8695	7.6837	1.6569	1.7312	0.856274	0.180235	0.0673509	0.0118144	0.107509	0.0134386											0.048695
Hardin County, Ohio	Ohio	30402													316.181				0.185452	1.15528	1702.51	3587.44	71.1407				2.87725	4.86918	7.68319	1.65679	1.73109	0.856218	0.180223	0.0673465	0.0118136	0.107501	0.0134377											0.0486918
Cherokee County, North Carolina	North Carolina	30373													315.879				0.185275	1.15417	1700.89	3584.01	71.0728				2.8745	4.86454	7.67586	1.65521	1.72944	0.855401	0.180051	0.0672823	0.0118023	0.107399	0.0134249											0.0486454
McPherson County, Kansas	Kansas	30334													315.474				0.185037	1.15269	1698.7	3579.41	70.9816				2.87081	4.85829	7.66601	1.65308	1.72722	0.854303	0.17982	0.0671959	0.0117872	0.107261	0.0134076											0.0485829
Pine County, Minnesota	Minnesota	30319													315.318				0.184946	1.15212	1697.86	3577.64	70.9465				2.86939	4.85589	7.66222	1.65226	1.72636	0.85388	0.179731	0.0671626	0.0117814	0.107208	0.013401											0.0485589
Freeborn County, Minnesota	Minnesota	30314													315.266				0.184915	1.15193	1697.58	3577.05	70.9348				2.86892	4.85509	7.66095	1.65199	1.72608	0.853739	0.179701	0.0671516	0.0117794	0.10719	0.0133988											0.0485509
Morgan County, Colorado	Colorado	30300													315.12				0.18483	1.1514	1696.8	3575.4	70.902				2.86759	4.85285	7.65742	1.65123	1.72528	0.853345	0.179618	0.0671206	0.011774	0.107141	0.0133926											0.0485285
Obion County, Tennessee	Tennessee	30261													314.714				0.184592	1.14992	1694.62	3570.8	70.8107				2.8639	4.8466	7.64756	1.6491	1.72306	0.852247	0.179387	0.0670342	0.0117588	0.107003	0.0133754											0.048466
Cass County, Texas	Texas	28622													314				0.174594	1.08764	1602.83	3377.4	66.9755				2.8574	4.8356	7.6302	1.64536	1.62974	0.850312	0.17898	0.066882	0.0117321	0.10676	0.013345											0.048356
Schoharie County, New York	New York	30151													313.57				0.183921	1.14574	1688.46	3557.82	70.5533				2.85349	4.82898	7.61976	1.64311	1.7168	0.849149	0.178735	0.0667905	0.0117161	0.106614	0.0133267											0.0482898
Elk County, Pennsylvania	Pennsylvania	30124													313.29				0.183756	1.14471	1686.94	3554.63	70.4902				2.85094	4.82466	7.61294	1.64164	1.71526	0.848388	0.178575	0.0667307	0.0117056	0.106518	0.0133148											0.0482466
Orange County, Vermont	Vermont	30050													312.52				0.183305	1.1419	1682.8	3545.9	70.317				2.84393	4.81281	7.59424	1.6376	1.71105	0.846304	0.178136	0.0665668	0.0116768	0.106257	0.0132821											0.0481281
Fredericksburg city, Virginia	Virginia	29992													311.917				0.182951	1.1397	1679.55	3539.06	70.1813				2.83844	4.80352	7.57958	1.63444	1.70774	0.844671	0.177793	0.0664383	0.0116543	0.106052	0.0132565											0.0480352
Randolph County, Illinois	Illinois	29903													310.991				0.182408	1.13631	1674.57	3528.55	69.973				2.83002	4.78926	7.55709	1.62959	1.70268	0.842164	0.177265	0.0662411	0.0116197	0.105737	0.0132171											0.0478926
Williamsburg County, South Carolina	South Carolina	29865													310.596				0.182176	1.13487	1672.44	3524.07	69.8841				2.82642	4.78318	7.54748	1.62752	1.70051	0.841094	0.17704	0.0661569	0.011605	0.105603	0.0132003											0.0478318
Marion County, Tennessee	Tennessee	29826													310.19				0.181939	1.13339	1670.26	3519.47	69.7928				2.82273	4.77693	7.53763	1.6254	1.69829	0.839996	0.176809	0.0660706	0.0115898	0.105465	0.0131831											0.0477693
Bladen County, North Carolina	North Carolina	29777													309.681				0.18164	1.13153	1667.51	3513.69	69.6782				2.8181	4.76908	7.52524	1.62273	1.6955	0.838616	0.176518	0.065962	0.0115708	0.105291	0.0131614											0.0476908
Iberville Parish, Louisiana	Louisiana	29766													309.566				0.181573	1.13111	1666.9	3512.39	69.6524				2.81705	4.76732	7.52246	1.62213	1.69488	0.838306	0.176453	0.0659376	0.0115665	0.105253	0.0131566											0.0476732
Elmore County, Idaho	Idaho	29729													309.182				0.181347	1.1297	1664.82	3508.02	69.5659				2.81355	4.7614	7.51311	1.62011	1.69277	0.837264	0.176234	0.0658557	0.0115521	0.105122	0.0131402											0.047614
White County, Georgia	Georgia	29668													308.547				0.180975	1.12738	1661.41	3500.82	69.4231				2.80778	4.75163	7.4977	1.61679	1.6893	0.835546	0.175872	0.0657206	0.0115284	0.104906	0.0131133											0.0475163
Knox County, Kentucky	Kentucky	29657													308.433				0.180908	1.12697	1660.79	3499.53	69.3974				2.80674	4.74987	7.49492	1.61619	1.68867	0.835236	0.175807	0.0656962	0.0115241	0.104867	0.0131084											0.0474987
Le Sueur County, Minnesota	Minnesota	29458													306.363				0.179694	1.1194	1649.65	3476.04	68.9317				2.78791	4.71799	7.44463	1.60534	1.67734	0.829632	0.174627	0.0652554	0.0114468	0.104163	0.0130204											0.0471799
Edgefield County, South Carolina	South Carolina	29455													306.332				0.179675	1.11929	1649.48	3475.69	68.9247				2.78762	4.71751	7.44387	1.60518	1.67717	0.829547	0.174609	0.0652487	0.0114456	0.104153	0.0130191											0.0471751
Decatur County, Georgia	Georgia	29391													305.666				0.179285	1.11686	1645.9	3468.14	68.7749				2.78156	4.70726	7.42769	1.60169	1.67352	0.827745	0.17423	0.0651069	0.0114208	0.103927	0.0129908											0.0470726
Elbert County, Colorado	Colorado	29382													305.573				0.17923	1.11652	1645.39	3467.08	68.7539				2.78071	4.70582	7.42542	1.6012	1.67301	0.827491	0.174176	0.065087	0.0114173	0.103895	0.0129868											0.0470582
Marshall County, West Virginia	West Virginia	29354													305.282				0.179059	1.11545	1643.82	3463.77	68.6884				2.77806	4.70134	7.41834	1.59968	1.67142	0.826703	0.174011	0.065025	0.0114064	0.103796	0.0129745											0.0470134
Baker County, Florida	Florida	29325													304.98				0.178882	1.11435	1642.2	3460.35	68.6205				2.77532	4.69669	7.41101	1.5981	1.66977	0.825886	0.173839	0.0649607	0.0113951	0.103693	0.0129616											0.0469669
Marion County, Alabama	Alabama	29323													304.959				0.17887	1.11427	1642.09	3460.11	68.6158				2.77513	4.69637	7.41051	1.59799	1.66965	0.82583	0.173827	0.0649563	0.0113943	0.103686	0.0129608											0.0469637
Codington County, South Dakota	South Dakota	29278													304.491				0.178596	1.11256	1639.57	3454.8	68.5105				2.77087	4.68916	7.39914	1.59553	1.66709	0.824562	0.17356	0.0648566	0.0113769	0.103527	0.0129409											0.0468916
Carroll County, Virginia	Virginia	29242													304.117				0.178376	1.1112	1637.55	3450.56	68.4263				2.76746	4.6834	7.39004	1.59357	1.66504	0.823548	0.173347	0.0647769	0.0113629	0.1034	0.012925											0.046834
Ripley County, Indiana	Indiana	29214													303.826				0.178205	1.11013	1635.98	3447.25	68.3608				2.76481	4.67891	7.38296	1.59205	1.66345	0.82276	0.173181	0.0647149	0.011352	0.103301	0.0129126											0.0467891
Peach County, Georgia	Georgia	29213													303.815				0.178199	1.11009	1635.93	3447.13	68.3584				2.76472	4.67875	7.38271	1.59199	1.66339	0.822732	0.173175	0.0647126	0.0113516	0.103297	0.0129121											0.0467875
Smyth County, Virginia	Virginia	29137													303.025				0.177736	1.10721	1631.67	3438.17	68.1806				2.75753	4.66658	7.3635	1.58785	1.65906	0.820591	0.172724	0.0645443	0.0113221	0.103028	0.0128786											0.0466658
White County, Tennessee	Tennessee	29108													302.723				0.177559	1.1061	1630.05	3434.74	68.1127				2.75478	4.66194	7.35617	1.58627	1.65741	0.819774	0.172552	0.06448	0.0113108	0.102926	0.0128657											0.0466194
Carroll County, Tennessee	Tennessee	29107													302.713				0.177553	1.10607	1629.99	3434.63	68.1104				2.75469	4.66178	7.35592	1.58622	1.65735	0.819746	0.172546	0.0644778	0.0113104	0.102922	0.0128653											0.0466178
Mason County, Michigan	Michigan	29093													302.567				0.177467	1.10553	1629.21	3432.97	68.0776				2.75336	4.65953	7.35238	1.58545	1.65656	0.819352	0.172463	0.0644468	0.011305	0.102873	0.0128591											0.0465953
Jones County, Georgia	Georgia	29047													302.089				0.177187	1.10379	1626.63	3427.55	67.97				2.74901	4.65217	7.34076	1.58295	1.65394	0.818056	0.172191	0.0643449	0.0112871	0.10271	0.0128388											0.0465217
Bee County, Texas	Texas	31226													302				0.190479	1.18659	1748.66	3684.67	73.0688				2.7482	4.6508	7.3386	1.58248	1.77801	0.817816	0.17214	0.064326	0.0112838	0.10268	0.012835											0.046508
Ellis County, Kansas	Kansas	29007													301.673				0.176943	1.10227	1624.39	3422.83	67.8764				2.74522	4.64576	7.33065	1.58077	1.65166	0.81693	0.171953	0.0642563	0.0112715	0.102569	0.0128211											0.0464576
Neshoba County, Mississippi	Mississippi	28973													301.319				0.176735	1.10097	1622.49	3418.81	67.7968				2.742	4.64032	7.32206	1.57891	1.64972	0.815972	0.171752	0.064181	0.0112583	0.102449	0.0128061											0.0464032
Sumter County, Georgia	Georgia	28972													301.309				0.176729	1.10094	1622.43	3418.7	67.7945				2.74191	4.64016	7.3218	1.57886	1.64967	0.815944	0.171746	0.0641788	0.0112579	0.102445	0.0128056											0.0464016
Carroll County, Arkansas	Arkansas	28968													301.267				0.176705	1.10078	1622.21	3418.22	67.7851				2.74153	4.63951	7.32079	1.57864	1.64944	0.815832	0.171722	0.0641699	0.0112564	0.102431	0.0128039											0.0463951
Alpena County, Michigan	Michigan	28903													300.591				0.176308	1.09831	1618.57	3410.55	67.633				2.73538	4.6291	7.30437	1.5751	1.64574	0.814001	0.171337	0.0640259	0.0112311	0.102201	0.0127751											0.046291
Van Wert County, Ohio	Ohio	28887													300.425				0.176211	1.09771	1617.67	3408.67	67.5956				2.73387	4.62654	7.30032	1.57423	1.64483	0.81355	0.171242	0.0639905	0.0112249	0.102144	0.0127681											0.0462654
Gallia County, Ohio	Ohio	28886													300.414				0.176205	1.09767	1617.62	3408.55	67.5932				2.73377	4.62638	7.30007	1.57417	1.64477	0.813522	0.171236	0.0639883	0.0112245	0.102141	0.0127676											0.0462638
King George County, Virginia	Virginia	28816													299.686				0.175778	1.09501	1613.7	3400.29	67.4294				2.72715	4.61517	7.28238	1.57036	1.64078	0.811551	0.170821	0.0638332	0.0111973	0.101893	0.0127367											0.0461517
Lawrence County, South Dakota	South Dakota	28809													299.614				0.175735	1.09474	1613.3	3399.46	67.4131				2.72648	4.61405	7.28061	1.56998	1.64038	0.811354	0.17078	0.0638177	0.0111946	0.101869	0.0127336											0.0461405
Wells County, Indiana	Indiana	28798													299.499				0.175668	1.09432	1612.69	3398.16	67.3873				2.72544	4.61229	7.27783	1.56938	1.63976	0.811044	0.170715	0.0637933	0.0111903	0.10183	0.0127287											0.0461229
Fayette County, Ohio	Ohio	28782													299.333				0.17557	1.09372	1611.79	3396.28	67.3499				2.72393	4.60973	7.27379	1.5685	1.63885	0.810593	0.17062	0.0637579	0.0111841	0.101773	0.0127216											0.0460973
Montgomery County, Kentucky	Kentucky	28771													299.218				0.175503	1.0933	1611.18	3394.98	67.3241				2.72289	4.60796	7.27101	1.5679	1.63822	0.810283	0.170554	0.0637335	0.0111798	0.101734	0.0127168											0.0460796
Fluvanna County, Virginia	Virginia	28746													298.958				0.175351	1.09235	1609.78	3392.03	67.2656				2.72052	4.60396	7.26469	1.56654	1.6368	0.809579	0.170406	0.0636781	0.0111701	0.101646	0.0127057											0.0460396
Adams County, Mississippi	Mississippi	28674													298.21				0.174911	1.08961	1605.74	3383.53	67.0972				2.71371	4.59243	7.24649	1.56262	1.6327	0.807552	0.169979	0.0635186	0.0111422	0.101391	0.0126739											0.0459243
Dinwiddie County, Virginia	Virginia	28576													297.19				0.174314	1.08589	1600.26	3371.97	66.8678				2.70443	4.57673	7.22173	1.55728	1.62712	0.804792	0.169399	0.0633016	0.0111041	0.101045	0.0126306											0.0457673
Dewey County, South Dakota	South Dakota	5322				86.1632									297		56.57		0.0324642	0.202236	298.032	627.996	12.4535				2.7027	4.5738	7.2171	1.55628	0.303035	0.804276	0.16929	0.063261	0.011097	0.10098	0.0126225											0.045738
Tate County, Mississippi	Mississippi	28551													296.93				0.174161	1.08494	1598.86	3369.02	66.8093				2.70207	4.57273	7.21541	1.55592	1.62569	0.804088	0.16925	0.0632462	0.0110944	0.100956	0.0126195											0.0457273
Logan County, Kentucky	Kentucky	28467													296.057				0.173649	1.08175	1594.15	3359.11	66.6128				2.69412	4.55927	7.19418	1.55134	1.62091	0.801722	0.168752	0.0630601	0.0110617	0.100659	0.0125824											0.0455927
Lincoln County, Wisconsin	Wisconsin	28461													295.994				0.173612	1.08152	1593.82	3358.4	66.5987				2.69355	4.55831	7.19266	1.55101	1.62057	0.801553	0.168717	0.0630468	0.0110594	0.100638	0.0125798											0.0455831
Stoddard County, Missouri	Missouri	28438													295.755				0.173472	1.08064	1592.53	3355.68	66.5449				2.69137	4.55463	7.18685	1.54976	1.61926	0.800905	0.16858	0.0629959	0.0110504	0.100557	0.0125696											0.0455463
Marion County, Missouri	Missouri	28425													295.62				0.173393	1.08015	1591.8	3354.15	66.5145				2.69014	4.55255	7.18357	1.54905	1.61852	0.800539	0.168503	0.0629671	0.0110454	0.100511	0.0125638											0.0455255
West Baton Rouge Parish, Louisiana	Louisiana	28425													295.62				0.173393	1.08015	1591.8	3354.15	66.5145				2.69014	4.55255	7.18357	1.54905	1.61852	0.800539	0.168503	0.0629671	0.0110454	0.100511	0.0125638											0.0455255
Bolivar County, Mississippi	Mississippi	28395													295.308				0.173209	1.07901	1590.12	3350.61	66.4443				2.6873	4.54774	7.17598	1.54741	1.61681	0.799694	0.168326	0.0629006	0.0110337	0.100405	0.0125506											0.0454774
Garrett County, Maryland	Maryland	28393													295.287				0.173197	1.07893	1590.01	3350.37	66.4396				2.68711	4.54742	7.17548	1.5473	1.6167	0.799638	0.168314	0.0628962	0.011033	0.100398	0.0125497											0.0454742
Marion County, South Carolina	South Carolina	28368													295.027				0.173045	1.07798	1588.61	3347.42	66.3811				2.68475	4.54342	7.16916	1.54594	1.61527	0.798934	0.168166	0.0628408	0.0110232	0.100309	0.0125387											0.0454342
Union County, Mississippi	Mississippi	28363													294.975				0.173014	1.07779	1588.33	3346.83	66.3694				2.68427	4.54262	7.1679	1.54567	1.61499	0.798793	0.168136	0.0628297	0.0110213	0.100292	0.0125364											0.0454262
Upson County, Georgia	Georgia	28358													294.923				0.172984	1.0776	1588.05	3346.24	66.3577				2.6838	4.54182	7.16663	1.5454	1.6147	0.798652	0.168106	0.0628186	0.0110194	0.100274	0.0125342											0.0454182
Washington County, Indiana	Indiana	28345													294.788				0.172904	1.07711	1587.32	3344.71	66.3273				2.68257	4.53974	7.16335	1.54469	1.61396	0.798286	0.168029	0.0627898	0.0110143	0.100228	0.0125285											0.0453974
Lassen County, California	California	28340													294.736				0.172874	1.07692	1587.04	3344.12	66.3156				2.6821	4.53893	7.16208	1.54442	1.61368	0.798145	0.168	0.0627788	0.0110124	0.10021	0.0125263											0.0453893
Glenn County, California	California	28304													294.362				0.172654	1.07555	1585.02	3339.87	66.2314				2.67869	4.53317	7.15299	1.54245	1.61163	0.797131	0.167786	0.062699	0.0109984	0.100083	0.0125104											0.0453317
Custer County, Oklahoma	Oklahoma	28266													293.966				0.172423	1.07411	1582.9	3335.39	66.1424				2.67509	4.52708	7.14338	1.54038	1.60947	0.796061	0.167561	0.0626148	0.0109836	0.0999486	0.0124936											0.0452708
Goochland County, Virginia	Virginia	28223													293.519				0.17216	1.07247	1580.49	3330.31	66.0418				2.67102	4.5202	7.13252	1.53804	1.60702	0.79485	0.167306	0.0625196	0.0109669	0.0997965	0.0124746											0.045202
Henderson County, Tennessee	Tennessee	28183													293.103				0.171916	1.07095	1578.25	3325.59	65.9482				2.66724	4.51379	7.12241	1.53586	1.60474	0.793723	0.167069	0.062431	0.0109514	0.0996551	0.0124569											0.0451379
Hockley County, Texas	Texas	21505													293				0.131181	0.81719	1204.28	2537.59	50.3217				2.6663	4.5122	7.1199	1.53532	1.22449	0.793444	0.16701	0.062409	0.0109475	0.09962	0.0124525											0.045122
Wythe County, Virginia	Virginia	28100													292.24				0.17141	1.0678	1573.6	3315.8	65.754				2.65938	4.5005	7.10143	1.53134	1.60001	0.791386	0.166577	0.0622471	0.0109191	0.0993616	0.0124202											0.045005
Bradford County, Florida	Florida	28075													291.98				0.171258	1.06685	1572.2	3312.85	65.6955				2.65702	4.49649	7.09511	1.52998	1.59859	0.790682	0.166429	0.0621917	0.0109094	0.0992732	0.0124091											0.0449649
Hancock County, West Virginia	West Virginia	28054													291.762				0.171129	1.06605	1571.02	3310.37	65.6464				2.65503	4.49313	7.08981	1.52883	1.59739	0.79009	0.166304	0.0621452	0.0109012	0.0991989	0.0123999											0.0449313
Hart County, Georgia	Georgia	28052													291.741				0.171117	1.06598	1570.91	3310.14	65.6417				2.65484	4.49281	7.0893	1.52872	1.59728	0.790034	0.166292	0.0621408	0.0109005	0.0991919	0.012399											0.0449281
Winchester city, Virginia	Virginia	27800													289.12				0.16958	1.0564	1556.8	3280.4	65.052				2.63099	4.45245	7.02562	1.51499	1.58293	0.782937	0.164798	0.0615826	0.0108025	0.0983008	0.0122876											0.0445245
Woodford County, Kentucky	Kentucky	27728													288.371				0.169141	1.05366	1552.77	3271.9	64.8835				2.62418	4.44092	7.00742	1.51107	1.57883	0.780909	0.164372	0.0614231	0.0107746	0.0980462	0.0122558											0.0444092
Orleans County, Vermont	Vermont	27726													288.35				0.169129	1.05359	1552.66	3271.67	64.8788				2.62399	4.4406	7.00691	1.51096	1.57872	0.780853	0.16436	0.0614186	0.0107738	0.0980391	0.0122549											0.044406
Jackson County, West Virginia	West Virginia	27718													288.267				0.16908	1.05328	1552.21	3270.72	64.8601				2.62323	4.43931	7.00489	1.51052	1.57826	0.780628	0.164312	0.0614009	0.0107707	0.0980108	0.0122514											0.0443931
Adams County, Ohio	Ohio	27671													287.778				0.168793	1.0515	1549.58	3265.18	64.7501				2.61878	4.43179	6.99302	1.50796	1.57559	0.779304	0.164034	0.0612968	0.0107524	0.0978447	0.0122306											0.0443179
Scott County, Mississippi	Mississippi	27666													287.726				0.168763	1.05131	1549.3	3264.59	64.7384				2.61831	4.43099	6.99175	1.50769	1.5753	0.779163	0.164004	0.0612857	0.0107505	0.097827	0.0122284											0.0443099
Payette County, Idaho	Idaho	27662													287.685				0.168738	1.05116	1549.07	3264.12	64.7291				2.61793	4.43035	6.99074	1.50747	1.57507	0.77905	0.16398	0.0612769	0.0107489	0.0978128	0.0122266											0.0443035
Jennings County, Indiana	Indiana	27634													287.394				0.168567	1.05009	1547.5	3260.81	64.6636				2.61528	4.42586	6.98366	1.50594	1.57348	0.778262	0.163814	0.0612148	0.010738	0.0977138	0.0122142											0.0442586
Hardin County, Tennessee	Tennessee	27617													287.217				0.168464	1.04945	1546.55	3258.81	64.6238				2.61367	4.42314	6.97937	1.50502	1.57251	0.777783	0.163714	0.0611772	0.0107314	0.0976537	0.0122067											0.0442314
Montgomery County, Illinois	Illinois	27615													287.196				0.168452	1.04937	1546.44	3258.57	64.6191				2.61348	4.42282	6.97886	1.50491	1.5724	0.777727	0.163702	0.0611727	0.0107306	0.0976466	0.0122058											0.0442282
Union County, Georgia	Georgia	27601													287.05				0.168366	1.04884	1545.66	3256.92	64.5863				2.61216	4.42058	6.97532	1.50414	1.5716	0.777332	0.163619	0.0611417	0.0107252	0.0975971	0.0121996											0.0442058
Dillon County, South Carolina	South Carolina	27577													286.801				0.16822	1.04793	1544.31	3254.09	64.5302			0	2.60989	4.41673	6.96926	1.50284	1.57023	0.776657	0.163476	0.0610886	0.0107159	0.0975123	0.012189											0.0441673
Mille Lacs County, Minnesota	Minnesota	27577													286.801				0.16822	1.04793	1544.31	3254.09	64.5302			0	2.60989	4.41673	6.96926	1.50284	1.57023	0.776657	0.163476	0.0610886	0.0107159	0.0975123	0.012189											0.0441673
Grant County, New Mexico	New Mexico	27541													286.426				0.168	1.04656	1542.3	3249.84	64.4459			0	2.60648	4.41097	6.96016	1.50087	1.56818	0.775643	0.163263	0.0610088	0.0107019	0.097385	0.0121731											0.0441097
Copiah County, Mississippi	Mississippi	27536													286.374				0.16797	1.04637	1542.02	3249.25	64.4342			0	2.60601	4.41017	6.9589	1.5006	1.5679	0.775502	0.163233	0.0609977	0.0106999	0.0973673	0.0121709											0.0441017
Henry County, Ohio	Ohio	27536													286.374				0.16797	1.04637	1542.02	3249.25	64.4342			0	2.60601	4.41017	6.9589	1.5006	1.5679	0.775502	0.163233	0.0609977	0.0106999	0.0973673	0.0121709											0.0441017
Logan County, Illinois	Illinois	27518													286.187				0.16786	1.04568	1541.01	3247.12	64.3921			0	2.6043	4.40728	6.95435	1.49962	1.56687	0.774995	0.163127	0.0609579	0.010693	0.0973036	0.012163											0.0440728
Stephens County, Georgia	Georgia	27498													285.979				0.167738	1.04492	1539.89	3244.76	64.3453			0	2.60241	4.40408	6.94929	1.49853	1.56574	0.774432	0.163008	0.0609136	0.0106852	0.0972329	0.0121541											0.0440408
Cass County, Nebraska	Nebraska	27492													285.917				0.167701	1.0447	1539.55	3244.06	64.3313			0	2.60184	4.40312	6.94778	1.4982	1.56539	0.774263	0.162973	0.0609003	0.0106828	0.0972117	0.0121515											0.0440312
Toombs County, Georgia	Georgia	27488													285.875				0.167677	1.04454	1539.33	3243.58	64.3219			0	2.60146	4.40248	6.94677	1.49799	1.56517	0.77415	0.162949	0.0608914	0.0106813	0.0971976	0.0121497											0.0440248
Hocking County, Ohio	Ohio	27429													285.262				0.167317	1.0423	1536.02	3236.62	64.1839			0	2.59588	4.39303	6.93186	1.49477	1.56181	0.772488	0.162599	0.0607607	0.0106584	0.0969889	0.0121236											0.0439303
Crook County, Oregon	Oregon	27336													284.294				0.16675	1.03877	1530.82	3225.65	63.9662			0	2.58708	4.37813	6.90835	1.4897	1.55651	0.769869	0.162048	0.0605547	0.0106222	0.0966601	0.0120825											0.0437813
De Soto Parish, Louisiana	Louisiana	27274													283.65				0.166371	1.03641	1527.34	3218.33	63.8212			0	2.58121	4.3682	6.89269	1.48632	1.55298	0.768123	0.16168	0.0604174	0.0105981	0.0964409	0.0120551											0.043682
Ashe County, North Carolina	North Carolina	27266													283.566				0.166323	1.03611	1526.9	3217.39	63.8024			0	2.58045	4.36692	6.89066	1.48589	1.55253	0.767898	0.161633	0.0603996	0.010595	0.0964126	0.0120516											0.0436692
Tillamook County, Oregon	Oregon	27264													283.546				0.16631	1.03603	1526.78	3217.15	63.7978			0	2.58026	4.3666	6.89016	1.48578	1.55241	0.767841	0.161621	0.0603952	0.0105943	0.0964055	0.0120507											0.043666
Geneva County, Alabama	Alabama	27259													283.494				0.16628	1.03584	1526.5	3216.56	63.7861			0	2.57979	4.3658	6.88889	1.48551	1.55213	0.767701	0.161591	0.0603841	0.0105923	0.0963878	0.0120485											0.043658
New Kent County, Virginia	Virginia	27218													283.067				0.16603	1.03428	1524.21	3211.72	63.6901			0	2.57591	4.35923	6.87853	1.48327	1.54979	0.766546	0.161348	0.0602933	0.0105764	0.0962428	0.0120304											0.0435923
Randolph County, West Virginia	West Virginia	27190													282.776				0.165859	1.03322	1522.64	3208.42	63.6246			0	2.57326	4.35475	6.87146	1.48175	1.5482	0.765757	0.161182	0.0602313	0.0105655	0.0961438	0.012018											0.0435475
Macon County, Tennessee	Tennessee	27189													282.766				0.165853	1.03318	1522.58	3208.3	63.6223			0	2.57317	4.35459	6.8712	1.48169	1.54814	0.765729	0.161176	0.0602291	0.0105651	0.0961403	0.0120175											0.0435459
Butts County, Georgia	Georgia	27127													282.121				0.165475	1.03083	1519.11	3200.99	63.4772			0	2.5673	4.34466	6.85554	1.47831	1.54461	0.763983	0.160809	0.0600917	0.010541	0.0959211	0.0119901											0.0434466
Grayson County, Kentucky	Kentucky	27070													281.528				0.165127	1.02866	1515.92	3194.26	63.3438			0	2.5619	4.33553	6.84113	1.47521	1.54137	0.762378	0.160471	0.0599655	0.0105189	0.0957195	0.0119649											0.0433553
Pike County, Ohio	Ohio	27065													281.476				0.165097	1.02847	1515.64	3193.67	63.3321			0	2.56143	4.33473	6.83987	1.47493	1.54108	0.762237	0.160441	0.0599544	0.0105169	0.0957018	0.0119627											0.0433473
Oceana County, Michigan	Michigan	27014													280.946				0.164785	1.02653	1512.78	3187.65	63.2128			0	2.5566	4.32656	6.82698	1.47215	1.53818	0.760801	0.160139	0.0598414	0.0104971	0.0955215	0.0119402											0.0432656
Del Norte County, California	California	27009													280.894				0.164755	1.02634	1512.5	3187.06	63.2011			0	2.55613	4.32576	6.82571	1.47188	1.53789	0.76066	0.160109	0.0598303	0.0104952	0.0955038	0.011938											0.0432576
Dunklin County, Missouri	Missouri	27002													280.821				0.164712	1.02608	1512.11	3186.24	63.1847			0	2.55547	4.32464	6.82395	1.4715	1.53749	0.760463	0.160068	0.0598148	0.0104924	0.0954791	0.0119349											0.0432464
Fayette County, Texas	Texas	25488													280				0.155477	0.968544	1427.33	3007.58	59.6419			0	2.548	4.312	6.804	1.4672	1.45129	0.75824	0.1596	0.05964	0.0104618	0.0952	0.0119											0.04312
Pottawatomie County, Kansas	Kansas	26876													279.51				0.163944	1.02129	1505.06	3171.37	62.8898			0	2.54354	4.30446	6.7921	1.46463	1.53032	0.756914	0.159321	0.0595357	0.0104435	0.0950335	0.0118792											0.0430446
Montezuma County, Colorado	Colorado	26841													279.146				0.16373	1.01996	1503.1	3167.24	62.8079			0	2.54023	4.29885	6.78326	1.46273	1.52833	0.755928	0.159113	0.0594582	0.0104299	0.0949098	0.0118637											0.0429885
Gonzales County, Texas	Texas	20040													279				0.122244	0.76152	1122.24	2364.72	46.8936			0	2.5389	4.2966	6.7797	1.46196	1.14108	0.755532	0.15903	0.059427	0.0104244	0.09486	0.0118575											0.042966
Taylor County, Kentucky	Kentucky	26809													278.814				0.163535	1.01874	1501.3	3163.46	62.7331			0	2.5372	4.29373	6.77517	1.46098	1.5265	0.755027	0.158924	0.0593873	0.0104174	0.0947966	0.0118496											0.0429373
Mineral County, West Virginia	West Virginia	26778													278.491				0.163346	1.01756	1499.57	3159.8	62.6605			0	2.53427	4.28876	6.76734	1.45929	1.52474	0.754154	0.15874	0.0593186	0.0104054	0.094687	0.0118359											0.0428876
Perry County, Kentucky	Kentucky	26739													278.086				0.163108	1.01608	1497.38	3155.2	62.5693			0	2.53058	4.28252	6.75748	1.45717	1.52252	0.753056	0.158509	0.0592322	0.0103902	0.0945491	0.0118186											0.0428252
Boone County, Iowa	Iowa	26729													277.982				0.163047	1.0157	1496.82	3154.02	62.5459			0	2.52963	4.28092	6.75495	1.45662	1.52195	0.752774	0.15845	0.0592101	0.0103864	0.0945137	0.0118142											0.0428092
Cibola County, New Mexico	New Mexico	26686													277.534				0.162785	1.01407	1494.42	3148.95	62.4452			0	2.52556	4.27403	6.74409	1.45428	1.5195	0.751563	0.158195	0.0591148	0.0103697	0.0943617	0.0117952											0.0427403
Union County, South Carolina	South Carolina	26678													277.451				0.162736	1.01376	1493.97	3148	62.4265			0	2.52481	4.27275	6.74206	1.45384	1.51905	0.751338	0.158147	0.0590971	0.0103665	0.0943334	0.0117917											0.0427275
McDonough County, Illinois	Illinois	26662													277.285				0.162638	1.01316	1493.07	3146.12	62.3891			0	2.52329	4.27019	6.73802	1.45297	1.51813	0.750887	0.158052	0.0590617	0.0103603	0.0942768	0.0117846											0.0427019
Juneau County, Wisconsin	Wisconsin	26590													276.536				0.162199	1.01042	1489.04	3137.62	62.2206			0	2.51648	4.25865	6.71982	1.44905	1.51403	0.748859	0.157626	0.0589022	0.0103324	0.0940222	0.0117528											0.0425865
Lewis County, New York	New York	26570													276.328				0.162077	1.00966	1487.92	3135.26	62.1738			0	2.51458	4.25545	6.71477	1.44796	1.5129	0.748296	0.157507	0.0588579	0.0103246	0.0939515	0.0117439											0.0425545
Wasco County, Oregon	Oregon	26507													275.673				0.161693	1.00727	1484.39	3127.83	62.0264			0	2.50862	4.24536	6.69885	1.44453	1.50931	0.746522	0.157133	0.0587183	0.0103001	0.0937288	0.0117161											0.0424536
Washington County, Florida	Florida	26503													275.631				0.161668	1.00711	1484.17	3127.35	62.017			0	2.50824	4.24472	6.69784	1.44431	1.50908	0.746409	0.15711	0.0587094	0.0102985	0.0937146	0.0117143											0.0424472
Carroll County, Ohio	Ohio	26460													275.184				0.161406	1.00548	1481.76	3122.28	61.9164			0	2.50417	4.23783	6.68697	1.44196	1.50663	0.745198	0.156855	0.0586142	0.0102818	0.0935626	0.0116953											0.0423783
San Miguel County, New Mexico	New Mexico	26428													274.851				0.161211	1.00426	1479.97	3118.5	61.8415			0	2.50115	4.23271	6.67888	1.44022	1.50481	0.744297	0.156665	0.0585433	0.0102694	0.0934494	0.0116812											0.0423271
Clay County, Indiana	Indiana	26424													274.81				0.161186	1.00411	1479.74	3118.03	61.8322			0	2.50077	4.23207	6.67787	1.44	1.50458	0.744184	0.156641	0.0585344	0.0102678	0.0934353	0.0116794											0.0423207
Decatur County, Indiana	Indiana	26421													274.778				0.161168	1.004	1479.58	3117.68	61.8251			0	2.50048	4.23159	6.67712	1.43984	1.50441	0.7441	0.156624	0.0585278	0.0102667	0.0934247	0.0116781											0.0423159
Montgomery County, North Carolina	North Carolina	26364													274.186				0.16082	1.00183	1476.38	3110.95	61.6918			0	2.49509	4.22246	6.66271	1.43673	1.50117	0.742495	0.156286	0.0584015	0.0102445	0.0932231	0.0116529											0.0422246
Staunton city, Virginia	Virginia	26361													274.154				0.160802	1.00172	1476.22	3110.6	61.6847			0	2.49481	4.22198	6.66195	1.43657	1.501	0.74241	0.156268	0.0583949	0.0102434	0.0932125	0.0116516											0.0422198
Caddo County, Oklahoma	Oklahoma	26337													273.905				0.160656	1.00081	1474.87	3107.77	61.6286			0	2.49253	4.21813	6.65589	1.43526	1.49963	0.741734	0.156126	0.0583417	0.010234	0.0931276	0.011641											0.0421813
Franklin County, Kansas	Kansas	26273													273.239				0.160265	0.998374	1471.29	3100.21	61.4788			0	2.48648	4.20788	6.63971	1.43177	1.49598	0.739932	0.155746	0.0581999	0.0102092	0.0929013	0.0116127											0.0420788
Grady County, Georgia	Georgia	26271													273.218				0.160253	0.998298	1471.18	3099.98	61.4741			0	2.48629	4.20756	6.63921	1.43166	1.49587	0.739875	0.155734	0.0581955	0.0102084	0.0928943	0.0116118											0.0420756
Lamoille County, Vermont	Vermont	26248													272.979				0.160113	0.997424	1469.89	3097.26	61.4203			0	2.48411	4.20388	6.63339	1.43041	1.49456	0.739228	0.155598	0.0581446	0.0101995	0.0928129	0.0116016											0.0420388
Johnson County, Arkansas	Arkansas	26172													272.189				0.159649	0.994536	1465.63	3088.3	61.2425			0	2.47692	4.19171	6.61419	1.42627	1.49023	0.737087	0.155148	0.0579762	0.0101699	0.0925442	0.011568											0.0419171
Leflore County, Mississippi	Mississippi	26157													272.033				0.159558	0.993966	1464.79	3086.53	61.2074			0	2.4755	4.18931	6.6104	1.42545	1.48938	0.736665	0.155059	0.057943	0.0101641	0.0924912	0.0115614											0.0418931
Garvin County, Oklahoma	Oklahoma	26149													271.95				0.159509	0.993662	1464.34	3085.58	61.1887			0	2.47474	4.18802	6.60838	1.42502	1.48892	0.73644	0.155011	0.0579253	0.010161	0.0924629	0.0115579											0.0418802
Cherokee County, Alabama	Alabama	26138													271.835				0.159442	0.993244	1463.73	3084.28	61.1629			0	2.4737	4.18626	6.6056	1.42442	1.4883	0.73613	0.154946	0.0579009	0.0101567	0.092424	0.011553											0.0418626
Charlevoix County, Michigan	Michigan	26105													271.492				0.159241	0.99199	1461.88	3080.39	61.0857			0	2.47058	4.18098	6.59726	1.42262	1.48642	0.7352	0.15475	0.0578278	0.0101439	0.0923073	0.0115384											0.0418098
McNairy County, Tennessee	Tennessee	26103													271.471				0.159228	0.991914	1461.77	3080.15	61.081			0	2.47039	4.18066	6.59675	1.42251	1.4863	0.735144	0.154739	0.0578234	0.0101431	0.0923002	0.0115375											0.0418066
Carter County, Kentucky	Kentucky	26098													271.419				0.159198	0.991724	1461.49	3079.56	61.0693			0	2.46991	4.17986	6.59549	1.42224	1.48602	0.735003	0.154709	0.0578123	0.0101412	0.0922825	0.0115353											0.0417986
Otsego County, Michigan	Michigan	26083													271.263				0.159106	0.991154	1460.65	3077.79	61.0342			0	2.4685	4.17745	6.5917	1.42142	1.48517	0.734581	0.15462	0.0577791	0.0101353	0.0922295	0.0115287											0.0417745
Hardee County, Florida	Florida	26068													271.107				0.159015	0.990584	1459.81	3076.02	60.9991			0	2.46708	4.17505	6.5879	1.4206	1.48431	0.734158	0.154531	0.0577458	0.0101295	0.0921764	0.0115221											0.0417505
Iroquois County, Illinois	Illinois	26067													271.097				0.159009	0.990546	1459.75	3075.91	60.9968			0	2.46698	4.17489	6.58765	1.42055	1.48425	0.73413	0.154525	0.0577436	0.0101291	0.0921729	0.0115216											0.0417489
Union County, Oregon	Oregon	26058													271.003				0.158954	0.990204	1459.25	3074.84	60.9757			0	2.46613	4.17345	6.58538	1.42006	1.48374	0.733877	0.154472	0.0577237	0.0101256	0.0921411	0.0115176											0.0417345
Jerome County, Idaho	Idaho	26056													270.982				0.158942	0.990128	1459.14	3074.61	60.971			0	2.46594	4.17313	6.58487	1.41995	1.48363	0.73382	0.15446	0.0577193	0.0101248	0.092134	0.0115168											0.0417313
Churchill County, Nevada	Nevada	26033													270.743				0.158801	0.989254	1457.85	3071.89	60.9172			0	2.46376	4.16945	6.57906	1.41869	1.48232	0.733173	0.154324	0.0576683	0.0101159	0.0920527	0.0115066											0.0416945
Dickinson County, Michigan	Michigan	25995													270.348				0.15857	0.98781	1455.72	3067.41	60.8283			0	2.46017	4.16336	6.56946	1.41662	1.48016	0.732102	0.154098	0.0575841	0.0101011	0.0919183	0.0114898											0.0416336
Gladwin County, Michigan	Michigan	25995													270.348				0.15857	0.98781	1455.72	3067.41	60.8283			0	2.46017	4.16336	6.56946	1.41662	1.48016	0.732102	0.154098	0.0575841	0.0101011	0.0919183	0.0114898											0.0416336
Cassia County, Idaho	Idaho	25976													270.15				0.158454	0.987088	1454.66	3065.17	60.7838			0	2.45837	4.16032	6.56465	1.41559	1.47907	0.731567	0.153986	0.057542	0.0100938	0.0918511	0.0114814											0.0416032
Cheboygan County, Michigan	Michigan	25964													270.026				0.15838	0.986632	1453.98	3063.75	60.7558			0	2.45723	4.15839	6.56162	1.41493	1.47839	0.731229	0.153915	0.0575155	0.0100891	0.0918087	0.0114761											0.0415839
Todd County, Minnesota	Minnesota	25955													269.932				0.158326	0.98629	1453.48	3062.69	60.7347			0	2.45638	4.15695	6.55935	1.41444	1.47788	0.730976	0.153861	0.0574955	0.0100856	0.0917769	0.0114721											0.0415695
Salem city, Virginia	Virginia	25908													269.443				0.158039	0.984504	1450.85	3057.14	60.6247			0	2.45193	4.14943	6.54747	1.41188	1.4752	0.729652	0.153583	0.0573914	0.0100673	0.0916107	0.0114513											0.0414943
George County, Mississippi	Mississippi	25880													269.152				0.157868	0.98344	1449.28	3053.84	60.5592			0	2.44928	4.14494	6.54039	1.41036	1.47361	0.728864	0.153417	0.0573294	0.0100565	0.0915117	0.011439											0.0414494
Luna County, New Mexico	New Mexico	25878													269.131				0.157856	0.983364	1449.17	3053.6	60.5545			0	2.44909	4.14462	6.53989	1.41025	1.47349	0.728807	0.153405	0.0573249	0.0100557	0.0915046	0.0114381											0.0414462
Limestone County, Texas	Texas	22569													269				0.137671	0.857622	1263.86	2663.14	52.8115			0	2.4479	4.1426	6.5367	1.40956	1.28508	0.728452	0.15333	0.057297	0.0100508	0.09146	0.0114325											0.041426
Hickman County, Tennessee	Tennessee	25859													268.934				0.15774	0.982642	1448.1	3051.36	60.5101			0	2.4473	4.14158	6.53509	1.40921	1.47241	0.728272	0.153292	0.0572829	0.0100483	0.0914374	0.0114297											0.0414158
Fannin County, Georgia	Georgia	25854													268.882				0.157709	0.982452	1447.82	3050.77	60.4984			0	2.44682	4.14078	6.53382	1.40894	1.47213	0.728131	0.153263	0.0572718	0.0100464	0.0914197	0.0114275											0.0414078
Plymouth County, Iowa	Iowa	25825													268.58				0.157532	0.98135	1446.2	3047.35	60.4305			0	2.44408	4.13613	6.52649	1.40736	1.47048	0.727315	0.153091	0.0572075	0.0100351	0.0913172	0.0114146											0.0413613
Benton County, Iowa	Iowa	25799													268.31				0.157374	0.980362	1444.74	3044.28	60.3697			0	2.44162	4.13197	6.51992	1.40594	1.469	0.726582	0.152936	0.0571499	0.010025	0.0912253	0.0114032											0.0413197
Wyoming County, Pennsylvania	Pennsylvania	25771													268.018				0.157203	0.979298	1443.18	3040.98	60.3041			0	2.43897	4.12748	6.51285	1.40442	1.4674	0.725794	0.15277	0.0570879	0.0100141	0.0911263	0.0113908											0.0412748
Grant County, Kentucky	Kentucky	25722													267.509				0.156904	0.977436	1440.43	3035.2	60.1895			0	2.43433	4.11964	6.50046	1.40175	1.46461	0.724414	0.15248	0.0569794	0.00999506	0.090953	0.0113691											0.0411964
Texas County, Missouri	Missouri	25715													267.436				0.156861	0.97717	1440.04	3034.37	60.1731			0	2.43367	4.11851	6.49869	1.40136	1.46421	0.724217	0.152439	0.0569639	0.00999234	0.0909282	0.011366											0.0411851
Brown County, Minnesota	Minnesota	25710													267.384				0.156831	0.97698	1439.76	3033.78	60.1614			0	2.43319	4.11771	6.49743	1.40109	1.46393	0.724076	0.152409	0.0569528	0.0099904	0.0909106	0.0113638											0.0411771
Miller County, Missouri	Missouri	25668													266.947				0.156575	0.975384	1437.41	3028.82	60.0631			0	2.42922	4.11099	6.48682	1.3988	1.46154	0.722893	0.15216	0.0568598	0.00997408	0.090762	0.0113453											0.0411099
Adair County, Missouri	Missouri	25660													266.864				0.156526	0.97508	1436.96	3027.88	60.0444			0	2.42846	4.10971	6.4848	1.39837	1.46108	0.722668	0.152112	0.056842	0.00997097	0.0907338	0.0113417											0.0410971
Cleburne County, Arkansas	Arkansas	25646													266.718				0.156441	0.974548	1436.18	3026.23	60.0116			0	2.42714	4.10746	6.48126	1.3976	1.46028	0.722273	0.152029	0.056811	0.00996553	0.0906843	0.0113355											0.0410746
Simpson County, Mississippi	Mississippi	25597													266.209				0.156142	0.972686	1433.43	3020.45	59.897			0	2.4225	4.09962	6.46887	1.39493	1.45749	0.720893	0.151739	0.0567025	0.00994649	0.090511	0.0113139											0.0409962
Lyon County, Minnesota	Minnesota	25577													266.001				0.15602	0.971926	1432.31	3018.09	59.8502			0	2.42061	4.09641	6.46382	1.39384	1.45635	0.72033	0.15162	0.0566582	0.00993872	0.0904403	0.011305											0.0409641
Jefferson County, Oregon	Oregon	25536													265.574				0.15577	0.970368	1430.02	3013.25	59.7542			0	2.41673	4.08985	6.45346	1.39161	1.45402	0.719175	0.151377	0.0565673	0.00992279	0.0902953	0.0112869											0.0408985
Manistee County, Michigan	Michigan	25519													265.398				0.155666	0.969722	1429.06	3011.24	59.7145			0	2.41512	4.08712	6.44916	1.39068	1.45305	0.718697	0.151277	0.0565297	0.00991618	0.0902352	0.0112794											0.0408712
Marlboro County, South Carolina	South Carolina	25498													265.179				0.155538	0.968924	1427.89	3008.76	59.6653			0	2.41313	4.08376	6.44385	1.38954	1.45186	0.718105	0.151152	0.0564832	0.00990802	0.0901609	0.0112701											0.0408376
Prentiss County, Mississippi	Mississippi	25489													265.086				0.155483	0.968582	1427.38	3007.7	59.6443			0	2.41228	4.08232	6.44158	1.38905	1.45134	0.717852	0.151099	0.0564632	0.00990452	0.0901291	0.0112661											0.0408232
Hardeman County, Tennessee	Tennessee	25434													264.514				0.155147	0.966492	1424.3	3001.21	59.5156			0	2.40707	4.07351	6.42768	1.38605	1.44821	0.716303	0.150773	0.0563414	0.00988315	0.0899346	0.0112418											0.0407351
Russell County, Virginia	Virginia	25420													264.368				0.155062	0.96596	1423.52	2999.56	59.4828			0	2.40575	4.07127	6.42414	1.38529	1.44741	0.715909	0.15069	0.0563104	0.00987771	0.0898851	0.0112356											0.0407127
Iosco County, Michigan	Michigan	25361													263.754				0.154702	0.963718	1420.22	2992.6	59.3447			0	2.40017	4.06182	6.40923	1.38207	1.44406	0.714247	0.15034	0.0561797	0.00985478	0.0896765	0.0112096											0.0406182
Bremer County, Iowa	Iowa	25328													263.411				0.154501	0.962464	1418.37	2988.7	59.2675			0	2.39704	4.05653	6.40089	1.38027	1.44218	0.713318	0.150144	0.0561066	0.00984196	0.0895598	0.011195											0.0405653
Chattooga County, Georgia	Georgia	25306													263.182				0.154367	0.961628	1417.14	2986.11	59.216			0	2.39496	4.05301	6.39533	1.37908	1.44092	0.712698	0.150014	0.0560579	0.00983341	0.089482	0.0111853											0.0405301
Blaine County, Idaho	Idaho	25261													262.714				0.154092	0.959918	1414.62	2980.8	59.1107			0	2.3907	4.0458	6.38396	1.37662	1.43836	0.711431	0.149747	0.0559582	0.00981593	0.0893229	0.0111654											0.040458
Routt County, Colorado	Colorado	25243													262.527				0.153982	0.959234	1413.61	2978.67	59.0686			0	2.389	4.04292	6.37941	1.37564	1.43734	0.710924	0.149641	0.0559183	0.00980893	0.0892592	0.0111574											0.0404292
Somerset County, Maryland	Maryland	25241													262.506				0.15397	0.959158	1413.5	2978.44	59.0639			0	2.38881	4.0426	6.37891	1.37553	1.43722	0.710867	0.149629	0.0559139	0.00980816	0.0892522	0.0111565											0.040426
Franklin County, Georgia	Georgia	25208													262.163				0.153769	0.957904	1411.65	2974.54	58.9867			0	2.38569	4.03731	6.37057	1.37374	1.43534	0.709938	0.149433	0.0558408	0.00979533	0.0891355	0.0111419											0.0403731
Waushara County, Wisconsin	Wisconsin	25079													260.822				0.152982	0.953002	1404.42	2959.32	58.6849			0	2.37348	4.01665	6.33796	1.36671	1.428	0.706305	0.148668	0.055555	0.00974521	0.0886793	0.0110849											0.0401665
Grainger County, Tennessee	Tennessee	25073													260.759				0.152945	0.952774	1404.09	2958.61	58.6708			0	2.37291	4.01569	6.33645	1.36638	1.42766	0.706136	0.148633	0.0555417	0.00974287	0.0886581	0.0110823											0.0401569
Posey County, Indiana	Indiana	25067													260.697				0.152909	0.952546	1403.75	2957.91	58.6568			0	2.37234	4.01473	6.33493	1.36605	1.42731	0.705967	0.148597	0.0555284	0.00974054	0.0886369	0.0110796											0.0401473
Harlan County, Kentucky	Kentucky	25052													260.541				0.152817	0.951976	1402.91	2956.14	58.6217			0	2.37092	4.01233	6.33114	1.36523	1.42646	0.705544	0.148508	0.0554952	0.00973471	0.0885839	0.011073											0.0401233
Lincoln County, Kentucky	Kentucky	24910													259.064				0.151951	0.94658	1394.96	2939.38	58.2894			0	2.35748	3.98959	6.29526	1.3575	1.41838	0.701545	0.147666	0.0551806	0.00967954	0.0880818	0.0110102											0.0398959
Anderson County, Kentucky	Kentucky	24883													258.783				0.151786	0.945554	1393.45	2936.19	58.2262			0	2.35493	3.98526	6.28843	1.35602	1.41684	0.700785	0.147506	0.0551208	0.00966904	0.0879863	0.0109983											0.0398526
Teller County, Colorado	Colorado	24862													258.565				0.151658	0.944756	1392.27	2933.72	58.1771			0	2.35294	3.9819	6.28312	1.35488	1.41564	0.700193	0.147382	0.0550743	0.00966088	0.087912	0.010989											0.039819
Barton County, Kansas	Kansas	24835													258.284				0.151494	0.94373	1390.76	2930.53	58.1139			0	2.35038	3.97757	6.2763	1.35341	1.4141	0.699433	0.147222	0.0550145	0.00965039	0.0878166	0.0109771											0.0397757
White County, Indiana	Indiana	24833													258.263				0.151481	0.943654	1390.65	2930.29	58.1092			0	2.3502	3.97725	6.2758	1.3533	1.41399	0.699377	0.14721	0.0550101	0.00964961	0.0878095	0.0109762											0.0397725
Panola County, Texas	Texas	23022													258				0.140434	0.874836	1289.23	2716.6	53.8715			0	2.3478	3.9732	6.2694	1.35192	1.31087	0.698664	0.14706	0.054954	0.00963978	0.08772	0.010965											0.039732
Mason County, West Virginia	West Virginia	24770													257.608				0.151097	0.94126	1387.12	2922.86	57.9618			0	2.34423	3.96716	6.25987	1.34987	1.4104	0.697602	0.146837	0.0548705	0.00962513	0.0875867	0.0109483											0.0396716
Scott County, Indiana	Indiana	24751													257.41				0.150981	0.940538	1386.06	2920.62	57.9173			0	2.34243	3.96412	6.25507	1.34883	1.40932	0.697067	0.146724	0.0548284	0.00961775	0.0875195	0.0109399											0.0396412
Andrews County, Texas	Texas	18923													257				0.11543	0.719074	1059.69	2232.91	44.2798			0	2.3387	3.9578	6.2451	1.34668	1.07748	0.695956	0.14649	0.054741	0.00960242	0.08738	0.0109225											0.039578
Rowan County, Kentucky	Kentucky	24675													256.62				0.150517	0.93765	1381.8	2911.65	57.7395			0	2.33524	3.95195	6.23587	1.34469	1.40499	0.694927	0.146273	0.0546601	0.00958822	0.0872508	0.0109064											0.0395195
Lauderdale County, Tennessee	Tennessee	24630													256.152				0.150243	0.93594	1379.28	2906.34	57.6342			0	2.33098	3.94474	6.22449	1.34224	1.40243	0.69366	0.146007	0.0545604	0.00957073	0.0870917	0.0108865											0.0394474
Abbeville County, South Carolina	South Carolina	24607													255.913				0.150103	0.935066	1377.99	2903.63	57.5804			0	2.32881	3.94106	6.21868	1.34098	1.40112	0.693012	0.14587	0.0545094	0.0095618	0.0870104	0.0108763											0.0394106
Dawson County, Nebraska	Nebraska	24554													255.362				0.149779	0.933052	1375.02	2897.37	57.4564			0	2.32379	3.93257	6.20529	1.33809	1.3981	0.691519	0.145556	0.054392	0.0095412	0.0868229	0.0108529											0.0393257
Jackson County, Oklahoma	Oklahoma	24541													255.226				0.1497	0.932558	1374.3	2895.84	57.4259			0	2.32256	3.93049	6.202	1.33739	1.39736	0.691153	0.145479	0.0543632	0.00953615	0.086777	0.0108471											0.0393049
Antrim County, Michigan	Michigan	24536													255.174				0.14967	0.932368	1374.02	2895.25	57.4142			0	2.32209	3.92969	6.20074	1.33711	1.39708	0.691012	0.145449	0.0543521	0.00953421	0.0867593	0.0108449											0.0392969
Burke County, Georgia	Georgia	24472													254.509				0.149279	0.929936	1370.43	2887.7	57.2645			0	2.31603	3.91944	6.18456	1.33363	1.39344	0.68921	0.14507	0.0542104	0.00950934	0.086533	0.0108166											0.0391944
Yates County, New York	New York	24387													253.625				0.148761	0.926706	1365.67	2877.67	57.0656			0	2.30799	3.90582	6.16308	1.32899	1.3886	0.686816	0.144566	0.0540221	0.00947631	0.0862324	0.0107791											0.0390582
Barbour County, Alabama	Alabama	24358													253.323				0.148584	0.925604	1364.05	2874.24	56.9977			0	2.30524	3.90118	6.15575	1.32741	1.38694	0.685999	0.144394	0.0539578	0.00946504	0.0861299	0.0107662											0.0390118
Randolph County, Indiana	Indiana	24337													253.105				0.148456	0.924806	1362.87	2871.77	56.9486			0	2.30325	3.89781	6.15045	1.32627	1.38575	0.685408	0.14427	0.0539113	0.00945688	0.0860556	0.010757											0.0389781
Audrain County, Missouri	Missouri	24304													252.762				0.148254	0.923552	1361.02	2867.87	56.8714			0	2.30013	3.89253	6.14211	1.32447	1.38387	0.684478	0.144074	0.0538382	0.00944406	0.0859389	0.0107424											0.0389253
Tattnall County, Georgia	Georgia	24275													252.46				0.148078	0.92245	1359.4	2864.45	56.8035			0	2.29739	3.88788	6.13478	1.32289	1.38222	0.683662	0.143902	0.053774	0.00943279	0.0858364	0.0107295											0.0388788
Pacific County, Washington	Washington	24245													252.148				0.147895	0.92131	1357.72	2860.91	56.7333			0	2.29455	3.88308	6.1272	1.32126	1.38051	0.682817	0.143724	0.0537075	0.00942113	0.0857303	0.0107163											0.0388308
Itawamba County, Mississippi	Mississippi	24198													251.659				0.147608	0.919524	1355.09	2855.36	56.6233			0	2.2901	3.87555	6.11532	1.31869	1.37783	0.681493	0.143446	0.0536034	0.00940287	0.0855641	0.0106955											0.0387555
Klickitat County, Washington	Washington	24124													250.89				0.147156	0.916712	1350.94	2846.63	56.4502			0	2.2831	3.8637	6.09662	1.31466	1.37362	0.679409	0.143007	0.0534395	0.00937411	0.0853025	0.0106628											0.038637
Randolph County, Missouri	Missouri	24077													250.401				0.14687	0.914926	1348.31	2841.09	56.3402			0	2.27865	3.85617	6.08474	1.3121	1.37094	0.678085	0.142728	0.0533354	0.00935585	0.0851363	0.010642											0.0385617
McDonald County, Missouri	Missouri	24054													250.162				0.146729	0.914052	1347.02	2838.37	56.2864			0	2.27647	3.85249	6.07893	1.31085	1.36963	0.677438	0.142592	0.0532844	0.00934691	0.0850549	0.0106319											0.0385249
Nicholas County, West Virginia	West Virginia	24017													249.777				0.146504	0.912646	1344.95	2834.01	56.1998			0	2.27297	3.84656	6.06958	1.30883	1.36753	0.676396	0.142373	0.0532025	0.00933253	0.0849241	0.0106155											0.0384656
Marion County, Mississippi	Mississippi	24008													249.683				0.146449	0.912304	1344.45	2832.94	56.1787			0	2.27212	3.84512	6.0673	1.30834	1.36702	0.676142	0.142319	0.0531825	0.00932904	0.0848923	0.0106115											0.0384512
Oglala Lakota County, South Dakota	South Dakota	13360													249.565		18.68		0.081496	0.50768	748.16	1576.48	31.2624			0	2.27104	3.8433	6.06442	1.30772	0.760718	0.675821	0.142252	0.0531573	0.00932461	0.084852	0.0106065											0.038433
Iowa County, Wisconsin	Wisconsin	23963													249.215				0.146174	0.910594	1341.93	2827.63	56.0734			0	2.26786	3.83791	6.05593	1.30589	1.36445	0.674875	0.142053	0.0530828	0.00931155	0.0847332	0.0105916											0.0383791
Vilas County, Wisconsin	Wisconsin	23948													249.059				0.146083	0.910024	1341.09	2825.86	56.0383			0	2.26644	3.83551	6.05214	1.30507	1.3636	0.674452	0.141964	0.0530496	0.00930572	0.0846801	0.010585											0.0383551
Ohio County, Kentucky	Kentucky	23933													248.903				0.145991	0.909454	1340.25	2824.09	56.0032			0	2.26502	3.83311	6.04835	1.30425	1.36275	0.67403	0.141875	0.0530164	0.00929989	0.0846271	0.0105784											0.0383311
Roscommon County, Michigan	Michigan	23932													248.893				0.145985	0.909416	1340.19	2823.98	56.0009			0	2.26492	3.83295	6.0481	1.3042	1.36269	0.674002	0.141869	0.0530142	0.0092995	0.0846236	0.0105779											0.0383295
Winston County, Alabama	Alabama	23869													248.238				0.145601	0.907022	1336.66	2816.54	55.8535			0	2.25896	3.82286	6.03217	1.30077	1.3591	0.672227	0.141495	0.0528746	0.00927502	0.0844008	0.0105501											0.0382286
Colorado County, Texas	Texas	21475													248				0.130997	0.81605	1202.6	2534.05	50.2515			0	2.2568	3.8192	6.0264	1.29952	1.22279	0.671584	0.14136	0.052824	0.00926615	0.08432	0.01054											0.038192
Hampshire County, West Virginia	West Virginia	23793													247.447				0.145137	0.904134	1332.41	2807.57	55.6756			0	2.25177	3.81069	6.01297	1.29662	1.35477	0.670087	0.141045	0.0527063	0.00924549	0.084132	0.0105165											0.0381069
Morehouse Parish, Louisiana	Louisiana	23787													247.385				0.145101	0.903906	1332.07	2806.87	55.6616			0	2.2512	3.80973	6.01145	1.2963	1.35443	0.669918	0.141009	0.052693	0.00924316	0.0841108	0.0105139											0.0380973
Hood River County, Oregon	Oregon	23764													247.146				0.14496	0.903032	1330.78	2804.15	55.6078			0	2.24902	3.80604	6.00564	1.29504	1.35312	0.66927	0.140873	0.052642	0.00923422	0.0840295	0.0105037											0.0380604
Page County, Virginia	Virginia	23686													246.334				0.144485	0.900068	1326.42	2794.95	55.4252			0	2.24164	3.79355	5.98593	1.29079	1.34868	0.667074	0.140411	0.0524692	0.00920391	0.0837537	0.0104692											0.0379355
Gillespie County, Texas	Texas	28159													246				0.17177	1.07004	1576.9	3322.76	65.8921			0	2.2386	3.7884	5.9778	1.28904	1.60337	0.666168	0.14022	0.052398	0.00919142	0.08364	0.010455											0.037884
Upshur County, West Virginia	West Virginia	23650													245.96				0.144265	0.8987	1324.4	2790.7	55.341			0	2.23824	3.78778	5.97683	1.28883	1.34663	0.66606	0.140197	0.0523895	0.00918992	0.0836264	0.0104533											0.0378778
Washington County, Missouri	Missouri	23583													245.263				0.143856	0.896154	1320.65	2782.79	55.1842			0	2.2319	3.77705	5.9599	1.28518	1.34282	0.664173	0.1398	0.0522411	0.00916389	0.0833895	0.0104237											0.0377705
Overton County, Tennessee	Tennessee	23551													244.93				0.143661	0.894938	1318.86	2779.02	55.1093			0	2.22887	3.77193	5.95181	1.28344	1.34099	0.663272	0.13961	0.0521702	0.00915145	0.0832763	0.0104095											0.0377193
Mercer County, Kentucky	Kentucky	23515													244.556				0.143441	0.89357	1316.84	2774.77	55.0251			0	2.22546	3.76616	5.94271	1.28147	1.33894	0.662258	0.139397	0.0520904	0.00913747	0.083149	0.0103936											0.0376616
Yankton County, South Dakota	South Dakota	23509													244.494				0.143405	0.893342	1316.5	2774.06	55.0111			0	2.22489	3.7652	5.94119	1.28115	1.3386	0.662089	0.139361	0.0520771	0.00913513	0.0831278	0.010391											0.037652
Waynesboro city, Virginia	Virginia	23498													244.379				0.143338	0.892924	1315.89	2772.76	54.9853			0	2.22385	3.76344	5.93841	1.28055	1.33798	0.661779	0.139296	0.0520528	0.00913086	0.0830889	0.0103861											0.0376344
Meeker County, Minnesota	Minnesota	23491													244.306				0.143295	0.892658	1315.5	2771.94	54.9689			0	2.22319	3.76232	5.93665	1.28017	1.33758	0.661582	0.139255	0.0520373	0.00912814	0.0830642	0.010383											0.0376232
Osceola County, Michigan	Michigan	23484													244.234				0.143252	0.892392	1315.1	2771.11	54.9526			0	2.22253	3.7612	5.93488	1.27978	1.33718	0.661385	0.139213	0.0520218	0.00912542	0.0830394	0.0103799											0.037612
Starke County, Indiana	Indiana	23463													244.015				0.143124	0.891594	1313.93	2768.63	54.9034			0	2.22054	3.75783	5.92957	1.27864	1.33598	0.660793	0.139089	0.0519752	0.00911726	0.0829652	0.0103706											0.0375783
Saunders County, Nebraska	Nebraska	23406													243.422				0.142777	0.889428	1310.74	2761.91	54.77			0	2.21514	3.7487	5.91516	1.27553	1.33274	0.659188	0.138751	0.051849	0.00909511	0.0827636	0.0103455											0.037487
Juniata County, Pennsylvania	Pennsylvania	23395													243.308				0.142709	0.88901	1310.12	2760.61	54.7443			0	2.2141	3.74694	5.91238	1.27493	1.33211	0.658878	0.138686	0.0518246	0.00909084	0.0827247	0.0103406											0.0374694
Putnam County, Georgia	Georgia	23383													243.183				0.142636	0.888554	1309.45	2759.19	54.7162			0	2.21297	3.74502	5.90935	1.27428	1.33143	0.65854	0.138614	0.051798	0.00908617	0.0826823	0.0103353											0.0374502
Seminole County, Oklahoma	Oklahoma	23351													242.85				0.142441	0.887338	1307.66	2755.42	54.6413			0	2.20994	3.7399	5.90126	1.27254	1.32961	0.657639	0.138425	0.0517271	0.00907374	0.0825691	0.0103211											0.037399
Fayette County, Indiana	Indiana	23335													242.684				0.142344	0.88673	1306.76	2753.53	54.6039			0	2.20842	3.73733	5.89722	1.27166	1.32869	0.657188	0.13833	0.0516917	0.00906752	0.0825126	0.0103141											0.0373733
Saline County, Missouri	Missouri	23325													242.58				0.142283	0.88635	1306.2	2752.35	54.5805			0	2.20748	3.73573	5.89469	1.27112	1.32813	0.656907	0.138271	0.0516695	0.00906364	0.0824772	0.0103097											0.0373573
Teton County, Wyoming	Wyoming	23272													242.029				0.141959	0.884336	1303.23	2746.1	54.4565			0	2.20246	3.72724	5.8813	1.26823	1.32511	0.655414	0.137956	0.0515521	0.00904304	0.0822898	0.0102862											0.0372724
Emanuel County, Georgia	Georgia	23224													241.53				0.141666	0.882512	1300.54	2740.43	54.3442			0	2.19792	3.71956	5.86917	1.26562	1.32237	0.654062	0.137672	0.0514458	0.00902439	0.0821201	0.010265											0.0371956
Ray County, Missouri	Missouri	23199													241.27				0.141514	0.881562	1299.14	2737.48	54.2857			0	2.19555	3.71555	5.86285	1.26425	1.32095	0.653358	0.137524	0.0513904	0.00901467	0.0820317	0.010254											0.0371555
Franklin County, Indiana	Indiana	23136													240.614				0.14113	0.879168	1295.62	2730.05	54.1382			0	2.18959	3.70546	5.84693	1.26082	1.31736	0.651584	0.13715	0.0512509	0.00899019	0.0818089	0.0102261											0.0370546
Randolph County, Alabama	Alabama	23067													239.897				0.140709	0.876546	1291.75	2721.91	53.9768			0	2.18306	3.69441	5.82949	1.25706	1.31343	0.649641	0.136741	0.051098	0.00896338	0.0815649	0.0101956											0.0369441
Bell County, Kentucky	Kentucky	23051													239.73				0.140611	0.875938	1290.86	2720.02	53.9393			0	2.18155	3.69185	5.82545	1.25619	1.31252	0.64919	0.136646	0.0510626	0.00895716	0.0815083	0.0101885											0.0369185
Menominee County, Michigan	Michigan	23050													239.72				0.140605	0.8759	1290.8	2719.9	53.937			0	2.18145	3.69169	5.8252	1.25613	1.31247	0.649162	0.13664	0.0510604	0.00895678	0.0815048	0.0101881											0.0369169
Sunflower County, Mississippi	Mississippi	23029													239.502				0.140477	0.875102	1289.62	2717.42	53.8879			0	2.17946	3.68832	5.81989	1.25499	1.31127	0.64857	0.136516	0.0510138	0.00894862	0.0814305	0.0101788											0.0368832
Yazoo County, Mississippi	Mississippi	23024													239.45				0.140446	0.874912	1289.34	2716.83	53.8762			0	2.17899	3.68752	5.81863	1.25472	1.31099	0.64843	0.136486	0.0510028	0.00894667	0.0814129	0.0101766											0.0368752
Hopewell city, Virginia	Virginia	22970													238.888				0.140117	0.87286	1286.32	2710.46	53.7498			0	2.17388	3.67888	5.80498	1.25177	1.30791	0.646909	0.136166	0.0508831	0.00892569	0.0812219	0.0101527											0.0367888
Leelanau County, Michigan	Michigan	22871													237.858				0.139513	0.869098	1280.78	2698.78	53.5181			0	2.16451	3.66302	5.77996	1.24638	1.30227	0.644121	0.135579	0.0506638	0.00888722	0.0808719	0.010109											0.0366302
Saline County, Illinois	Illinois	22826													237.39				0.139239	0.867388	1278.26	2693.47	53.4128			0	2.16025	3.65581	5.76859	1.24393	1.29971	0.642853	0.135313	0.0505642	0.00886973	0.0807127	0.0100891											0.0365581
Crawford County, Missouri	Missouri	22808													237.203				0.139129	0.866704	1277.25	2691.34	53.3707			0	2.15855	3.65293	5.76404	1.24294	1.29869	0.642346	0.135206	0.0505243	0.00886274	0.0806491	0.0100811											0.0365293
Wilbarger County, Texas	Texas	12455													237				0.0759755	0.47329	697.48	1469.69	29.1447			0	2.1567	3.6498	5.7591	1.24188	0.709188	0.641796	0.13509	0.050481	0.00885515	0.08058	0.0100725											0.036498
[truncated: 1,446 more rows]
[truncated: 3 more columns]

## Sheet: Minimum units by State
State	Births 2024	Minimum maternity units	Average size (births)
[truncated: 51 more rows]

## Sheet: Size distribution County
Birth band (beds)	Births	Counties		Births	% Births	Units	Counties	Births				USA Actual	USA Best
[truncated: 9 more rows]
