# Supplementary material for: Capacity Planning for Small Hospitals and Departments Illustrated Using Maternity and Paediatrics Departments: Roles for Weighted Population Density, Seasonality and Size, Myths Around Length of Stay and Factors Influencing Costs and Funding
Source: Int J Environ Res Public Health. 2026 May 27;23(6):711. doi: 10.3390/ijerph23060711 (PMC13299548; doi:10.3390/ijerph23060711)
Supplement: Supplementary file 1 [file ijerph-23-00711-s001.zip › Supplementary spreadsheet S5 Birth_forecasting.xlsx]

## Sheet: Read Me
This is a spreadsheet for the estimation of future births in English maternity units
It is an example of a likely maximum case scenario for 2024 onward.
The 'raw data' sheet gives births for English and Welsh local authorities commencing in 2008 and is from the Office for National Statistics. The data links are given on the 'raw data' sheet.
An older file is also available covering LA births 1974 to 2015. This is from the series covering gender ratio at birth. Note the profound diversity in the longer term profiles.
The spreadsheet is not locked and formulas are embedded in the calculated factors in column A, and the adjusted England figures in Row 3
Contact Dr Rodney Jones at hcaf_rod@yahoo.co.uk if you have any questions.
Spreadsheet created at 18 December 2024.
Row 1	Year
Row 2	Births in England
Row 3	Births in England adjusted to a local level. On this occasion data is for local authorities The reference year is 2008 simply because this is when the ONS data commences.
Row 4	Actual births for a local authority, or births for a particular maternity unit
Column A	The adjustment factor is the local births in 2008 divided by the births in England in 2008, applied to Row 2 data.
Four examples are given for Milton Keynes, Southampton, etc.
The local trend is compared to the scaled down England trend.
At 2024 the England trend is is substituted by data from 2002 onward as one scenario (maximum case) for a likely future trend.
At 2024 the local trend is used to further adjust the England trend in rows 3,5,7,9 to a likely future scenario for that locality.
For English maternity units update the national and local data beyond 2023 as it becomes available. Initial 2024 quarterly data suggests that births are now increasing.
The spreadsheet can be adapted for use in other countries.
Simply replace birth data for England with data from your country/state/region.
Add historic data for your maternity unit.
Decide how to best adapt state/region trands to a likely future. This always involves judgement and several scenarios can be created.
This is merely one example of a future scenario and multiple other methods can be used.
Scenarios for other locations can be found at the tabs to the far right

## Sheet: Convert to local
		2000	2001	2002	2003	2004	2005	2006	2007	2008	2009	2010	2011	2012	2013	2014	2015	2016	2017	2018	2019	2020	2021	2022	2023	2024	2025	2026	2027	2028	2029	2030	2031	2032	2033	2034	2035	2036	2037	2038	2039	2040	2041	2042
Factor	England	571629	564110	566082	584760	607716	611667	636186	655708	671391	671521	687467	688613	692785	664947	661975	664825	661882	647235	625990	610868	584005	596340	577883	564084	566082	584760	607716	611667	636186	655708	671391	671521	687467	688613	692785	664947	661975	664825	661882	647235	625990	610868	584005
0.00561074	England to MK	3207.26	3165.07	3176.14	3280.94	3409.74	3431.9	3569.47	3679.01	3767	3767.73	3857.2	3863.63	3887.04	3730.84	3714.17	3730.16	3713.65	3631.47	3512.27	3427.42	3276.7	3345.91	3242.35	3164.93	3176.14	3280.94	3409.74	3431.9	3569.47	3679.01	3767	3767.73	3857.2	3863.63	3887.04	3730.84	3714.17	3730.16	3713.65	3631.47	3512.27	3427.42	3276.7
	Milton Keynes									3767	3804	3912	3927	3887	3901	3667	3882	3649	3504	3451	3273	3219	3329	3073	3170
0.00488389	England to Southampton	2791.77	2755.05	2764.68	2855.9	2968.02	2987.31	3107.06	3202.41	3279	3279.63	3357.51	3363.11	3383.49	3247.53	3233.01	3246.93	3232.56	3161.02	3057.27	2983.41	2852.22	2912.46	2822.32	2754.92	2549.93	2634.07	2737.47	2755.27	2865.72	2953.65	3024.3	3024.88	3096.71	3101.87	3120.67	2995.27	2981.88	2994.72	2981.46	2915.49	2819.79	2751.67	2630.66
	Southampton									3279	3230	3448	3550	3420	3272	3306	3305	3194	3152	3017	2899	2791	2803	2660	2541
0.00491964	England to B&H	2812.21	2775.22	2784.92	2876.81	2989.74	3009.18	3129.8	3225.85	3303	3303.64	3382.09	3387.73	3408.25	3271.3	3256.68	3270.7	3256.22	3184.16	3079.64	3005.25	2873.09	2933.78	2842.97	2775.09	2068.37	2136.61	2220.49	2234.93	2324.51	2395.84	2453.15	2453.62	2511.89	2516.07	2531.32	2429.6	2418.74	2429.16	2418.4	2364.89	2287.26	2232.01	2133.85
	Brighton and Hove									3303	3274	3291	3291	3166	2967	2987	2952	2850	2704	2521	2395	2272	2304	2099	2061
0.00407065	England to H'smith	2326.9	2296.3	2304.32	2380.36	2473.8	2489.88	2589.69	2669.16	2733	2733.53	2798.44	2803.1	2820.09	2706.77	2694.67	2706.27	2694.29	2634.67	2548.19	2486.63	2377.28	2427.49	2352.36	2296.19	1888.82	1951.14	2027.74	2040.92	2122.74	2187.87	2240.2	2240.64	2293.84	2297.67	2311.59	2218.7	2208.78	2218.29	2208.47	2159.6	2088.72	2038.26	1948.63
	Hammersmith & Fulham									2733	2841	2773	2754	2646	2552	2440	2345	2509	2392	2314	2189	2031	2146	2006	1882
																																			MK	0.228159	Estimated increase in 2034 versus 2023
																										2024 on is an estimate assuming the past cycle repeats.
																																			S'hamp	0.228126	Estimated increase in 2034 versus 2023
																										Add actuals for your location from 2024 onward.
																																			Bright'H	0.228198	Estimated increase in 2034 versus 2023
Calculate the conversion factor above based on 2008																										From 2024 onward the formula for Southampton has been modified to give a possible future scenario.
																										Modification = 2541/2755 or 92.2%
																										Also for Brighton and Hove = 2061/2775 or 74.3%
																										Recall that you need to estimate the most likely 'worst case' future scenario, do not attempt to underestimate.
																										If in doubt, construct multiple scenarios.

## Sheet: LA Data in rows
Row Labels	2008	2009	2010	2011	2012	2013	2014	2015	2016	2017	2018	2019	2020	2021	2022	2023	Trend	Max	Down
Abertawe Bro Morgannwg University Health Board						5523	5492	5515	5495									5523	-1
Adur	646	682	718	679	775	758	692	724	671	656	646	593	531	600	538	506		775	-0.347097
Allerdale	983	983	1012	941	940	879	902	893	902	903	860	756	847	780	755			1012	-0.253953
Alnwick	291	305	272															305	-1
Amber Valley	1259	1280	1356	1284	1296	1275	1248	1172	1223	1190	1192	1154	1061	1174	1110	1073		1356	-0.217552
Aneurin Bevan University Health Board						6581	6563	6574	6391									6581	-1
Arun	1518	1435	1496	1567	1619	1493	1463	1517	1552	1401	1446	1371	1317	1375	1285	1230		1619	-0.240272
Ashfield	1439	1426	1561	1517	1557	1530	1449	1488	1442	1477	1341	1361	1238	1305	1314	1200		1561	-0.231262
Ashford	1528	1471	1495	1449	1597	1452	1474	1523	1565	1571	1460	1378	1423	1415	1441	1364		1597	-0.145899
Aylesbury Vale	2122	2148	2117	2232	2299	2096	2207	2330	2280	2331	2200							2331	-1
Babergh	838	793	790	794	790	740	756	819	739	777	707	725	721	764	718	712		838	-0.150358
Barking and Dagenham	3619	3624	3729	3688	3957	3796	3569	3850	3973	3870	3700	3574	3406	3255	3360	3407		3973	-0.177407
Barnet	5195	5286	5541	5506	5585	5187	5244	5261	5301	5190	5111	4973	4755	4780	4621	4563		5585	-0.18299
Barnsley	2777	2825	2898	2991	2961	2807	2789	2811	2832	2752	2630	2685	2504	2521	2525	2430		2991	-0.187563
Barrow-in-Furness	815	763	742	712	762	759	727	770	780	712	727	701	642	629	614			815	-0.246626
Basildon	2419	2336	2318	2317	2493	2417	2425	2457	2487	2482	2458	2476	2286	2424	2165	2208		2493	-0.131568
Basingstoke and Deane	2059	2093	2250	2367	2401	2166	2111	2166	2186	2027	1895	1950	1961	2068	1933	1938		2401	-0.194919
Bassetlaw	1200	1179	1277	1292	1237	1207	1189	1231	1274	1197	1118	1126	1080	1110	1067	1130		1292	-0.174149
Bath and North East Somerset	1768	1729	1834	1820	1867	1854	1702	1808	1799	1704	1678	1680	1690	1777	1633	1581		1867	-0.153187
North Somerset	2268	2325	2429	2331	2363	2214	2192	2234	2188	2060	2073	2023	1910	2071	1842	1836		2429	-0.244133
Somerset	5614	5654	5671	5764	5707	5538	5588	5624	5470	5367	5224	5155	4908	5063	4817	4734		5764	-0.178695
South Somerset	1771	1684	1693	1761	1712	1779	1675	1674	1651	1647	1591	1542	1505	1501	1392			1779	-0.217538
Somerset West and Taunton	1515	1558	1514	1592	1549	1447	1509	1491	1441	1445	1473	1370	1361	1338	1333			1592	-0.162688
Berwick-upon-Tweed	169	166	170															170	-1
Betsi Cadwaladr University Health Board						7351	7365	7086	7012									7365	-1
Bexley	2975	3029	2993	3172	3076	2959	3037	3162	3091	3095	3030	2954	2786	2837	2765	2604		3172	-0.179067
Birmingham	17311	17329	17240	17423	17766	17421	16925	16828	17404	16506	15916	15483	14991	14477	14482	14238		17766	-0.198582
Blaby	1038	1009	1014	1038	1078	1000	1062	1057	1106	1097	1123	1054	1012	1087	1050	998		1123	-0.0742115
Blackburn with Darwen	2377	2312	2296	2344	2300	2254	2212	2115	2156	2008	2033	1955	1893	1945	1856	1869		2377	-0.219184
Blackpool	1745	1727	1777	1735	1770	1717	1819	1665	1700	1643	1617	1570	1480	1423	1499	1402		1819	-0.21103
Blaenau Gwent	867	791	804	789	781	807	771	757	726	729	710	740	684	673	670	666		867	-0.231834
Blyth Valley	916	911	889															916	-1
Bolsover	899	815	885	905	940	887	822	903	815	802	846	813	817	792	813	782		940	-0.168085
Bolton	3873	3916	3860	3858	3975	3812	3758	3788	3816	3703	3607	3676	3583	3453	3559	3396		3975	-0.14566
Boston	833	859	831	872	913	851	857	816	797	836	750	734	655	705	686	650		913	-0.288061
Bournemouth	2095	2223	2224	2337	2348	2366	2224	2264	2180	2130	2040.49	1876.78	1937.24	1962.38	1782.62	1663.32		2366	-0.296993
Poole	1629	1655	1787	1768	1670	1622	1647	1568	1593	1538	1449.32	1333.04	1375.98	1393.84	1266.16	1181.42		1787	-0.338881
Christchurch	390	393	389	398	418	417	378	385	360	363	324.19	298.18	307.785	311.78	283.22	264.265		418	-0.367787
Bournemouth, Christchurch and Poole	4114	4271	4400	4503	4436	4405	4249	4217	4133	4031	3814	3508	3621	3668	3332	3109		4503	-0.309571
Bracknell Forest	1573	1503	1581	1582	1554	1468	1510	1488	1397	1413	1406	1304	1366	1495	1409	1287		1582	-0.186473
Bradford	8580	8603	8627	8301	8322	8039	8100	7931	7930	7639	7244	7270	6792	6828	6684	6862		8627	-0.225223
Braintree	1732	1768	1826	1758	1788	1659	1644	1607	1715	1696	1622	1602	1404	1603	1656	1541		1826	-0.231106
Breckland	1424	1421	1452	1489	1451	1467	1432	1386	1434	1372	1331	1293	1236	1303	1210	1181		1489	-0.20685
Brent	4899	5132	5240	5228	5340	5170	5078	5204	5146	5208	4705	4919	4613	4427	4431	4347		5340	-0.185955
Brentwood	761	752	761	764	808	823	874	890	848	834	862	832	795	909	821	788		909	-0.0425273
Bridgend	1630	1536	1666	1728	1624	1540	1482	1503	1501	1487	1491	1371	1342	1370	1337	1294		1728	-0.251157
Bridgnorth	428	456	441															456	-1
Brighton and Hove	3303	3274	3291	3291	3166	2967	2987	2952	2850	2704	2521	2395	2272	2304	2099	2061		3303	-0.376022
Bristol, City of	6255	6203	6486	6718	6781	6515	6442	6263	6400	5960	5820	5557	5270	5430	5048	4771		6781	-0.296416
Broadland	1132	1143	1113	1148	1194	1068	1069	1141	1103	1121	1142	1041	973	1081	1068	1057		1194	-0.185092
Bromley	3983	4104	4070	4141	4140	3899	4086	4098	4326	4238	4005	3862	3691	3728	3431	3408		4326	-0.17701
Bromsgrove	904	862	909	899	929	871	908	900	940	931	956	920	913	858	896	784		956	-0.156082
Broxbourne	1209	1228	1264	1277	1231	1258	1223	1249	1245	1268	1241	1140	1131	1160	1092	1106		1277	-0.144871
Broxtowe	1198	1183	1224	1255	1268	1220	1206	1196	1195	1073	1094	1034	966	989	925	937		1268	-0.270505
Buckinghamshire	6076	5908	6103	6133	6197	5822	5989	6140	6102	5912	5859	5629	5543	5893	5533	5585		6197	-0.107149
Burnley	1315	1213	1245	1172	1227	1210	1122	1197	1207	1196	1082	1165	1084	1053	1070	1041		1315	-0.208365
Bury	2444	2405	2571	2551	2514	2453	2329	2356	2362	2249	2219	2228	2104	2098	2008	2055		2571	-0.218981
Caerphilly	2223	2140	2280	2091	2114	1990	2126	2050	2017	1934	1892	1750	1648	1616	1620	1584		2280	-0.305263
Calderdale	2665	2671	2744	2584	2753	2502	2533	2433	2470	2395	2294	2163	2100	2143	1945	1969		2753	-0.293498
Cambridge	1421	1416	1552	1402	1511	1380	1421	1447	1413	1291	1417	1335	1220	1293	1229	1147		1552	-0.260954
Cambridgeshire	7377	7292	7537	7521	7740	7365	7269	7469	7232	6894	6817	6648	6360	6677	6395	6208		7740	-0.197933
Camden	3061	3094	3060	3117	2944	2766	2700	2699	2732	2607	2519	2448	2240	2317	2072	1976		3117	-0.366057
Cannock Chase	1144	1132	1151	1132	1174	1172	1104	1056	1052	1072	1065	1121	1023	1047	970	1036		1174	-0.173765
Canterbury	1481	1453	1481	1482	1419	1413	1366	1375	1382	1347	1305	1310	1171	1279	1250	1211		1482	-0.209852
Caradon	810	752	745															810	-1
Cardiff	4566	4623	4757	4770	4709	4624	4606	4540	4418	4137	4027	3738	3705	3818	3597	3491		4770	-0.268134
Cardiff and Vale University Health Board						5992	5871	5873	5739									5992	-1
Carlisle	1225	1255	1275	1310	1222	1180	1261	1206	1170	1116	1009	1062	1022	1044	1024			1310	-0.219847
Carmarthenshire	1971	1877	1963	1932	1995	1815	1809	1855	1878	1828	1784	1656	1660	1540	1559	1591		1995	-0.22807
Carrick	833	896	918															918	-1
Castle Morpeth	442	353	425															442	-1
Castle Point	832	799	879	814	849	801	861	848	860	870	840	813	776	865	832	758		879	-0.137656
South Bedfordshire	1628	1536	1535															1628	-1
Mid Bedfordshire	1618	1556	1641															1641	-1
Bedford	2111	2162	2119	2088	2116	2074	2150	2158	2209	2190	2164	2098	2040	2223	1995	2095		2223	-0.0772433
Bedfordshire	5357	5254	5295	5386	5411	5288	5396	5461	5518	5420	5527	5461	5270	5698	5383	5676		5698	-0.026058
Central Bedfordshire	3246	3092	3176	3298	3295	3214	3246	3303	3309	3230	3363	3363	3230	3475	3388	3581		3581	-0.0206186
Ceredigion	603	651	720	613	676	638	601	632	612	553	538	521	499	536	477	501		720	-0.3375
Charnwood	1745	1784	1902	1786	1854	1719	1766	1875	1922	1778	1818	1718	1726	1713	1563	1510		1922	-0.206099
Chelmsford	1938	1947	1924	1997	1995	1857	1957	1876	2039	1970	1926	1812	1775	1994	1863	1734		2039	-0.131698
Cheltenham	1361	1372	1385	1413	1365	1351	1435	1247	1328	1272	1172	1155	1035	1153	1059	1009		1435	-0.285916
Cherwell	1955	1922	1908	1920	1891	1777	1817	1848	1836	1789	1754	1810	1734	1884	1799	1734		1955	-0.113043
Cheshire	7782	7566	7792	7759	7812	7347	7276	7406	7387	7399	6956	7021	6717	7103	6936	6645		7812	-0.149386
Cheshire East	4036	3949	3970	4013	4112	3770	3749	3848	3822	3833	3642	3655	3462	3806	3717	3542		4112	-0.158074
Cheshire West and Chester	3746	3617	3822	3746	3700	3577	3527	3558	3565	3566	3314	3366	3255	3297	3219	3103		3822	-0.188121
Chester	1322	1283	1343															1343	-1
Chesterfield	1232	1135	1241	1244	1204	1113	1144	1097	1069	1065	1034	1009	960	984	926	940		1244	-0.255627
Chester-le-Street	561	546	549															561	-1
Chichester	1091	1131	1067	1134	1136	1046	1060	1051	955	1030	991	964	947	1032	955	913		1136	-0.196303
Chiltern	935	952	997	921	918	836	916	872	902	833	860							997	-1
Chorley	1239	1202	1193	1283	1229	1182	1231	1269	1226	1200	1112	1092	1071	1081	1051	962		1283	-0.250195
Colchester	2076	2219	2204	2190	2353	2210	2229	2242	2204	2215	2137	2087	1993	2031	1960	1978		2353	-0.167021
Congleton	907	885	839															907	-1
Conwy	1163	1135	1169	1187	1178	1070	1106	1117	1050	1016	1013	1008	963	921	926	867		1187	-0.269587
Copeland	747	715	745	771	804	752	677	718	703	655	603	575	592	591	537			804	-0.33209
Corby	880	908	919	955	959	931	913	1004	1004	962	888	956						1004	-1
Cornwall and Isles of Scilly	5442	5440	5558	5808	5721	5605	5447	5412	5312	5162	5000	4828	4729	4834	4456	4346		5808	-0.251722
Cotswold	760	725	727	697	725	712	681	732	730	759	760	764	696	753	705	657		764	-0.135526
County Durham	6524	5453	5846	5829	5701	5388	5361	5355	5304	5033	4868	4766	4668	4592	4505	4498		6524	-0.310546
Coventry	4618	4660	4726	4801	4731	4495	4572	4517	4531	4443	4300	4198	4047	3948	4059	4036		4801	-0.177671
Craven	467	474	436	502	458	463	441	464	432	465	470	419	411	399	420			502	-0.205179
Crawley	1509	1576	1716	1718	1648	1646	1618	1642	1584	1574	1528	1531	1467	1525	1449	1437		1718	-0.163562
Crewe and Nantwich	1520	1442	1502															1520	-1
Croydon	5331	5235	5536	5720	5884	5605	5645	5833	5894	5761	5425	5304	5252	5001	4872	4939		5894	-0.171992
Cumberland																2256		2256	#DIV/0!
Cumbria	5118	5080	5068	5033	4996	4814	4760	4789	4758	4563	4347	4233	4165	4173	3966			5118	-0.225088
Cwm Taf University Health Board						3481	3465	3441	3497									3497	-1
Dacorum	1881	1835	1972	1855	1940	1828	1901	1945	1868	1951	1880	1865	1744	1756	1729	1685		1972	-0.145538
Darlington	1337	1337	1357	1306	1359	1227	1226	1217	1154	1137	1112	1026	1067	1047	1032	1040		1359	-0.240618
Dartford	1313	1376	1390	1469	1560	1442	1494	1500	1514	1615	1668	1612	1680	1704	1653	1505		1704	-0.0352564
Daventry	878	813	798	820	836	815	706	763	819	824	903	861						903	-1
Denbighshire	1076	1039	1048	1100	1047	1017	1111	1045	1012	973	908	979	897	919	870	814		1111	-0.26
Derby	3612	3579	3521	3655	3756	3359	3512	3389	3294	3184	3174	3009	2908	2896	2864	2911		3756	-0.237487
Derbyshire	8357	8087	8404	8483	8361	7839	7866	7861	7820	7563	7416	7336	7002	7366	7217	6920		8483	-0.184251
Derbyshire Dales	554	580	557	605	555	490	525	547	516	470	459	482	441	480	451	436		605	-0.279339
Derwentside	1016	1096	1108															1108	-1
Devon	7172	7366	7372	7520	7585	7185	7153	7095	6964	6940	6712	6550	6320	6644	6132	6007		7585	-0.208042
Doncaster	3804	3841	3798	3776	3752	3673	3561	3562	3535	3444	3402	3457	3267	3333	3350	3243		3841	-0.155689
Dorset	3734	3687	3664	3658	3674	3547	3482	3470	3388	3445	2841	2748	2638	2755	2615	2412		3734	-0.354044
Dover	1204	1206	1241	1170	1257	1150	1170	1130	1173	1128	1052	1073	1045	1051	1100	990		1257	-0.212411
Dudley	3707	3623	3779	3712	3966	3853	3758	3672	3816	3713	3569	3450	3467	3426	3439	3341		3966	-0.15759
Durham		797	940															940	-1
Ealing	5549	5638	5861	5803	5847	5395	5474	5210	5250	5116	4732	4793	4462	4397	4427	4441		5861	-0.249787
Easington	1177	1098	1247															1247	-1
EAST	71738	71335	73001	73220	74571	71309	71855	72505	72250	70725	68881	67409	64313	67054	64294	63190		74571	-0.15262
East Cambridgeshire	1061	1018	1091	1120	1105	1026	1035	1042	979	960	872	866	802	837	851	813		1120	-0.283929
East Devon	1063	1072	1084	1109	1169	1107	1166	1180	1139	1171	1157	1147	1128	1269	1122	1135		1269	-0.0402053
East Dorset	689	666	652	681	649	625	662	652	644	664								689	-1
East Hampshire	1177	1163	1167	1180	1214	1075	1117	1043	1027	1121	1061	1079	1061	1102	1041	990		1214	-0.184514
East Hertfordshire	1634	1593	1681	1728	1589	1581	1625	1594	1659	1626	1609	1529	1518	1676	1470	1519		1728	-0.149306
East Lindsey	1297	1295	1399	1292	1295	1259	1202	1211	1173	1186	1122	1081	1026	1070	1018	930		1399	-0.335239
EAST MIDLANDS	54192	53746	55232	55378	55645	52895	53170	53641	53299	52041	50018	48986	46950	47860	46849	45960		55645	-0.17405
East Riding of Yorkshire	3064	3136	3097	3068	3162	2978	3009	2900	2869	2901	2730	2671	2605	2618	2566	2591		3162	-0.188488
East Staffordshire	1486	1449	1438	1487	1515	1379	1438	1449	1455	1353	1312	1363	1312	1355	1327	1305		1515	-0.138614
East Suffolk											2021	2005	1839	1870	1809	1748		2021	#DIV/0!
East Sussex	5157	5203	5364	5399	5451	5268	5152	5046	5219	4937	4941	4677	4513	4549	4411	4321		5451	-0.207301
Eastbourne	1092	1167	1163	1185	1193	1125	1110	1070	1048	990	981	915	894	883	820	779		1193	-0.347024
Eastleigh	1432	1475	1474	1547	1581	1519	1548	1468	1445	1407	1415	1429	1351	1452	1414	1305		1581	-0.174573
Eden	472	478	452	426	442	447	399	395	409	401	392	407	383	401	372			478	-0.221757
Ellesmere Port & Neston	959	870	962															962	-1
Elmbridge	1783	1760	1890	1879	1826	1848	1785	1755	1646	1659	1526	1478	1496	1474	1386	1287		1890	-0.319048
Enfield	5000	4828	5122	4904	5094	4908	4824	5027	5000	4778	4672	4548	4086	3936	3921	3658		5122	-0.285826
ENGLAND	672809	671058	687007	688120	694241	664517	661496	664399	663157	646794	625651	610505	585195	595948	577046	563561		694241	-0.188234
ENGLAND AND WALES	708711	706248	722959	723718	729479	698264	695040		696093	678970	656925	640209	613833	624729	605342	590935		729479	-0.189922
ENGLAND, WALES AND ELSEWHERE	708963	706501	723165	723913	729674	698512	695233		696271	679106	657076	640370	613936	624828	605479	591072		729674	-0.189951
Epping Forest	1500	1548	1519	1591	1622	1553	1478	1627	1592	1622	1587	1642	1518	1599	1457	1441		1642	-0.111591
Epsom and Ewell	904	867	918	930	952	909	920	958	950	943	904	824	864	813	814	744		958	-0.218487
Erewash	1313	1211	1316	1309	1348	1263	1296	1300	1216	1193	1120	1041	1033	1015	1050	946		1348	-0.29822
Essex	16005	16264	16483	16330	16860	15949	16449	16335	16536	16563	16171	15916	15009	16215	15546	15070		16860	-0.109786
Exeter	1411	1442	1420	1466	1446	1384	1346	1322	1292	1329	1196	1170	1143	1173	1107	1042		1466	-0.289222
Fareham	1128	1055	1076	1109	1121	1047	1030	1094	1049	1035	973	917	892	931	859	807		1128	-0.284574
Fenland	1056	1109	1127	1147	1207	1170	1118	1175	1130	1155	1049	1033	996	1023	1067	979		1207	-0.188898
Flintshire	1743	1754	1808	1701	1689	1657	1623	1577	1587	1637	1556	1400	1403	1470	1420	1343		1808	-0.25719
Folkestone and Hythe											984	1027	938	978	953	898		1027	#DIV/0!
Forest Heath	869	912	932	1039	1031	953	1015	991	1016	970								1039	-1
Forest of Dean	817	782	843	783	803	734	779	786	844	732	785	726	713	775	729	709		844	-0.158956
Fylde	642	621	679	693	682	645	600	633	629	612	603	617	546	609	585	581		693	-0.212121
Gateshead	2352	2326	2400	2375	2321	2297	2274	2214	2286	2061	2003	1995	1890	1983	1850	1813		2400	-0.244583
Gedling	1195	1240	1278	1225	1256	1274	1243	1305	1269	1193	1136	1098	1123	1102	1051	1087		1305	-0.177621
Gloucester	1746	1669	1789	1810	1903	1760	1730	1796	1768	1637	1637	1461	1437	1452	1398	1448		1903	-0.26537
Gloucestershire	6730	6529	6875	6720	6880	6554	6631	6697	6739	6537	6449	6124	5800	6138	5834	5839		6880	-0.156977
Gosport	1101	1059	1052	1036	1037	937	942	977	924	936	843	812	842	785	765	713		1101	-0.352407
Gravesham	1226	1337	1302	1396	1472	1389	1454	1410	1417	1375	1311	1343	1283	1257	1323	1275		1472	-0.14606
Great Yarmouth	1136	1076	1178	1103	1143	1094	1076	1070	1086	1052	1048	964	932	888	905	871		1178	-0.260611
Greater Manchester	36830	37145	37876	37584	37852	37045	36402	36644	36889	35760	34776	34396	32962	33445	33035	31920		37876	-0.15725
Greenwich	4361	4480	4674	4561	4624	4442	4368	4644	4621	4453	4228	4125	4031	3906	3760	3591		4674	-0.231707
Guildford	1629	1610	1578	1667	1677	1535	1542	1513	1533	1393	1378	1264	1219	1370	1305	1319		1677	-0.273107
Gwynedd	1276	1338	1270	1319	1327	1229	1175	1156	1156	1130	1144	1016	1026	1039	997	998		1338	-0.254858
Hackney and City of London	4485	4574	4677	4450	4585	4500	4438	4569	4501	4410	4435	4172	3982	4031	3547	3500		4677	-0.251657
Halton	1656	1575	1667	1571	1661	1597	1556	1489	1503	1482	1422	1394	1256	1355	1193	1180		1667	-0.292142
Hambleton	871	873	799	808	890	802	820	764	803	769	720	645	625	691	700			890	-0.297753
Hammersmith and Fulham	2733	2841	2773	2754	2646	2552	2440	2345	2509	2392	2314	2189	2031	2146	2006	1882		2841	-0.337557
Hampshire	14677	14641	14972	15238	15400	14275	14453	14357	14379	13818	13401	13318	12891	13468	12838	12409		15400	-0.194221
Harborough	818	837	845	758	826	775	817	875	803	804	812	823	780	934	857	933		934	-0.0769231
Haringey	4289	4193	4456	4227	4209	4141	4006	4108	4114	3881	3756	3595	3383	3376	3085	3064		4456	-0.312388
Harlow	1270	1302	1262	1281	1363	1219	1364	1222	1303	1225	1191	1203	1133	1247	1251	1190		1364	-0.168745
Harrogate	1706	1634	1614	1664	1606	1453	1426	1494	1475	1400	1357	1284	1257	1356	1204			1706	-0.294256
Harrow	3230	3265	3503	3466	3585	3559	3525	3601	3606	3695	3582	3526	3452	3312	3298	3019		3695	-0.15788
Hart	1097	1040	1090	1023	1051	943	1036	1000	950	934	965	882	916	940	892	877		1097	-0.200547
Hartlepool	1164	1177	1134	1193	1137	1021	1043	1080	1051	1006	1032	938	931	932	891	931		1193	-0.253143
Hastings	1153	1146	1147	1202	1208	1208	1084	1099	1115	1050	1069	1005	925	909	896	838		1208	-0.306291
Havant	1265	1310	1322	1344	1374	1256	1237	1309	1330	1277	1182	1241	1135	1187	1158	1139		1374	-0.173945
Havering	2787	2697	2817	2895	2888	3004	3150	3275	3423	3395	3307	3186	3116	3057	3089	3084		3423	0.0176431
Herefordshire, County of	1753	1824	1911	1859	1906	1833	1728	1733	1767	1738	1683	1645	1495	1586	1521	1498		1911	-0.217687
Hertfordshire	14496	14347	14969	14932	14913	14503	14493	14699	14601	14301	13967	13517	12988	13495	12449	12279		14969	-0.179705
Hertsmere	1270	1291	1313	1290	1297	1291	1357	1347	1301	1271	1217	1212	1167	1220	1094	1072		1357	-0.183549
High Peak	1034	968	979	1005	945	866	882	842	890	903	824	843	756	791	752	728		1034	-0.295938
Hillingdon	4126	4207	4192	4357	4536	4330	4423	4394	4508	4408	4075	4139	3958	4061	4037	4082		4536	-0.127425
Hinckley and Bosworth	1092	1132	1119	1209	1176	1092	1091	1111	1176	1160	1085	1104	994	1065	1089	1039		1209	-0.177833
Horsham	1313	1368	1313	1308	1290	1261	1229	1264	1324	1303	1306	1314	1250	1444	1286	1245		1444	-0.0899123
Hounslow	4209	4297	4433	4561	4621	4443	4245	4455	4351	4166	3947	3866	3718	3678	3529	3577		4621	-0.236312
Huntingdonshire	2036	1950	2018	2039	2143	1985	1966	2033	1973	1870	1832	1867	1783	1890	1707	1714		2143	-0.203453
Hyndburn	1159	1231	1140	1164	1121	1135	1085	1077	1057	1065	988	1030	920	976	950	916		1231	-0.25589
Hywel Dda University Health Board						3589	3639	3667	3623									3667	-1
Inner London	52744	53209	54613	53908	53957	51407	50574	51017	50096	49104	47322	45545	42830	43120	40602	39621		54613	-0.274513
Ipswich	1871	1872	2016	1978	2039	1887	1866	1978	1985	1825	1745	1753	1564	1623	1516	1449		2039	-0.289358
Isle of Anglesey	780	775	828	771	835	763	747	692	716	659	678	557	583	592	565	486		835	-0.417964
Isle of Wight	1270	1216	1318	1321	1329	1287	1316	1296	1142	1230	1080	1036	1009	1028	970	919		1329	-0.308503
Islington	2917	2983	2952	3008	2988	2819	2879	2939	2945	2946	2793	2680	2594	2657	2443	2259		3008	-0.249003
Kennet	935	871	953															953	-1
Kensington and Chelsea	2216	2227	2221	2185	2024	1803	1821	1805	1729	1699	1637	1612	1410	1455	1387	1339		2227	-0.398743
Kent	17095	17144	17558	17612	18147	16955	17305	17297	17374	17467	17062	16537	15940	16633	16364	15429		18147	-0.149777
Kerrier	1106	1117	1137															1137	-1
Kettering	1212	1250	1267	1227	1271	1179	1243	1272	1250	1155	1191	1213						1272	-1
King's Lynn and West Norfolk	1576	1559	1653	1576	1713	1636	1650	1641	1580	1523	1426	1412	1336	1350	1348	1246		1713	-0.272621
Kingston upon Hull, City of	3682	3560	3752	3796	3871	3697	3537	3579	3550	3430	3300	3175	3123	3079	3109	3108		3871	-0.204598
Kingston upon Thames	2248	2321	2312	2289	2328	2112	2247	2350	2204	2185	2025	1946	1838	1849	1726	1607		2350	-0.309708
Kirklees	5814	5811	5784	5823	5725	5658	5472	5375	5408	5202	4971	4899	4733	4826	4702	4374		5823	-0.248841
Knowsley	1981	1859	1857	1973	1971	1816	1892	1930	1933	2018	2009	1954	1807	1986	1932	1875		2018	-0.0878344
Lambeth	4837	4863	4929	4784	4825	4589	4528	4620	4209	4265	3917	3844	3542	3554	3345	3272		4929	-0.336174
Lancashire	13963	13829	13797	13794	13681	13317	13210	13202	13183	12757	12238	12306	11736	12035	11754	11374		13963	-0.185419
Lancaster	1487	1476	1518	1574	1584	1482	1497	1447	1456	1334	1421	1333	1287	1269	1269	1237		1584	-0.219066
Leeds	9844	10101	10412	10127	10533	10152	10136	10182	10250	9967	9907	9272	8738	8784	8617	8346		10533	-0.207633
Leicester	5176	5201	5299	5324	5273	5096	5264	5156	5150	4916	4611	4622	4458	4172	4376	4492		5324	-0.216379
Leicestershire	6830	6807	7066	6940	7147	6601	6789	6962	7117	6947	6875	6678	6445	6794	6603	6431		7147	-0.100182
Lewes	910	898	980	945	987	917	897	877	898	886	877	796	800	781	718	765		987	-0.272543
Lewisham	4872	4888	4982	4896	5095	4827	4759	4814	4721	4751	4504	4393	4006	4024	3820	3586		5095	-0.296173
Lichfield	1000	975	997	1004	979	936	982	910	976	997	885	991	913	977	932	921		1004	-0.0906375
Lincoln	1247	1277	1248	1318	1373	1241	1240	1287	1176	1162	1082	1021	1068	949	979	903		1373	-0.342316
Lincolnshire	7691	7605	7762	7938	8008	7550	7748	7773	7485	7485	7017	6767	6600	6559	6397	5998		8008	-0.250999
Liverpool	5595	5448	5738	5877	5942	5646	5851	5883	6030	5906	5863	5574	5183	5364	5105	4906		6030	-0.174352
LONDON	127651	129245	133111	132843	134186	128332	127399	129615	128803	126308	120673	117897	111688	110961	106696	104252		134186	-0.223078
Luton	3555	3503	3532	3539	3578	3481	3481	3553	3608	3432	3239	3256	3287	3233	3304	3464		3608	-0.0964226
Macclesfield	1638	1622	1629															1638	-1
Maidstone	1753	1818	1880	1982	2040	1875	1979	2006	2035	2010	2078	1891	1815	2071	1979	1915		2078	-0.110294
Maldon	586	600	603	566	559	547	535	575	531	591	535	510	529	591	580	577		603	-0.12272
Malvern Hills	622	604	617	641	657	598	598	563	566	626	562	541	524	565	554	595		657	-0.202435
Manchester	7749	7887	7965	8094	8160	8002	7964	8051	7946	7467	7237	7229	6930	6776	6956	6633		8160	-0.187132
Mansfield	1396	1307	1382	1381	1345	1309	1305	1284	1281	1309	1151	1182	1140	1146	1105	1036		1396	-0.25788
Medway	3419	3515	3538	3564	3693	3503	3531	3609	3657	3601	3475	3330	3265	3272	3293	3243		3693	-0.121852
Melton	531	489	561	543	574	497	512	457	512	496	449	455	436	442	451	412		574	-0.28223
Mendip	1176	1156	1167	1161	1174	1048	1117	1171	1080	1050	1081	1075	947	1049	960			1176	-0.194728
Merseyside	16237	15892	16384	16537	16655	15915	16025	16133	16196	16067	15632	15045	14175	14716	14246	13653		16655	-0.180246
Merthyr Tydfil	781	696	718	764	767	673	744	749	715	710	678	647	604	614	610	566		781	-0.275288
Merton	3330	3462	3523	3537	3476	3370	3274	3412	3246	3172	3018	2924	2783	2739	2497	2474		3537	-0.300537
Mid Devon	810	858	852	863	896	783	805	803	737	779	752	778	743	703	628	669		896	-0.299107
Mid Suffolk	971	892	923	962	942	876	917	879	823	814	823	827	839	873	925	904		971	-0.135942
Mid Sussex	1587	1479	1527	1524	1545	1512	1521	1593	1610	1543	1481	1457	1486	1557	1554	1538		1610	-0.0636421
Middlesbrough	1891	1981	2138	2006	2084	1951	2003	1925	1908	1939	1868	1755	1754	1729	1785	1830		2138	-0.1913
Milton Keynes	3767	3804	3912	3927	3887	3901	3667	3882	3649	3504	3451	3273	3219	3329	3073	3170		3927	-0.217469
Mole Valley	837	882	887	873	868	826	800	802	770	787	775	750	703	745	728	677		887	-0.236753
Monmouthshire	919	802	861	786	821	792	770	782	740	730	713	683	716	727	742	715		919	-0.22198
Neath Port Talbot	1551	1573	1618	1596	1520	1495	1488	1488	1519	1459	1434	1272	1257	1249	1299	1217		1618	-0.247837
New Forest	1595	1620	1674	1604	1709	1485	1546	1438	1483	1425	1435	1298	1276	1331	1239	1095		1709	-0.359274
Newark and Sherwood	1199	1251	1258	1213	1312	1191	1233	1225	1187	1197	1158	1078	1155	1205	1075	1079		1312	-0.18064
Newcastle upon Tyne	3293	3434	3566	3402	3420	3406	3283	3329	3393	3266	3205	3096	3026	2983	3070	3008		3566	-0.163489
Newcastle-under-Lyme	1247	1189	1228	1277	1262	1175	1291	1244	1194	1196	1131	1089	1126	1100	1100	1061		1291	-0.169146
Newham	5963	6003	6262	6335	6426	6267	6023	6226	6027	5966	5678	5492	5442	5346	5598	5494		6426	-0.168067
Newport	1999	1947	1983	1910	1894	1953	1890	1981	1903	2000	1920	1975	1821	1890	1901	1827		2000	-0.0890445
Norfolk	9057	9042	9259	9328	9662	9187	9105	9052	9057	8670	8436	8083	7643	7853	7679	7405		9662	-0.233596
North Cornwall	890	869	925															925	-1
North Devon	965	1004	1019	1075	1005	954	933	868	946	901	840	820	782	825	773	764		1075	-0.289302
North Dorset	690	688	667	672	697	664	631	640	631	602								697	-1
NORTH EAST	30217	29776	30826	30527	30291	28961	28456	28400	28574	27488	26684	25742	24915	25153	24701	24573		30826	-0.202848
North East Derbyshire	924	937	923	986	949	834	875	883	961	876	816	909	845	925	926	879		986	-0.143002
North East Lincolnshire	1957	1974	1987	2032	1990	1941	1942	1918	1861	1791	1705	1669	1573	1501	1487	1427		2032	-0.297736
North Hertfordshire	1537	1570	1606	1648	1663	1597	1535	1564	1512	1541	1439	1500	1399	1411	1326	1269		1663	-0.236921
North Kesteven	1077	1058	998	1138	1114	1064	1098	1124	1110	1072	1041	991	984	962	900	904		1138	-0.209139
North Lincolnshire	1888	1940	1888	1872	1957	1840	1734	1872	1773	1667	1673	1600	1558	1598	1549	1501		1957	-0.23301
North Norfolk	834	809	854	857	828	835	786	774	789	753	708	682	600	625	612	579		857	-0.324387
																			#DIV/0!
North Shropshire	652	624	650															652	-1
																			#DIV/0!
North Tyneside	2406	2381	2393	2405	2315	2268	2293	2207	2254	2227	2194	2133	2008	2013	1898	1815		2406	-0.245636
North Warwickshire	647	626	683	651	688	676	568	664	614	679	640	598	570	660	651	599		688	-0.171512
NORTH WEST	88167	87549	89199	88752	89211	86372	85606	85838	86069	83822	81195	80020	76329	78127	76399	73741		89211	-0.173409
North West Leicestershire	1064	1016	1039	1008	1023	952	974	1026	1012	1012	1033	1011	999	1024	1049	1014		1064	-0.0610902
																			#DIV/0!
North Yorkshire	6197	5950	5848	6043	5921	5521	5626	5643	5712	5441	5312	5049	4894	5133	4934	4777		6197	-0.229143
West Northamptonshire	5073.75	4979.7	5091.9	5075.95	5108.4	4947.25	4810.3	4979.7	5012.15	4893.35	4780.6	4735.5	4388	4647	4451	4524		5108.4	-0.141023
North Northamptonshire	4151.25	4074.3	4166.1	4153.05	4179.6	4047.75	3935.7	4074.3	4100.85	4003.65	3911.4	3874.5	3667	3789	3714	3587		4179.6	-0.141784
South Northamptonshire	922	862	854	901	880	832	837	886	806	865	909	860						922	-1
East Northamptonshire	1039	958	1017	961	930	1012	858	901	997	970	910	895						1039	-1
Northampton	3298	3250	3383	3304	3369	3232	3236	3249	3278	3169	3000	2909	2738.7	2868.24	2776.1	2757.74		3383	-0.190452
Northamptonshire	9225	9054	9258	9229	9288	8995	8746	9054	9113	8897	8692	8610	8055	8436	8165	8111		9288	-0.132752
Northumberland	3094	2965	2989	2975	3151	2796	2753	2832	2820	2768	2638	2519	2419	2586	2464	2486		3151	-0.232307
Norwich	1826	1860	1814	1890	2008	1840	1761	1711	1728	1554	1530	1471	1342	1333	1313	1290		2008	-0.35757
Nottingham	4181	4318	4477	4462	4408	4298	4242	4308	4297	4178	3846	3781	3503	3458	3404	3370		4477	-0.247264
Nottinghamshire	8765	8742	9101	9027	9071	8818	8662	8798	8687	8536	8061	7903	7711	7905	7549	7466		9101	-0.179651
Nuneaton and Bedworth	1664	1507	1682	1639	1598	1582	1528	1589	1575	1510	1558	1535	1497	1531	1479	1467		1682	-0.127824
Oadby and Wigston	542	540	586	598	616	566	567	561	586	600	555	513	498	529	544	525		616	-0.191558
Oldham	3289	3357	3297	3260	3288	3274	3282	3336	3327	3326	3187	3138	3004	3127	3158	2987		3357	-0.110217
Oswestry	400	417	404															417	-1
Outer London	74907	76036	78498	78935	80229	76925	76825	78598	78707	77204	73351	72352	68858	67841	66094	64631		80229	-0.194418
Oxford	2006	2033	2097	2086	2006	1919	1845	1899	1811	1624	1662	1541	1408	1374	1421	1444		2097	-0.344778
Oxfordshire	8307	8134	8439	8502	8217	7867	7775	7893	7757	7352	7365	7287	6931	7380	7201	7144		8502	-0.18478
Pembrokeshire	1251	1277	1294	1301	1307	1136	1229	1180	1133	1115	1040	1052	1025	1010	980	945		1307	-0.27697
Pendle	1322	1345	1358	1303	1305	1278	1304	1261	1214	1198	1153	1186	1100	1149	1117	1120		1358	-0.189985
Penwith and Isles of Scilly	607	622	595															622	-1
Peterborough	2970	2961	3162	3127	3270	3185	3134	3170	3076	3072	2851	2779	2719	2668	2618	2531		3270	-0.225994
Plymouth	3216	3254	3280	3280	3418	3163	3101	3160	2912	2832	2754	2683	2497	2556	2409	2341		3418	-0.315097
																			#DIV/0!
Portsmouth	2653	2659	2740	2674	2782	2748	2685	2686	2592	2414	2375	2316	2254	2176	2140	2147		2782	-0.230769
Powys	1280	1255	1205	1232	1190	1230	1149	1123	1179	1133	1114	1034	1022	1054	990	945		1280	-0.261719
Powys Teaching Health Board						1230	1149	1123	1179									1230	-1
Preston	1940	1976	1992	1918	1857	1918	1869	1879	1893	1802	1715	1744	1747	1796	1710	1726		1992	-0.141566
Purbeck	413	378	384	413	401	396	408	387	346	408								413	-1
Reading	2508	2533	2632	2579	2748	2617	2554	2521	2494	2411	2179	2104	2092	2026	2077	1975		2748	-0.281295
Redbridge	4013	4253	4462	4605	4792	4591	4678	4798	4782	4707	4539	4495	4343	4275	4243	4108		4798	-0.142738
Redcar and Cleveland	1586	1504	1585	1689	1600	1555	1422	1431	1433	1436	1366	1346	1164	1281	1276	1195		1689	-0.310835
Redditch	1154	1086	1133	1162	1226	1068	1108	1080	1065	986	972	1014	937	984	912	915		1226	-0.256117
Reigate and Banstead	1768	1775	1889	1871	1872	1805	1846	1743	1796	1719	1709	1710	1677	1750	1618	1546		1889	-0.181578
Restormel	1196	1184	1238															1238	-1
Rhondda Cynon Taf	2908	2904	2976	3007	2788	2808	2721	2692	2782	2611	2534	2481	2341	2262	2300	2126		3007	-0.292983
Ribble Valley	505	517	478	438	475	427	457	426	482	477	460	481	467	498	475	448		517	-0.133462
Richmond upon Thames	2865	2859	2992	2935	2916	2805	2589	2609	2544	2441	2310	2181	2021	2120	1827	1674		2992	-0.440508
Richmondshire	559	558	554	551	543	511	510	540	555	503	513	417	410	450	384			559	-0.313059
Rochdale	3043	3039	3047	3032	3020	3044	2844	2894	3072	2966	2832	2881	2737	2746	2769	2675		3072	-0.122087
Rochford	776	854	864	804	767	707	794	753	751	833	733	805	758	821	809	793		864	-0.122685
Rossendale	876	865	849	859	835	818	837	763	818	763	764	724	694	730	715	632		876	-0.278539
Rother	698	750	752	753	751	714	705	677	751	732	700	721	663	634	678	622		753	-0.173971
Rotherham	3263	3092	3230	3057	3264	3120	3072	3062	3104	3084	2940	2817	2736	2814	2811	2747		3264	-0.161765
Rugby	1181	1203	1228	1273	1261	1243	1246	1266	1224	1185	1220	1179	1151	1204	1149	1127		1273	-0.11469
Runnymede	969	980	979	1007	996	931	970	964	954	893	975	895	883	934	916	879		1007	-0.12711
Rushcliffe	1138	1156	1121	1144	1096	1087	1037	1069	1039	1090	1063	1024	1009	1048	1012	997		1156	-0.137543
Rushmoor	1327	1397	1406	1462	1379	1347	1381	1334	1410	1259	1325	1239	1226	1235	1210	1197		1462	-0.181259
Rutland	355	353	344	320	333	339	341	340	336	335	326	280	268	274	274	261		355	-0.264789
Ryedale	452	439	450	484	436	398	458	476	439	427	413	460	412	412	406			484	-0.161157
Salford	3340	3361	3701	3538	3608	3544	3512	3558	3695	3560	3553	3532	3424	3580	3557	3358		3701	-0.0926777
Salisbury	1371	1303	1358															1371	-1
Sandwell	4782	4727	4827	4997	5151	4844	4680	4786	4735	4696	4535	4391	4315	4227	4330	4351		5151	-0.179383
Scarborough	1126	1102	1039	1105	1059	991	1035	976	1034	978	918	924	894	872	860			1126	-0.236234
Sedgefield	1095	965	1067															1095	-1
Sedgemoor	1152	1256	1297	1250	1272	1264	1287	1288	1298	1225	1079	1168	1095	1175	1132			1298	-0.155744
Sefton	2718	2848	2862	2802	2795	2844	2778	2777	2805	2727	2569	2591	2405	2525	2474	2293		2862	-0.198812
Selby	1016	870	956	929	929	903	936	929	974	899	921	900	885	953	960			1016	-0.128937
Sevenoaks	1331	1268	1363	1345	1383	1212	1298	1300	1246	1228	1260	1217	1181	1275	1211	1092		1383	-0.210412
Sheffield	6654	6650	6641	6793	6892	6554	6575	6582	6532	6491	6080	5923	5763	5723	5705	5649		6892	-0.180354
Shepway	1195	1188	1185	1185	1230	1067	1092	1056	1054	1061								1230	-1
Shrewsbury and Atcham	1071	1082	1065															1082	-1
Shropshire	2894	2942	2889	2880	2912	2843	2835	2795	2947	2793	2713	2587	2578	2639	2567	2427		2947	-0.175051
Slough	2592	2679	2634	2803	2704	2601	2591	2590	2628	2529	2449	2336	2315	2116	2293	2255		2803	-0.245095
Solihull	2172	2121	2236	2367	2268	2238	2261	2259	2315	2299	2189	2221	2031	2070	1983	1939		2367	-0.18082
South Bucks	694	696	759	724	753	724	727	744	754	680	727							759	-1
South Cambridgeshire	1803	1799	1749	1813	1774	1804	1729	1772	1737	1618	1647	1547	1559	1634	1541	1555		1813	-0.150028
South Derbyshire	1142	1161	1147	1145	1124	1111	1074	1117	1130	1064	1125	1085	1089	1205	1189	1136		1205	-0.0620155
SOUTH EAST	104023	103669	106434	107132	107858	102190	102406	102703	101982	99108	96748	93664	90864	94292	90589	88164		107858	-0.182592
South Gloucestershire	3133	3003	3090	3117	3204	3029	3138	3161	3090	3191	3196	3068	3002	3055	2925	2907		3204	-0.0926966
South Hams	677	679	686	761	685	648	702	677	599	621	615	634	556	641	575	582		761	-0.269382
South Holland	918	889	907	921	967	917	959	957	963	987	927	903	854	901	868	802		987	-0.170631
South Kesteven	1448	1379	1466	1506	1409	1371	1480	1477	1368	1371	1239	1249	1221	1207	1170	1088		1506	-0.277556
South Lakeland	876	886	842	873	826	797	794	807	794	776	756	732	679	728	664			886	-0.250564
South Norfolk	1129	1174	1195	1265	1325	1247	1331	1329	1337	1295	1251	1220	1224	1273	1223	1181		1337	-0.108679
South Oxfordshire	1610	1548	1620	1651	1543	1548	1508	1544	1540	1494	1413	1400	1366	1518	1406	1430		1651	-0.172623
South Ribble	1255	1236	1208	1285	1242	1138	1206	1208	1241	1104	1056	1020	975	1008	979	953		1285	-0.258366
South Shropshire	343	363	329															363	-1
South Staffordshire	865	853	909	927	933	942	907	915	965	955	931	835	865	946	925	811		965	-0.139066
South Tyneside	1670	1644	1741	1665	1675	1629	1591	1647	1687	1568	1528	1470	1442	1457	1436	1396		1741	-0.198162
SOUTH WEST	58742	58338	60144	60794	61131	58710	58403	58033	57316	55883	54186	52524	50472	52278	48947	47564		61131	-0.221933
South Yorkshire	16498	16408	16567	16617	16869	16154	15997	16017	16003	15771	15052	14882	14270	14391	14391	14069		16869	-0.165985
Southampton	3279	3230	3448	3550	3420	3272	3306	3305	3194	3152	3017	2899	2791	2803	2660	2541		3550	-0.284225
Southend-on-Sea	2256	2322	2207	2266	2345	2233	2212	2233	2260	2220	2059	2044	1936	1875	1871	1790		2345	-0.236674
Southwark	5008	4873	5131	5089	5030	4706	4647	4587	4503	4381	4181	4027	3557	3525	3393	3265		5131	-0.363672
Spelthorne	1163	1158	1228	1239	1224	1327	1260	1291	1346	1204	1229	1230	1119	1180	1110	1153		1346	-0.163527
St Albans	2064	1933	1958	1954	1932	1916	1808	1851	1824	1682	1704	1595	1494	1557	1372	1374		2064	-0.335271
St Edmundsbury	1307	1195	1240	1261	1201	1171	1155	1174	1135	1107								1307	-1
St. Helens	2156	2092	2156	2083	2131	2049	1968	1980	1994	2050	1949	1776	1822	1817	1858	1766		2156	-0.180891
Stafford	1386	1302	1281	1273	1316	1229	1201	1228	1280	1219	1303	1293	1165	1256	1232	1142		1386	-0.176046
Staffordshire	9084	8825	8895	8986	9060	8580	8672	8508	8691	8491	8299	8301	7945	8280	8021	7739		9084	-0.148063
Staffordshire Moorlands	916	896	863	894	889	810	846	798	847	816	800	760	736	731	678	697		916	-0.259825
Stevenage	1128	1180	1210	1224	1261	1149	1170	1168	1223	1157	1174	1100	1021	1120	1017	948		1261	-0.248216
Stockport	3366	3392	3472	3364	3548	3437	3387	3378	3424	3299	3302	3040	3112	3227	2931	2921		3548	-0.176719
Stockton-on-Tees	2449	2443	2478	2432	2444	2414	2329	2274	2298	2144	2112	2090	1923	1871	1901	1920		2478	-0.244956
Stoke-on-Trent	3877	3627	3655	3809	3767	3555	3641	3391	3499	3293	3314	3256	3109	2967	3059	2948		3877	-0.239618
Stratford-on-Avon	1204	1070	1165	1153	1139	1068	1037	1103	1097	1122	1108	1098	1158	1212	1152	1159		1212	-0.0431894
Stroud	1137	1135	1202	1101	1138	1080	1014	1166	1094	1080	1065	1003	973	1022	1001	1015		1202	-0.190516
Suffolk	8235	7970	8120	8403	8316	7792	7960	8028	7864	7674	7397	7241	6811	7026	6858	6615		8403	-0.212781
Suffolk Coastal	1110	1114	1013	1122	1039	954	1058	1060	1005	1053								1122	-1
Sunderland	3289	3131	3199	3250	3084	3009	2878	2889	2986	2903	2758	2608	2623	2679	2593	2641		3289	-0.211614
Surrey	13710	13626	14018	14097	14237	13569	13531	13542	13423	12881	12749	12192	11880	12451	11740	11474		14237	-0.194072
Surrey Heath	1029	988	959	974	940	945	932	972	884	865	792	837	798	874	838	849		1029	-0.22449
Sutton	2605	2786	2675	2756	2708	2629	2751	2764	2741	2642	2472	2555	2350	2347	2220	2107		2786	-0.243719
Swale	1712	1693	1800	1708	1777	1683	1771	1707	1813	1814	1743	1717	1559	1669	1658	1607		1814	-0.133889
Swansea	2732	2581	2792	2725	2730	2488	2522	2524	2475	2364	2366	2255	2033	2067	2035	2100		2792	-0.271848
Swindon	2843	2759	3004	2990	3073	2911	2923	2847	2848	2840	2591	2632	2519	2580	2391	2371		3073	-0.228441
Tameside	2936	3110	3138	3028	3098	2918	2975	2874	2876	2875	2784	2796	2493	2525	2488	2438		3138	-0.223072
Tamworth	1040	1029	1028	992	992	937	903	908	922	883	872	849	805	868	857	766		1040	-0.263462
Tandridge	927	916	908	913	966	892	904	964	956	916	984	894	896	983	826	851		984	-0.144928
Teesdale	218	202	173															218	-1
Teignbridge	1143	1208	1181	1169	1208	1206	1169	1177	1155	1150	1177	1134	1056	1098	1015	965		1208	-0.201159
Telford and Wrekin	2167	2255	2167	2316	2226	2191	2043	2075	2079	2079	2054	2021	2003	1984	1991	1924		2316	-0.169257
Tendring	1307	1385	1406	1393	1365	1341	1370	1340	1284	1365	1314	1227	1220	1247	1310	1215		1406	-0.135846
Test Valley	1308	1247	1242	1310	1314	1240	1279	1333	1386	1271	1235	1381	1185	1313	1260	1245		1386	-0.0981735
Tewkesbury	909	846	929	916	946	917	992	970	975	1057	1030	1015	946	983	942	1001		1057	-0.00422833
Thanet	1600	1633	1627	1692	1654	1615	1586	1677	1553	1606	1533	1414	1383	1360	1360	1251		1692	-0.260638
The Vale of Glamorgan	1482	1464	1432	1457	1370	1368	1265											1482	-1
Three Rivers	1057	1021	1100	1046	1078	1027	1024	1079	1069	987	979	968	1000	923	828	806		1100	-0.267273
Thurrock	2430	2380	2437	2388	2476	2326	2356	2505	2498	2479	2417	2464	2290	2314	2191	2152		2505	-0.130856
Tonbridge and Malling	1342	1388	1396	1361	1432	1403	1424	1358	1431	1495	1493	1425	1368	1404	1354	1253		1495	-0.125
Torbay								1380	1314	1339	1220	1220	1074	1114	1010	960		1380	#DIV/0!
Torbay UA	1422	1424	1402	1499	1462	1474	1443											1499	-1
Torfaen	1056	1090	1079	1089	1126	1039	1006	1004	1005	1022	971	973	897	943	948	922		1126	-0.203375
Torridge	615	613	638	633	669	630	565	614	632	557	565	496	523	516	512	487		669	-0.272048
Tower Hamlets	4230	4337	4565	4545	4784	4608	4619	4560	4592	4604	4381	4307	4291	4381	4127	4151		4784	-0.137333
Trafford	2841	2804	2876	2886	2910	2817	2700	2828	2813	2674	2641	2505	2326	2413	2170	2161		2910	-0.257388
Tunbridge Wells	1410	1313	1398	1373	1326	1254	1197	1255	1191	1217	1175	1130	1094	1170	1082	1068		1410	-0.242553
Tyne and Wear	13010	12916	13299	13097	12815	12609	12319	12286	12606	12025	11688	11302	10989	11115	10847	10673		13299	-0.197458
Tynedale	537	494	487															537	-1
Uttlesford	808	754	917	855	898	815	918	898	922	860	966	907	822	884	842	847		966	-0.103599
Vale of Glamorgan								1333	1321	1370	1322	1201	1207	1205	1204	1139		1370	#DIV/0!
Vale of White Horse	1451	1368	1510	1526	1465	1380	1416	1413	1436	1412	1479	1501	1389	1492	1519	1431		1526	-0.0897772
Vale Royal	1436	1464	1517															1517	-1
Wakefield	4072	4061	4145	4113	4210	4033	3976	3985	4061	4026	3983	3928	3844	3857	3646	3502		4210	-0.168171
WALES	35650	69874	71904	71196	70476	101241	100632	99837	98808	32176	31274	29704	28638	28781	28296	27374		101241	-0.729615
Walsall	3634	3674	3679	3746	3816	3715	3748	3752	3760	3876	3715	3695	3402	3529	3502	3347		3876	-0.122904
Waltham Forest	4582	4533	4823	4811	4832	4721	4618	4651	4700	4684	4468	4482	4197	4136	4040	3941		4832	-0.184396
Wandsworth	5246	5335	5546	5477	5451	5152	5110	5038	4860	4721	4697	4471	4258	4198	3812	3924		5546	-0.312658
Wansbeck	739	736	746															746	-1
Warrington	2459	2423	2542	2395	2484	2366	2346	2395	2297	2143	2174	2100	1945	1932	1914	1800		2542	-0.291896
Warwick	1545	1591	1555	1557	1619	1521	1506	1464	1441	1474	1438	1444	1369	1391	1326	1376		1619	-0.180976
Warwickshire	6241	5997	6313	6273	6305	6090	5885	6086	5951	5970	5964	5854	5745	5998	5757	5728		6313	-0.0926659
Watford	1354	1343	1456	1515	1544	1512	1484	1505	1500	1439	1397	1344	1305	1373	1330	1319		1544	-0.154793
Waveney	1269	1192	1206	1247	1274	1211	1193	1127	1161	1128								1274	-1
Waverley	1303	1309	1306	1296	1385	1240	1214	1282	1251	1211	1191	1133	1040	1207	1075	1089		1385	-0.249097
Wealden	1304	1242	1322	1314	1312	1304	1356	1323	1407	1279	1314	1240	1231	1342	1299	1317		1407	-0.0688351
Wear Valley	781	749	762															781	-1
Wellingborough	996	1013	1020	1061	1043	994	953	979	959	952	891	916						1061	-1
Welwyn Hatfield	1362	1353	1409	1395	1378	1344	1366	1397	1400	1379	1327	1264	1209	1299	1191	1181		1409	-0.161817
West Berkshire	2022	1964	1976	1998	1896	1744	1852	1721	1764	1708	1586	1521	1506	1507	1490	1435		2022	-0.290307
West Devon	488	490	492	444	507	473	467	454	464	432	410	371	389	419	400	363		507	-0.284024
West Dorset	838	834	838	827	827	781	791	748	763	769								838	-1
West Lancashire	1243	1169	1198	1116	1168	1142	1011	1076	1000	1034	995	1001	946	1013	1029	944		1243	-0.240547
West Lindsey	871	848	913	891	937	847	912	901	898	871	856	788	792	765	776	721		937	-0.230523
West Midlands	71726	71042	72090	73023	73940	71188	70123	69806	71041	69331	67282	65982	63748	63846	63368	96785		96785	-0.142981
West Midlands	39560	39493	40012	40707	41237	40026	39425	39197	40037	39070	37550	36695	35485	34919	35118			41237	-0.153212
West Oxfordshire	1285	1263	1304	1319	1312	1243	1189	1189	1134	1033	1057	1035	1034	1112	1056	1105		1319	-0.216073
West Suffolk											2101	1931	1848	1896	1890	1802		2101	#DIV/0!
West Sussex	8881	8927	9024	9198	9207	8835	8719	8974	8795	8630	8540	8290	8001	8515	7970	7768		9207	-0.156294
West Yorkshire	30975	31247	31712	30948	31543	30384	30217	29906	30119	29229	28399	27532	26207	26438	25594	25053		31712	-0.209984
Westminster	2887	2998	3059	3041	2950	2677	2604	2707	2654	2481	2510	2315	2094	2110	1967	1909		3059	-0.37594
Westmorland and Furness																1642		1642	#DIV/0!
Weymouth and Portland	714	728	734	667	682	664	612	658	644	639								734	-1
Wigan	3949	3874	3949	3973	3731	3744	3651	3581	3558	3641	3414	3371	3249	3500	3439	3296		3973	-0.18223
West Wiltshire	1523	1382	1585															1585	-1
North Wiltshire	1592	1531	1572															1592	-1
Wiltshire	5421	5087	5468	5464	5378	5133	5290	5050	5119	4838	4814	4748	4494	4593	4503	4350		5468	-0.204462
Winchester	1188	1182	1219	1256	1219	1260	1226	1195	1189	1126	1072	1090	1046	1124	1067	1103		1260	-0.169841
Windsor and Maidenhead	1793	1813	1889	1784	1860	1696	1672	1617	1757	1657	1574	1515	1407	1526	1356	1333		1889	-0.294336
Wirral	3787	3645	3771	3802	3816	3560	3536	3563	3434	3366	3242	3150	2958	3024	2877	2813		3816	-0.262841
Woking	1398	1381	1476	1448	1531	1311	1358	1298	1337	1291	1286	1177	1185	1121	1124	1080		1531	-0.294579
Wokingham	1941	1896	1997	1880	1963	1795	1811	1787	1809	1788	1718	1705	1669	1821	1672	1668		1997	-0.164747
Wolverhampton	3336	3359	3525	3661	3539	3460	3481	3383	3476	3537	3326	3257	3232	3242	3323	3407		3661	-0.117181
Worcester	1299	1393	1352	1320	1425	1349	1184	1279	1200	1175	1121	1135	1011	987	991	989		1425	-0.307368
Worcestershire	6150	6079	6248	6193	6527	6070	5894	6021	6070	5897	5705	5623	5388	5473	5334	5203		6527	-0.20285
Worthing	1217	1256	1187	1268	1194	1119	1136	1183	1099	1123	1142	1060	1003	982	903	899		1268	-0.291009
Wrexham	1793	1689	1681	1730	1750	1615	1603	1499	1491	1579	1441	1395	1305	1266	1249	1237		1793	-0.310095
Wychavon	1140	1107	1128	1125	1179	1092	1052	1110	1188	1186	1106	1121	1135	1219	1154	1085		1219	-0.0797286
Wycombe	2325	2112	2230	2256	2227	2166	2139	2194	2166	2068	2072							2325	-1
Wyre	980	978	939	989	956	942	991	966	960	972	889	913	899	853	804	814		991	-0.187058
Wyre Forest	1031	1027	1109	1046	1111	1092	1044	1089	1111	993	988	892	868	860	827	835		1111	-0.255626
York	2092	2143	2119	2075	2095	2045	2016	2023	1936	1858	1813	1703	1686	1619	1573	1465		2143	-0.316379
York UA																		0	#DIV/0!
YORKSHIRE AND THE HUMBER	66353	66358	66970	66451	67408	64560	64078	63858	63823	62088	59984	58281	55916	56377	55203	53991		67408	-0.199042

## Sheet: Raw data 1974 to 2023
	Border changes are denoted as (old/new)				Sudden changes in births indicate additional border changes (areas merged/demerged)												Data for Scotland and Northern Ireland was obtained from National Records of Scotland and the Northern Ireland Statistical Research Agency
	Note the huge diversity in the long-term trends
Country	Location	1974	1975	1976	1977	1978	1979	1980	1981	1982	1983	1984	1985	1986	1987	1988	1989	1990	1991	1992	1993	1994	1995	1996	1997	1998	1999	2000	2001	2002	2003	2004	2005	2006	2007	2008	2009	2010	2011	2012	2013	2014	2015	2016	2017	2018	2019	2020	2021
Northern Ireland	Antrim																								805	783	820	775	727	674	708	755	702	728	809	802	746	759	776	757	716	699	704
Northern Ireland	Newtownabbey																								1048	1055	959	948	953	993	956	1045	1050	1085	1115	1254	1168	1165	1133	1130	1019	1073	1083
Northern Ireland	Antrim & Newtownabbey																																			2056	1914	1921	1910	1889	1738	1774	1796	1759	1665	1630	1662	1556	1589
Northern Ireland	Ards																								944	916	894	839	825	811	882	864	890	863	941			855	899	901	846	865	876
Northern Ireland	North Down																								815	834	850	785	829	740	857	846	823	892	922			949	981	888	893	884	880
Northern Ireland	Ards & North Down																																			1940	1779	1800	1877	1786	1733	1743	1754	1650	1557	1532	1531	1369	1485
Northern Ireland	Armagh																								714	697	734	664	757	720	765	728	807	855	862			908	935	919	831	861	954
Northern Ireland	Banbridge																								548	504	549	488	560	577	643	584	646	644	688			747	677	715	659	657	666
Northern Ireland	Craigavon																								1239	1208	1159	1083	1115	1036	1073	1176	1193	1324	1416			1533	1463	1522	1404	1436	1380
Northern Ireland	Armagh City, Banbridge & Craigavon																																			3059	3041	3148	3053	3129	2877	2920	2977	2943	2869	2840	2743	2502	2640
Northern Ireland	Derry																								1844	1776	1702	1573	1537	1574	1504	1485	1529	1530	1583			1558	1667	1609	1565	1572	1522
Northern Ireland	Strabane																								624	629	543	514	519	478	506	485	503	543	510			556	560	536	489	524	540
Northern Ireland	Derry City & Strabane																																			2216	2252	2116	2225	2147	2054	2096	2061	2001	1902	1896	1865	1763	1878
Northern Ireland	Fermanagh																								796	778	744	743	721	749	710	692	732	823	802			891	809	848	828	799	780
Northern Ireland	Omagh																								697	679	669	672	652	655	645	646	682	687	687			727	743	700	629	712	632
Northern Ireland	Fermanagh & Omagh																																			1596	1535	1614	1552	1542	1457	1511	1413	1513	1500	1494	1417	1335	1399
Northern Ireland	Lisburn																								1578	1579	1483	1381	1490	1381	1367	1464	1473	1535	1705			1757	1789	1733	1679	1666	1649
Northern Ireland	Castlereagh																								924	934	928	805	786	744	727	713	722	751	803			848	811	830	818	820	778
Northern Ireland	Lisburn & Castlereagh																																			1807	1826	1812	1805	1760	1732	1752	1716	1745	1723	1791	1721	1652	1752
Northern Ireland	Down																								880	915	882	848	851	810	851	895	798	950	960			950	926	999	934	911	916
Northern Ireland	Newry and Mourne																								1572	1478	1374	1331	1411	1369	1336	1409	1407	1413	1520			1596	1553	1557	1507	1591	1558
Northern Ireland	Newry, Mourne & Down																																			2613	2579	2588	2514	2594	2476	2547	2509	2499	2408	2360	2244	2165	2301
Northern Ireland	Ballymena																								776	759	733	691	721	751	735	784	794	784	815			780	840	778	768	796	792
Northern Ireland	Ballymoney																								387	384	365	344	366	363	344	397	376	404	385			423	393	421	430	390	414
Northern Ireland	Belfast (new)																																			4701	4643	4757	4831	4915	4719	4619	4584	4593	4188	4270	4197	3658	4164
Northern Ireland	Belfast (old)																								4029	3745	3654	3439	3298	3168	3327	3423	3289	3396	3664			3948	4029	4105	3949	3877	3870
Northern Ireland	Causeway Coast & Glens																																			1802	1655	1748	1771	1760	1762	1706	1722	1655	1622	1515	1513	1457	1475
Northern Ireland	Dungannon																								749	769	752	627	713	720	652	785	760	802	876			930	895	991	966	912	967
Northern Ireland	Mid & East Antrim																																			1695	1573	1619	1625	1565	1523	1591	1509	1571	1515	1449	1464	1376	1349
Northern Ireland	Mid Ulster																																			2146	2113	2192	2110	2182	2206	2135	2174	2147	2126	2052	2090	1982	2039
Northern Ireland	Northern Ireland																	26251	26028	25354	24722	24098	23693	24382	24087	23668	22957	21512	21962	21385	21648	22318	22328	23272	24451	25631	24910	25315	25273	25269	24277	24394	24215	24076	23075	22829	22447	20815	22071
Northern Ireland	Belfast HSC Trust																																							4934	4765	4697	4646	4644	4323	4425	4327	3852	4317
Northern Ireland	Northern HSC Trust																																							5959	5870	5879	5763	5740	5535	5292	5384	5108	5166
Northern Ireland	South Eastern HSC Trust																																							4526	4355	4326	4323	4234	4017	4061	3900	3587	3937
Northern Ireland	Southern HSC Trust																																							5701	5367	5457	5524	5516	5360	5244	5150	4777	4989
Northern Ireland	Western HSC Trust																																							4149	3920	4035	3959	3942	3840	3807	3686	3491	3662
Scotland	Aberdeen City																		2697	2662	2620	2626	2363	2402	2366	2339	2311	2088	2097	2098	2003	2075	2061	2200	2417	2596	2564	2599	2608	2688	2500	2565	2609	2521	2402	2337	2260	2007	2041
Scotland	Aberdeenshire																		2918	3021	2855	2865	2697	2627	2594	2594	2501	2320	2247	2326	2368	2388	2465	2589	2690	2771	2903	2727	2695	2867	2697	2836	2891	2811	2659	2697	2400	2287	2339
Scotland	Angus																		1336	1373	1363	1277	1256	1219	1236	1180	1085	1049	1103	1014	1089	1071	1095	1110	1152	1194	1165	1096	1155	1156	1111	1146	1065	1025	1054	964	965	860	915
Scotland	Argyll and Bute																		1220	1118	1008	1033	1011	955	948	850	834	792	780	755	732	807	773	781	741	807	815	763	745	765	709	727	688	699	665	648	631	592	599
Scotland	City of Edinburgh																		5671	5477	5229	5291	5061	5130	5110	4857	4764	4643	4489	4477	4577	4568	4691	4894	5056	5440	5475	5552	5560	5606	5486	5554	5274	5300	5033	4899	4683	4548	4653
Scotland	Clackmannanshire																		663	679	636	608	637	598	570	537	544	490	529	480	468	501	528	546	634	644	610	620	564	627	550	557	553	505	536	465	414	444	498
Scotland	Dumfries and Galloway																		1781	1751	1709	1748	1636	1610	1568	1514	1402	1369	1283	1343	1307	1431	1407	1471	1507	1430	1507	1445	1396	1390	1327	1286	1256	1318	1248	1198	1153	1137	1083
Scotland	Dundee City																		2017	1982	1894	1744	1744	1728	1732	1652	1522	1462	1468	1436	1548	1539	1545	1567	1668	1801	1768	1745	1765	1718	1590	1715	1555	1576	1493	1488	1417	1287	1255
Scotland	East Ayrshire																		1727	1659	1585	1470	1468	1395	1381	1351	1290	1228	1198	1157	1236	1271	1258	1316	1304	1371	1362	1334	1362	1358	1342	1254	1327	1275	1151	1176	1176	1113	1122
Scotland	East Dunbartonshire																		1370	1266	1230	1227	1252	1167	1169	1117	1057	972	983	942	948	889	930	922	892	970	929	924	924	894	925	927	971	951	1036	950	910	884	898
Scotland	East Lothian																		1113	1147	1097	1050	1088	1086	1085	1008	968	1013	940	910	953	950	1054	1056	1101	1182	1062	1123	1126	1079	1057	1012	1061	1041	971	1020	973	960	975
Scotland	East Renfrewshire																		1123	1131	1151	1068	1004	1010	1039	1013	953	931	954	916	883	941	898	858	893	868	848	872	807	881	880	853	871	861	886	854	808	797	790
Scotland	Falkirk																		1932	1842	1795	1747	1633	1677	1639	1700	1603	1555	1448	1507	1595	1735	1738	1757	1892	1949	1874	1874	1757	1806	1668	1716	1594	1565	1567	1493	1460	1432	1466
Scotland	Fife																		4388	4306	4278	4110	4033	3830	3824	3854	3655	3498	3642	3536	3642	3735	3831	3999	4076	4349	4135	4172	4268	4019	3872	3889	3755	3739	3465	3479	3325	3144	3157
Scotland	Glasgow City																		9027	8734	8251	7868	7785	7696	7609	7146	6830	6578	6645	6386	6573	6612	6833	6617	7154	7371	7512	7565	7631	7543	7254	7465	7086	6833	6852	6548	6553	5867	5929
Scotland	Highland																		2657	2694	2541	2483	2412	2377	2443	2451	2223	2153	2131	1977	2085	2175	2233	2159	2332	2482	2374	2467	2345	2380	2233	2310	2220	2150	2089	2005	1966	1866	1885
Scotland	Inverclyde																		1185	1157	1097	1093	1086	1016	980	910	947	863	850	787	830	898	902	846	857	860	813	791	814	766	754	744	711	706	667	689	615	615	605
Scotland	Midlothian																		1080	1077	980	984	939	899	942	964	962	924	922	863	847	881	867	887	937	938	947	994	979	1060	1016	1033	1082	1088	1107	1075	1057	979	1071
Scotland	Moray																		1162	1166	1147	1136	1076	1021	1084	1034	973	912	869	876	824	854	878	899	1001	956	966	928	973	915	956	931	905	939	856	825	816	855	846
Scotland	Na h-Eileanan Siar																		329	332	283	300	302	281	252	274	265	228	226	242	255	223	233	274	263	257	227	235	235	237	246	226	222	238	215	206	200	183	181
Scotland	North Ayrshire																		1931	1797	1739	1685	1628	1581	1636	1540	1414	1393	1421	1379	1382	1406	1379	1501	1528	1481	1498	1450	1452	1346	1307	1284	1255	1244	1193	1125	1124	1107	1069
Scotland	North Lanarkshire																		4482	4342	4176	4057	4032	4092	4090	4078	3859	3832	3676	3664	3771	4005	3834	4001	4045	4182	4067	3929	3993	3740	3738	3719	3716	3511	3558	3387	3438	3051	3296
Scotland	Orkney Islands																		237	239	237	249	231	214	224	194	188	152	174	164	171	171	180	213	190	214	199	197	205	201	201	181	191	178	184	186	182	183	171
Scotland	Perth and Kinross																		1554	1523	1487	1413	1374	1386	1436	1364	1372	1335	1334	1245	1292	1285	1347	1331	1391	1443	1425	1466	1447	1277	1320	1357	1357	1325	1210	1217	1197	1186	1194
Scotland	Renfrewshire																		2219	2299	2132	2066	2104	2122	2194	2014	1980	2007	1796	1797	1785	1885	1869	1838	1898	2012	1869	1995	1828	1960	1791	1813	1712	1773	1794	1697	1693	1539	1647
Scotland	Scotland																		67024	65789	63337	61656	60051	59296	59440	57319	55147	53076	52527	51270	52432	53957	54386	55690	57781	60041	59046	58791	58590	58027	56014	56725	55098	54488	52861	51308	49863	46809	47786
Scotland	Scottish Borders																		1259	1196	1138	1147	1172	1132	1132	1038	1054	1068	1066	1021	1048	1052	1047	1111	1170	1138	1159	1161	1108	1140	1138	1081	1037	1005	989	984	916	845	852
Scotland	Shetland Islands																		324	325	313	314	291	269	286	265	284	226	247	209	251	230	227	268	244	278	273	266	242	276	261	253	234	266	218	215	205	176	200
Scotland	South Ayrshire																		1230	1267	1248	1144	1080	1159	1150	1165	1036	1050	1056	955	984	1030	976	1012	1029	1067	1054	1035	1073	997	998	1033	1030	976	937	932	837	817	774
Scotland	South Lanarkshire																		4050	3880	3911	3717	3507	3534	3560	3303	3342	3162	3161	3076	3092	3358	3322	3524	3452	3689	3467	3418	3502	3375	3272	3402	3185	3315	3205	3153	3109	2918	3109
Scotland	Stirling																		971	936	919	855	913	914	969	921	882	876	840	833	866	934	873	908	878	862	863	836	833	821	807	841	792	807	804	757	737	696	670
Scotland	West Dunbartonshire																		1277	1322	1252	1265	1171	1198	1157	1116	1051	1008	972	939	984	999	1000	1044	1105	1104	1082	1044	1064	1054	979	986	924	958	891	885	845	771	769
Scotland	West Lothian																		2094	2089	2036	2016	2065	1971	2035	1976	1996	1899	1980	1960	2043	2058	2112	2191	2284	2335	2234	2168	2134	2085	2029	2029	1969	1989	1926	1754	1798	1663	1727
Larger Areas	United Kingdom																								725810	716888	700192	679029	669123	668777	695549	715996	722549	748563	772245	807271	807271	807271	807776	812970	778805	776352	777165	774657	754906	731062	712519	681457	694586
Larger Areas	England and Wales	639885	603445	584270	569259	596418	638028	656234	634492	625931	629134	636818	656417	661018	681511	693577	687725	706140	699217	689656	673467	664726	648138	649485	1284186	635901	621872	604441	594634	596122	621469	639721	645835	669601	690254	708711	705995	723165	723913	729674	698512	695233	697852	696093	678970	656925	640209	613833	624729
Larger Areas	England	603153	568900	550383	536953	562589	601316	618401	598163	589711	593255	600573	619301	623609	643330	654363	649357	666920	660806	651784	636473	628956	613257	614184	1214432	602111	589468	572826	563744	565709	589851	607184	613028	635748	655357	672809	671058	687007	688120	694241	664517	661496	664399	663157	646794	625651	610505	585195	595948
Larger Areas	London Greater	90512	85906	83269	82544	86597	91230	94044	92446	91379	91605	93159	96494	97669	101206	103380	102467	105702	105813	106273	104373	104945	104149	105411	105328	105304	105545	104695	104162	105603	110437	113679	116019	120898	125505	127701	129245	133111	132843	134186	128332	127399	129615	128803	126308	120673	117897	111688	110961
Larger Areas	South East (GOR)																						95594	95346	190774	95642	93646	90445	88510	88082	91842	93634	93921	98566	101238	104023	103669	106434	107132	107858	102190	102406	102703	101982	99108	96748	93664	90864	94292
Larger Areas	North West	86941	81954	78636	75784	79421	85294	86657	84732	84352	85059	85396	88057	87808	88992	90357	89104	92260	91244	87511	84518	81790	80678	79566	80372.5	81179	79065	76675	75201	74641	77847	81164	81722	84155	85947	88167	87549	89199	88752	89211	86372	85606	85838	86069	83822	81195	80020	76329	78127
Larger Areas	London Outer	54251	51809	50389	49940	52588	55530	56764	55608	54605	54524	55497	57703	58215	60358	61966	60600	62648	62691	63006	61647	61860	60912	61380.8	61068	61609	60685	59706	59073	59869	62589	65080	66471	69503	73307	74907	76036	78498	78935	80229	76925	76825	78598	78707	77204	73351	72352	68858	67841
Larger Areas	EAST of England																						64721	64564	64740	64386	62685	61186	60090	60171	62711	64250	64687	66870	69311	71738	71335	73001	73220	74571	71309	71855	72505	72250	70725	68881	67409	64313	67054
Larger Areas	West Midlands	70115	65473	62692	60950	63809	68185	71186	67457	67892	68224	68726	70351	70408	72469	72809	73346	75092	74209	71992	69846	68721	67100	67508	66527	65035	63466	61497	60818	61035	63694	65911	65956	67688	70098	71726	71042	72090	73023	73940	71188	70123	69806	71041	69331	67282	65982	63748	63846
Larger Areas	Yorkshire and the Humber	63658	60095	57666	55534	58697	62405	64392	62576	61632	62802	62972	64564	65342	66429	67161	66592	68920	68623	67261	65384	63730	62777	62018	60308	59683	58212	55966	55625	55535	57923	60193	60665	62955	64191	66353	66358	66970	66451	67408	64560	64078	63858	63823	62088	59984	58281	55916	56377
Larger Areas	South West	52008	48271	46571	45616	47434	50475	52267	50379	50262	50332	51637	53499	54513	56863	58345	58330	58971	57599	57384	56540	56250	54374	54836	54476	53823	52075	50076	48747	49332	51476	52293	52729	54715	57003	58742	58338	60144	60794	61131	58710	58403	58033	57316	55883	54186	52524	50472	52278
Larger Areas	East Midlands	50045	47089	45881	44568	46221	49213	51330	49169	48096	48277	48828	50101	50306	52421	53248	53572	54807	54006	53322	51737	51422	49566	49400	48352	48339	47035	45787	44642	45039	46916	48245	49080	50717	52482	54192	53746	55232	55378	55645	52895	53170	53641	53299	52041	50018	48986	46950	47860
Larger Areas	London Inner	36261	34068	32844	32579	33960	35700	37280	36838	36774	37043	37662	38791	39454	40848	41414	41867	43054	43122	43267	42726	43085	43237	44030.2	44260	43695	44860	44989	45089	45734	47848	48599	49548	51395	52198	52744	53209	54613	53908	53957	51407	50574	51017	50096	49104	47322	45545	42830	43120
Larger Areas	West Midlands (Met County)	37643	35072	33551	32802	33871	36256	37876	35934	36551	36687	37251	38130	38164	39072	38651	39168	40074	40073	38981	37737	36949	36080	36296	35793	34700	34020	33398	33105	33328	34862	35803	36038	37138	38393	39560	39493	40012	40707	41237	40026	39425	39197	40037	39070	37550	36695	35485	34919
Larger Areas	Greater Manchester	36572	34192	32893	31684	33293	35525	36218	35294	35328	35380	35774	36860	36549	37240	37659	37063	38694	38236	37194	35566	34281	33130	33271	32709	32043	31505	30401	29964	30362	31209	33022	33544	34864	35939	36830	37145	37876	37584	37852	37045	36402	36644	36889	35760	34776	34396	32962	33445
Larger Areas	Wales	36206	33972	33378	31765	33308	36174	37357	35842	35720	35494	35861	36771	37038	75632	38824	38019	38866	38079	37523	36578	35366	34477	34894	34504	33438	32111	31304	30616	30205	31400	32325	32593	33628	34414	35650	69874	35952	35598	35238	33747	33544	33279	98808	32176	31274	29704	28638	28781
Larger Areas	West Yorkshire	27993	26559	25619	24646	26319	27805	28938	28158	27727	28161	28157	28747	29018	29329	29802	29528	30460	30276	29661	28829	28192	27830	27657	26780	26695	26516	25379	25615	25714	26738	27664	28142	29155	29677	30975	31247	31712	30948	31543	30384	30217	29906	30119	29229	28399	27532	26207	26438
Larger Areas	North East																						30700	30101	29404	28720	27739	26499	25949	26271	27005	27815	28249	29184	29582	30217	29776	30826	30527	30291	28961	28456	28400	28574	27488	26684	25742	24915	25153
Larger Areas	Kent	38104	36570	35608	34370	35826	38310	39036	37310	35848	36146	36382	38230	38702	40458	20805	20366	21024	20580	20452	20094	19858	19080	19171	19321	34880	18612	17863	14644	14604	15034	15273	15613	16280	16563	17095	17144	17558	17612	18147	16955	17305	17297	17374	17467	17062	16537	15940	16633
Larger Areas	Birmingham	14622	13554	13336	13128	13750	14592	15380	14956	15208	15339	15640	15916	15928	16176	16116	16111	16626	16872	15974	15781	15509	15150	15302	15167	14762	14491	14308	14426	14597	15324	15720	15893	16287	16975	17311	17329	17240	17423	17766	17421	16925	16828	17404	16506	15916	15483	14991	14477
Larger Areas	Hertfordshire	11926	11164	10969	10830	11498	12052	12447	11947	11560	11772	11738	12019	12458	12789	13375	13101	13493	13447	13727	13421	13571	12937	13185	13201	13275	12938	12838	12694	12191	12865	12975	12975	13499	14012	14496	14347	14969	16791	16819	16336	16221	16432	14601	14301	13967	13517	12988	13495
Larger Areas	Essex	38478	36180	35758	34488	35916	38354	39214	38064	36280	36534	37534	37906	38560	40506	20594	20411	20760	20556	20385						15003	14852	14198	14083	14005	14558	14881	14905	15370	15769	16005	16264	16483	16330	16860	15949	16449	16335	16536	16563	16171	15916	15009	16215
Larger Areas	Merseyside	41676	39894	37838	35810	37956	40410	40600	40042	39748	40054	39610	41038	40834	40398	20595	20056	20834	20338	19021	18490	17755	17168	17211	16508	16006	15236	15216	14449	14295	15071	15170	15203	15786	15810	16237	15892	16384	16537	16655	15915	16025	16133	16196	16067	15632	15045	14175	14716
Larger Areas	South Yorkshire (Met County)	16431	15478	14834	14297	15069	16099	16653	16133	15823	16295	16300	16542	17002	17085	17189	16955	17733	17854	17558	17109	16455	16027	15798	16508	15204	14584	14077	13860	13723	14472	15035	15081	15689	16242	16498	16408	16567	16617	16869	16154	15997	16017	16003	15771	15052	14882	14270	14391
Larger Areas	Hampshire (old)																								14202	14466	14068	13320	12900	12780	13258	13692	13537	14195	14468	14677	14641	14972	15238	15400	14275	14453	14357
Larger Areas	Surrey	23278	21910	20698	20744	21574	23138	23324	22598	21690	21290	22186	22824	22946	24364	12516	12362	12639	12706	12846	12454	12611	12838	12488	12622	12977	12518	12035	11762	11626	12304	12283	12303	13085	13628	13710	13626	14018	14097	14237	13569	13531	13542	13423	12881	12749	12192	11880	12451
Larger Areas	Lancashire	35708	33032	31966	31340	32400	35156	36348	35194	35166	35658	36042	36616	37094	37928	19183	19107	19795	19647	18642	18413	17749	17260	17424	16894	16685	16226	15749	12164	11716	12463	13082	13084	13249	13503	13963	13829	13797	13794	13681	13317	13210	13202	13183	12757	12238	12306	11736	12035
Larger Areas	Tyne and Wear	14642	13933	13470	13021	14009	15451	15064	14581	14460	14195	14358	15352	15200	15204	14897	14489	15010	15155	14618	14034	13471	13319	12937	12734	12243	11748	11490	11151	11392	11551	11717	11968	12524	12696	13010	12916	13299	13097	12815	12609	12319	12286	12606	12025	11688	11302	10989	11115
Larger Areas	Leeds	9463	8952	8494	7985	8387	8774	9036	8922	8800	8968	8796	9069	9500	9441	9881	9708	9830	9841	9533	9236	9021	8930	8769	8456	8358	8170	7755	7831	7862	8095	8431	8709	9155	9273	9844	10101	10412	10127	10533	10152	10136	10182	10250	9967	9907	9272	8738	8784
	England and Wales	639885	603445	584270	569259	596418	638028	656234	634492	625931	629134	636818	656417	661018	681511	693577	687725	706140	699217	689656	673467	664726	648138	649485	1284186	635901	621872	604441	594634	596122	621469	639721	645835	669601	690254	708711	705995	723165	723913	729674	698512	695233	697852	696093	678970	656925	640209	613833	624729
England	England	603153	568900	550383	536953	562589	601316	618401	598163	589711	593255	600573	619301	623609	643330	654363	649357	666920	660806	651784	636473	628956	613257	614184	1214432	602111	589468	572826	563744	565709	589851	607184	613028	635748	655357	672809	671058	687007	688120	694241	664517	661496	664399	663157	646794	625651	610505	585195	595948
England	London Greater	90512	85906	83269	82544	86597	91230	94044	92446	91379	91605	93159	96494	97669	101206	103380	102467	105702	105813	106273	104373	104945	104149	105411	105328	105304	105545	104695	104162	105603	110437	113679	116019	120898	125505	127701	129245	133111	132843	134186	128332	127399	129615	128803	126308	120673	117897	111688	110961
England	South East (GOR)																						95594	95346	190774	95642	93646	90445	88510	88082	91842	93634	93921	98566	101238	104023	103669	106434	107132	107858	102190	102406	102703	101982	99108	96748	93664	90864	94292
England	North West	86941	81954	78636	75784	79421	85294	86657	84732	84352	85059	85396	88057	87808	88992	90357	89104	92260	91244	87511	84518	81790		79566		81179	79065	76675	75201	74641	77847	81164	81722	84155	85947	88167	87549	89199	88752	89211	86372	85606	85838	86069	83822	81195	80020	76329	78127
England	London Outer	54251	51809	50389	49940	52588	55530	56764	55608	54605	54524	55497	57703	58215	60358	61966	60600	62648	62691	63006	61647	61860	60912	61380.8	61068	61609	60685	59706	59073	59869	62589	65080	66471	69503	73307	74907	76036	78498	78935	80229	76925	76825	78598	78707	77204	73351	72352	68858	67841
England	EAST of England																						64721	64564	64740	64386	62685	61186	60090	60171	62711	64250	64687	66870	69311	71738	71335	73001	73220	74571	71309	71855	72505	72250	70725	68881	67409	64313	67054
England	West Midlands	70115	65473	62692	60950	63809	68185	71186	67457	67892	68224	68726	70351	70408	72469	72809	73346	75092	74209	71992	69846	68721	67100	67508	66527	65035	63466	61497	60818	61035	63694	65911	65956	67688	70098	71726	71042	72090	73023	73940	71188	70123	69806	71041	69331	67282	65982	63748	63846
England	Yorkshire and the Humber	63658	60095	57666	55534	58697	62405	64392	62576	61632	62802	62972	64564	65342	66429	67161	66592	68920	68623	67261	65384	63730	62777	62018	60308	59683	58212	55966	55625	55535	57923	60193	60665	62955	64191	66353	66358	66970	66451	67408	64560	64078	63858	63823	62088	59984	58281	55916	56377
England	South West	52008	48271	46571	45616	47434	50475	52267	50379	50262	50332	51637	53499	54513	56863	58345	58330	58971	57599	57384	56540	56250	54374	54836	54476	53823	52075	50076	48747	49332	51476	52293	52729	54715	57003	58742	58338	60144	60794	61131	58710	58403	58033	57316	55883	54186	52524	50472	52278
England	East Midlands	50045	47089	45881	44568	46221	49213	51330	49169	48096	48277	48828	50101	50306	52421	53248	53572	54807	54006	53322	51737	51422	49566	49400	48352	48339	47035	45787	44642	45039	46916	48245	49080	50717	52482	54192	53746	55232	55378	55645	52895	53170	53641	53299	52041	50018	48986	46950	47860
England	London Inner	36261	34068	32844	32579	33960	35700	37280	36838	36774	37043	37662	38791	39454	40848	41414	41867	43054	43122	43267	42726	43085	43237	44030.2	44260	43695	44860	44989	45089	45734	47848	48599	49548	51395	52198	52744	53209	54613	53908	53957	51407	50574	51017	50096	49104	47322	45545	42830	43120
England	West Midlands (Met County)	37643	35072	33551	32802	33871	36256	37876	35934	36551	36687	37251	38130	38164	39072	38651	39168	40074	40073	38981	37737	36949	36080	36296	35793	34700	34020	33398	33105	33328	34862	35803	36038	37138	38393	39560	39493	40012	40707	41237	40026	39425	39197	40037	39070	37550	36695	35485	34919
England	Greater Manchester	36572	34192	32893	31684	33293	35525	36218	35294	35328	35380	35774	36860	36549	37240	37659	37063	38694	38236	37194	35566	34281	33130	33271	32709	32043	31505	30401	29964	30362	31209	33022	33544	34864	35939	36830	37145	37876	37584	37852	37045	36402	36644	36889	35760	34776	34396	32962	33445
Wales	Wales	36206	33972	33378	31765	33308	36174	37357	35842	35720	35494	35861	36771	37038	75632	38824	38019	38866	38079	37523	36578	35366	34477	34894	34504	33438	32111	31304	30616	30205	31400	32325	32593	33628	34414	35650	69874	35952	35598	35238	33747	33544	33279	98808	32176	31274	29704	28638	28781
England	West Yorkshire	27993	26559	25619	24646	26319	27805	28938	28158	27727	28161	28157	28747	29018	29329	29802	29528	30460	30276	29661	28829	28192	27830	27657	26780	26695	26516	25379	25615	25714	26738	27664	28142	29155	29677	30975	31247	31712	30948	31543	30384	30217	29906	30119	29229	28399	27532	26207	26438
England	North East																						30700	30101	29404	28720	27739	26499	25949	26271	27005	27815	28249	29184	29582	30217	29776	30826	30527	30291	28961	28456	28400	28574	27488	26684	25742	24915	25153
England	Kent	38104	36570	35608	34370	35826	38310	39036	37310	35848	36146	36382	38230	38702	40458	20805	20366	21024	20580	20452	20094	19858	19080	19171	19321	34880	18612	17863	14644	14604	15034	15273	15613	16280	16563	17095	17144	17558	17612	18147	16955	17305	17297	17374	17467	17062	16537	15940	16633
England	Birmingham	14622	13554	13336	13128	13750	14592	15380	14956	15208	15339	15640	15916	15928	16176	16116	16111	16626	16872	15974	15781	15509	15150	15302	15167	14762	14491	14308	14426	14597	15324	15720	15893	16287	16975	17311	17329	17240	17423	17766	17421	16925	16828	17404	16506	15916	15483	14991	14477
England	Hertfordshire	11926	11164	10969	10830	11498	12052	12447	11947	11560	11772	11738	12019	12458	12789	13375	13101	13493	13447	13727	13421	13571	12937	13185	13201	13275	12938	12838	12694	12191	12865	12975	12975	13499	14012	14496	14347	14969	16791	16819	16336	16221	16432	14601	14301	13967	13517	12988	13495
England	Essex	38478	36180	35758	34488	35916	38354	39214	38064	36280	36534	37534	37906	38560	40506	20594	20411	20760	20556	20385						15003	14852	14198	14083	14005	14558	14881	14905	15370	15769	16005	16264	16483	16330	16860	15949	16449	16335	16536	16563	16171	15916	15009	16215
England	Merseyside	41676	39894	37838	35810	37956	40410	40600	40042	39748	40054	39610	41038	40834	40398	20595	20056	20834	20338	19021	18490	17755	17168	17211	16508	16006	15236	15216	14449	14295	15071	15170	15203	15786	15810	16237	15892	16384	16537	16655	15915	16025	16133	16196	16067	15632	15045	14175	14716
England	South Yorkshire (Met County)	16431	15478	14834	14297	15069	16099	16653	16133	15823	16295	16300	16542	17002	17085	17189	16955	17733	17854	17558	17109	16455	16027	15798	16508	15204	14584	14077	13860	13723	14472	15035	15081	15689	16242	16498	16408	16567	16617	16869	16154	15997	16017	16003	15771	15052	14882	14270	14391
England	Hampshire (old)																								14202	14466	14068	13320	12900	12780	13258	13692	13537	14195	14468	14677	14641	14972	15238	15400	14275	14453	14357
England	Surrey	23278	21910	20698	20744	21574	23138	23324	22598	21690	21290	22186	22824	22946	24364	12516	12362	12639	12706	12846	12454	12611	12838	12488	12622	12977	12518	12035	11762	11626	12304	12283	12303	13085	13628	13710	13626	14018	14097	14237	13569	13531	13542	13423	12881	12749	12192	11880	12451
England	Lancashire	35708	33032	31966	31340	32400	35156	36348	35194	35166	35658	36042	36616	37094	37928	19183	19107	19795	19647	18642	18413	17749	17260	17424	16894	16685	16226	15749	12164	11716	12463	13082	13084	13249	13503	13963	13829	13797	13794	13681	13317	13210	13202	13183	12757	12238	12306	11736	12035
England	Tyne and Wear	14642	13933	13470	13021	14009	15451	15064	14581	14460	14195	14358	15352	15200	15204	14897	14489	15010	15155	14618	14034	13471	13319	12937	12734	12243	11748	11490	11151	11392	11551	11717	11968	12524	12696	13010	12916	13299	13097	12815	12609	12319	12286	12606	12025	11688	11302	10989	11115
England	Leeds	9463	8952	8494	7985	8387	8774	9036	8922	8800	8968	8796	9069	9500	9441	9881	9708	9830	9841	9533	9236	9021	8930	8769	8456	8358	8170	7755	7831	7862	8095	8431	8709	9155	9273	9844	10101	10412	10127	10533	10152	10136	10182	10250	9967	9907	9272	8738	8784
England	Northamtonshire	14888	13886	13830	13146	13832	14588	15254	14384	14258	13998	14166	14934	15106	15998	8303	8378	8468	8242	8307	7643	7879	7475	7509	7545	7519	7481	7676	7384	7410	7840	7933	8279	8588	8990	9225	9054	9258	9229	9288	8995	8746	9054	9113	8897	8692	8610	11880	12451
England	Norfolk County	16836	15824	15304	15030	15444	16490	17164	16176	15450	15920	15908	16532	16858	17478	8963	8737	8967	8797	8985	8773	8728	8491	8391	8326	8269	8026	7857	7405	7509	7859	8195	8127	8524	8708	9057	9042	9259	9328	9662	9187	9105	9052	9057	8670	8436	8083	7643	7853
England	West Sussex	13376	12696	12686	12708	13670	15220	15586	14948	14514	14734	14554	14998	15098	16240	8337	8100	8569	8339	8328	8131	8276	8092	8246	8183	8446	7993	7904	7753	7586	7909	8218	8050	8452	8588	8881	8927	9024	9198	9207	8835	8719	8974	8795	8630	8540	8290	8001	8515
England	Nottinghamshire																									8276	7901	7622	7385	7528	7668	8118	7888	8311	8566	8765	8742	9101	9027	9071	8818	8662	8798	8687	8536	8061	7903	7711	7905
England	Staffordshire																				8061	7773	8293		8503	11840	11331	10818	8522	8576	8996	8448	8932	8946	8008	9084	8825	8895	8986	9060	8580	8672	8508	8691	8491	8299	8301	7945	8280
England	Manchester	6503	5971	5614	5603	5768	6210	6388	6471	6673	6435	6833	6953	7055	7039	6975	6853	7344	7221	7013	6739	6426	6054	6115	5977	5842	5683	5537	5496	5658	5956	6603	6707	7268	7522	7749	7887	7965	8094	8160	8002	7964	8051	7946	7467	7237	7229	6930	6776
England	Suffolk	15412	14950	14084	13998	13960	15552	15960	15192	14858	14890	15542	15608	15774	16666	8579	8362	8551	8374	8133	7902	7980	7790	7588	7855	7662	7240	7032	6956	6846	7386	7607	7493	7696	7924	8235	7970	8120	8403	8316	7792	7960	8028	7864	7674	7397	7241	6811	7026
England	Bradford	6581	6300	6396	6341	6800	7282	7707	7378	7279	7299	7438	7581	7357	7459	7513	7466	7638	7742	7514	7486	7436	7189	7131	6899	7098	7157	7051	7205	7302	7495	7686	8014	8153	8288	8580	8603	8627	8301	8322	8039	8100	7931	7930	7639	7244	7270	6792	6828
England	Oxfordshire	13988	13270	12876	12610	12550	13880	14438	13808	13850	13626	13910	14250	14104	14854	7702	7715	7856	7961	7843	7687	7639	7272	7285	7476	7449	7354	7217	7019	6985	7297	7609	7575	7992	8148	8307	8134	8439	8502	8217	7867	7775	7893	7757	7352	7365	7287	6931	7380
England	Derbyshire (new)	11441																							8013	8165	7916	7434	7279	7268	7431	7745	7902	8008	8109	8357	8087	8404	8483	8361	7839	7866	7861	7820	7563	7416	7336	7002	7366
England	Lincolnshire	14068	13060	12654	12232	12980	13256	13686	13016	12506	12608	12818	12964	13086	13630	7199	7057	7075	6940	7035	6987	6985	6711	6733	6554	6665	6355	6174	6020	6001	6252	6455	6671	6830	7150	7691	7605	7762	7938	8008	7550	7748	7773	7485	7485	7017	6767	6600	6559
England	Cambridgeshire (new)																									6392	6098	6035	5858	6000	6250	6254	6505	6641	7015	7377	7292	7537	7521	7740	7365	7269	7469	7232	6894	6817	6648	6360	6677
England	Devon (new)																									6945	6671	6393	6227	6254	6455	6669	6693	6802	7067	7172	7366	7372	7520	7585	7185	7153	7095	6964	6940	6712	6550	6320	6644
Wales	Betsi Cadwaladr University																																								7351	7365	7086
England	Leicestershire (new)																								6713	6780	6621	6394	6219	6234	6556	6596	6657	6664	6834	6830	6807	7066	6940	7147	6601	6789	6962	7117	6947	6875	6678	6445	6794
England	Gloucestershire	12322	11684	11198	10900	11400	12284	12672	11916	12314	11958	12088	12576	12568	13254	6789	6865	7068	6789	6790	6715	6760	6574			6439	6240	6064	5782	5797	6088	6017	5946	6211	6562	6730	6529	6875	6720	6880	6554	6631	6697
England	Sheffield	6180	5741	5537	5457	5574	6034	6124	5767	5796	6033	6124	6162	6534	6527	6631	6604	6669	6873	6721	6691	6476	6252	6090	6022	6088	5914	5737	5679	5529	5894	6152	6101	6341	6601	6654	6650	6641	6793	6892	6554	6575	6582	6532	6491	6080	5923	5763	5723
Wales	Aneurin Bevan																																								6581	6563	6574
England	Bristol	5056	4545	4500	4419	4768	4748	5142	5123	5005	4941	5185	5459	5461	5559	5639	5549	5580	5513	5498	5385	5303	5066	5083	5064	4933	4890	4662	4695	4708	5023	5278	5440	5708	5931	6255	6203	6486	6718	6781	6515	6442	6263
	Newham	3532	3365	3311	3298	3364	3624	3910	3698	3760	3784	3958	3982	4073	4152	4188	4282	4434	4558	4524	4559	4490	4608	4821	4607	4662	4816	4927	4805	4938	5102	5170	5353	5523	6053	5963	6003	6262	6335	6426	6267	6023	6226	6027	5966	5678	5492	5442	5346
	Buckinghamshire	7032	6784	6824	6875	7524	8010	8311	7862	7773	7706	7928	8235	8216	8524	8796	8892	9070	9171	8940	8858	9013	8616	8876	14375	14397	14583	14052	5463	5435	5579	5704	5511	5817	5853	6076	5908	6103	6133	6197	5822	5989	6140	6102	5912	5859	5629	5543	5893
	Warwickshire	12666	11826	11302	10498	10982	11802	11998	11512	11324	11376	11248	11570	11770	12282	6057	6212	6377	6139	5880	5776	5923	5708	5752	5646	5659	5514	5387	5254	5301	5389	5771	5584	6034	5973	6241	5997	6313	6273	6305	6090	5885	6086	5951	5970	5964	5854	5745	5998
	Worcestershire																									6080	5954	5660	5562	5532	5770	5978	6041	6025	6223	6150	6079	6248	6193	6527	6070	5894	6021	6070	5897	5705	5623	5388	5473
	Liverpool	6871	6594	6364	6120	6308	6952	6825	6983	6764	6942	7053	7254	7226	7178	7188	6974	7272	6957	6528	6330	6061	5925	6019	5667	5545	5121	5164	4915	4923	5102	5044	5188	5494	5370	5595	5448	5738	5877	5942	5646	5851	5883	6030	5906	5863	5574	5183	5364
Wales	Cardiff and Vale University																																								5992	5871	5873
	Croydon	4003	3881	3800	3855	4187	4361	4413	4508	4354	4260	4319	4547	4597	4634	4834	4888	4990	4934	4845	4701	4729	4674	4634	4715	4651	4599	4572	4401	4372	4591	4869	4704	5024	5315	5331	5235	5536	5720	5884	5605	5645	5833	5894	5761	5425	5304	5252	5001
	North Yorkshire	15150	14134	13354	13304	14176	14980	15392	15010	14726	14946	15184	15592	15736	16406	8387	8430	8682	8513	8472	8200	8199	8237	8204		7928	7697	7420								6197	5950	5848	6043	5921	5521	5626	5643
	Somerset	10012	9220	8858	8942	9188	9592	10190	9806	9918	9820	10040	10092	10448	11008	5751	5869	5805	5681	5619	5543	5469	5303	5242	7078	5313	5021	5019	4732	6502	5105	6722	5149	5280	7192	5614	5654	5671	5764	5707	5538	5588	5624	5470	5367	5224	5155	4908	5063
Wales	Abertawe Bro Morgannwg University																																								5523	5492	5515
	Cornwall and Isles of Scilly	9756	9296	8888	8950	9334	9992	10376	9698	9442	9916	10156	10396	10460	11332	5774	5682	5632	5464	5466	5274	5092	5032			5039	4896	4508	4477	4578	4676	4775	4789	5173	5141	5442	5440	5558	5808	5721	5605	5447	5412	5312	5162	5000	4828	4729	4834
	Kirklees	5267	4929	4884	4565	4991	5216	5391	5154	5133	5277	5254	5191	5371	5406	5280	5280	5658	5506	5407	5237	5091	5266	5286	5166	5187	5096	4850	5032	5020	5255	5388	5309	5531	5654	5814	5811	5784	5823	5725	5658	5472	5375	5408	5202	4971	4899	4733	4826
	County Durham																																						5829	5701	5388	5361	5355	5304	5033	4868	4766	4668	4592
	Barnet	3584	3459	3326	3388	3494	3718	3761	3840	3783	3688	3734	3750	4004	4086	4088	3992	4075	4192	4119	4185	4351	4125	4218	4000	4227	4211	4130	4063	4180	4334	4482	4728	4835	5120	5195	5286	5541	5506	5585	5187	5244	5261	5301	5190	5111	4973	4755	4780
	Ealing	4113	3936	3831	3806	4219	4345	4469	4314	4250	4251	4246	4308	4216	4344	4281	4123	4462	4442	4641	4457	4482	4562	4443	4431	4507	4421	4396	4392	4436	4479	4767	4838	5066	5346	5549	5638	5861	5803	5847	5395	5474	5210	5250	5116	4732	4793	4462	4397
	Brent	3729	3590	3483	3573	3672	3941	3980	3905	3861	3818	3777	4006	3899	3996	3959	3903	3971	3953	4194	4103	3936	3901	4057	3951	3877	3987	4021	3917	4155	4376	4326	4503	4700	4839	4899	5132	5240	5228	5340	5170	5078	5204	5146	5208	4705	4919	4613	4427
	Leicester	3850	3682	3769	3843	3874	4247	4664	4527	4627	4613	4695	4707	4694	4733	4744	4724	4833	4708	4510	4475	4519	4195	4256	4107	4042	4014	3999	3985	4105	4380	4539	4597	4747	5033	5176	5201	5299	5324	5273	5096	5264	5156	5150	4916	4611	4622	4458	4172
	Wiltshire County																								5251	5171	5014	4800	4595	4692	4949	4878	4835	5002	5061	5421	5087	5468	5464	5378	5133	5290	5050	5119	4838	4814	4748	4494	4593
	East Sussex (new)																								5099	5088	4897	4710	4564	4530	4771	4811	4783	4989	5120	5157	5203	5364	5399	5451	5268	5152	5046
	Wandsworth	3876	3627	3437	3352	3565	3642	3612	3650	3567	3686	3596	3818	3745	3735	3694	3841	3868	13086	13390	13153	13311	13335	4189	4069	3956	4177	3948	4182	4080	4359	4345	4554	5002	4936	5246	5335	5546	5477	5451	5152	5110	5038	4860	4721	4697	4471	4258	4198
	Enfield	3086	2920	3019	2962	3063	3312	3350	3283	3184	3250	3427	3493	3539	3717	3813	3680	3924	3962	4004	3862	3750	4050	3907	3925	3982	3829	3872	3747	3988	4087	4222	4496	4543	4856	5000	4828	5122	4904	5094	4908	4824	5027	5000	4778	4672	4548	4086	3936
	Lewisham	3101	2897	2895	2690	2879	2962	3143	3147	3324	3098	3180	3410	3466	3661	3726	3688	3994	4065	4149.25	3996	4071	4023.75	3794	3973	3883	3921	3887	3718	3845	3932	4068	4284	4568	4671	4872	4888	4982	4896	5095	4827	4759	4814	4721	4751	4504	4393	4006	4024
	Redbridge	2796	2710	2673	2523	2719	2703	2868	2788	2680	2741	2760	2804	2876	3065	3083	3112	3270	3335	3336	3263	3125	3144	3146	3194	3156	3067	3185	3110	3231	3376	3483	3577	3977	4085	4013	4253	4462	4605	4792	4591	4678	4798	4782	4707	4539	4495	4343	4275
	Cumbria	11688	11042	10652	10484	10630	11040	11474	11300	11040	11216	11280	11734	11152	11528	5836	5792	6081	6223	6082	5836	5647	5240	5434	5251	5079	4925	4768	4635	4447	4792	4879	4784	4917	4998	5118	5080	5068	5033	4996	4814	4760	4789
	Sandwell	4341	3950	3646	3556	3688	3968	4257	3971	4202	4174	4190	4292	4323	4424	4290	4353	4455	4444	4479	4210	4122	4042	4131	4004	3870	3856	3753	3694	3799	3959	4104	4171	4166	4410	4782	4727	4827	4997	5151	4844	4680	4786	4735	4696	4535	4391	4315	4227
	Waltham Forest	3278	3031	2930	2899	2956	3179	3276	3055	3117	3173	3189	3276	3444	3442	3662	3586	3671	3856	3933	3784	3711	3642	3644	3585	3603	3549	3521	3510	3565	3770	3957	3989	4185	4449	4582	4533	4823	4811	4832	4721	4618	4651	4700	4684	4468	4482	4197	4136
	Greenwich	2603	2643	2656	2662	2866	3083	3136	3118	3070	3119	3087	3348	3308	3394	3535	3415	3520	3552	3410	3319	3136	3177	3171	3071	3255	3177	3240	3210	3345	3446	3721	3963	4236	4471	4361	4480	4674	4561	4624	4442	4368	4644	4621	4453	4228	4125	4031	3906
	Lambeth	3885	3672	3441	3371	3482	3612	3779	3813	3838	3823	3895	4020	4092	4245	4404	4481	4354	4356	4361	4316	4320	4213	4396	4417	4249	4392	4344	4397	4374	4787	4753	4739	4908	4822	4837	4863	4929	4784	4825	4589	4528	4620	4209	4265	3917	3844	3542	3554
	Southwark	2926	2689	2605	2771	2852	2982	3243	3276	3226	3261	3280	3420	3563	3716	3776	3979	4058	4068	4070	4054	4166	4168	4056	4313	4118	4152	4122	3998	4138	4342	4452	4714	4753	4966	5008	4873	5131	5089	5030	4706	4647	4587	4503	4381	4181	4027	3557	3525
	Tower Hamlets	1907	1840	1923	1947	2085	2255	2528	2628	2744	2808	2958	2858	2998	3054	3094	3268	3230	3228	3273	3280	3318	3429	3445	3571	3418	3521	3541	3646	3845	3940	4086	3968	4152	4144	4230	4337	4565	4545	4784	4608	4619	4560	4592	4604	4381	4307	4291	4381
Wales	Cardiff	3717	3392	3454	3213	3296	3530	3871	3710	3788	3883	3890	4039	4246	4258	4414	4325	4314	4342	4421	4157	4050	4074	4034	3970	4046	3706	3744	3589	3569	3708	3694	3955	4216	4416	4566	4623	4757	4770	4709	4624	4606	4540	4418	4137	4027	3738	3705	3818
	Coventry	4559	4191	3994	3927	3970	4434	4503	4440	4418	4418	4502	4609	4620	4754	4538	4741	4675	4542	4342	4339	4111	4001	3992	3899	3724	3727	3641	3614	3612	3801	3987	3871	4216	4373	4618	4660	4726	4801	4731	4495	4572	4517	4531	4443	4300	4198	4047	3948
	Hackney	3205	2981	2877	2932	2988	3154	3311	3258	3196	3223	3330	3301	3364	3729	3762	3763	3875	3798	3618	3556	3587	3621	3787	3804	3905	3952	3896	4095		4323	4424	4439	4614	4500	4435	4574	4677	4450	4585	4500	4377	4500
	Hounslow	2569	2492	2376	2556	2743	2885	3029	2969	2907	2853	2999	3203	3021	3127	3175	3183	3228	3259.75	3342.5	3245.75	3297.25	3247.25	3202	3315	3281	3330	3088	3134	3253	3306	3638	3674	3829	4082	4209	4297	4433	4561	4621	4443	4245	4455	4351	4166	3947	3866	3718	3678
	Hillingdon	2913	2658	2685	2726	2832	3077	3073	2986	2988	2962	3047	3139	3125	3283	3588	3405	3545	3605	3525	3434	3522	3406	3454	3465	3534	3329	3297	3244	3292	3334	3473	3489	3691	3845	4126	4207	4192	4357	4536	4330	4423	4394	4508	4408	4075	4139	3958	4061
	Nottingham	3888	3472	3392	3195	3215	3485	3720	3590	3751	3827	3941	4036	4132	4336	4314	4341	4421	4448	4314	4253	3981	3883	3757	3691	3551	3392	3275	3279	3324	3540	3518	3753	3909	4105	4181	4318	4477	4462	4408	4298	4242	4308	4297	4178	3846	3781	3503	3458
	Haringey	3241	3046	2813	2856	3050	3120	3158	3045	2988	3005	2999	3169	3170	3364	3396	3306	3535	3489	3510	3462	3490	3546	3598	3613	3599	3627	3734	3830	3731	3890	4017	4026	4076	4325	4289	4193	4456	4227	4209	4141	4006	4108	4114	3881	3756	3595	3383	3376
	Bromley	3396	3245	2996	3066	3220	3304	3275	3260	3217	3155	3196	3356	3423	3599	3720	3634	3624	3604	3747	3710	3727	3651	3760	3679	3644	3583	3551	3414	3401	3651	3589	3663	3740	3956	3983	4104	4070	4141	4140	3899	4086	4098	4326	4238	4005	3862	3691	3728
	Wakefield	4057	3928	3607	3463	3734	3987	4248	4173	4074	4137	4066	4266	4199	4322	4362	4372	4510	4436	4404	4251	4039	3910	3909	3734	3617	3643	3471	3281	3310	3548	3693	3624	3803	3889	4072	4061	4145	4113	4210	4033	3976	3985	4061	4026	3983	3928	3844	3857
	Milton Keynes	1529	1671	1888	1892	2118	2284	2489	2350	2367	2500	2609	2748	2745	2898	3039	2919	2955	3058	2897	2921	2858	2808	2912	2837	2879	2933	2896	2830	2881	3140	3193	3200	3415	3501	3767	3804	3912	3927	3887	3901	3667	3882	3649	3504	3451	3273	3219	3329
	Barking and Dagenham	2146	2033	1922	1796	1792	1948	2058	1983	1994	1896	2009	2176	2071	2215	2279	2236	2437	2367	2438	2391	2550	2291	2421	2477	2417	2304	2321	2407	2419	2594	2751	2985	3208	3384	3619	3624	3729	3688	3957	3796	3569	3850	3973	3870	3700	3574	3406	3255
	Cheshire East																																						4013	4112	3770	3749	3848	3822	3833	3642	3655	3462	3806
	Bolton	3640	3565	3457	3291	3472	3651	3764	3744	3671	3774	3786	3833	3699	3756	3860	3794	3990	3823	3722	3560	3463	3360	3490	3382	3363	3313	3166	3253	3170	3329	3402	3576	3645	3737	3873	3916	3860	3858	3975	3812	3758	3788	3816	3703	3607	3676	3583	3453
	Walsall	3654	3461	3299	3185	3250	3489	3612	3379	3462	3538	3531	3711	3574	3669	3642	3684	3857	3746	3929	3607	3538	3502	3434	3543	3476	3342	3275	3199	3238	3337	3417	3424	3615	3524	3634	3674	3679	3746	3816	3715	3748	3752	3760	3876	3715	3695	3402	3529
	North Lanarkshire																																						3993	3740	3738	3719	3716
	Dudley	4069	3837	3539	3415	3630	3788	4028	3683	3670	3737	3755	3826	3901	3984	3873	4097	4106	4094	4100	3933	3892	3916	3803	3739	3569	3451	3527	3313	3417	3344	3514	3546	3548	3592	3707	3623	3779	3712	3966	3853	3758	3672	3816	3713	3569	3450	3467	3426
	Hywel Dda																																								3589	3639	3667
	Medway	2430	2263	2226	2176	2288																				3156	3248	3113	3028	3131	3142	3151	3134	3257	3345	3419	3515	3538	3564	3693	3503	3531	3609	3657	3601	3475	3330	3265	3272
	Harrow	2596	2438	2368	2321	2330	2594	2584	2569	2470	2490	2570	2615	2756	2838	2876	2786	2792	2779	2792	2721	2748	2726	2769	2741	2749	2609	2560	2581	2564	2848	2870	2872	2924	3088	3230	3265	3503	3466	3585	3559	3525	3601	3606	3695	3582	3526	3452	3312
	Wigan	4623	4221	4071	3765	4050	4262	4376	4220	4118	4171	4146	4158	4153	4190	4214	4259	4338	4361	4255	4063	3894	3765	3816	3587	3516	3501	3550	3264	3316	3379	3626	3695	3627	3669	3949	3874	3949	3973	3731	3744	3651	3581	3558	3641	3414	3371	3249	3500
	Kingston uon Hull‚ City of	4282	4023	3842	3474	3699	3858	3842	3839	3742	3873	3780	4075	4117	4240	567	564	4268	4161	4006	4036	3755	3663	3595	3426	3270	3044	2916	2857		2970		3203	3500	3471	3682	3560	3752	3796	3871	3697	3537	3579
	Wirral	4363	4424	4083	3957	4226	4388	4521	4359	4348	4323	4317	4508	4502	4561	4724	4510	4650	4585	4289	4286	4074	3895	3809	3685	3576	3506	3438	3308	3272	3504	3521	3591	3575	3688	3787	3645	3771	3802	3816	3560	3536	3563	3434	3366	3242	3150	2958	3024
	Doncaster	3902	3702	3610	3500	3698	3869	4000	3997	3872	3999	3939	4075	4130	4207	4030	4027	4268	4181	4107	3973	3826	3779	3623	3596	3538	3307	3178	3225	3121	3298	3425	3554	3612	3678	3804	3841	3798	3776	3752	3673	3561	3562	3535	3444	3402	3457	3267	3333
	Cheshire West and Chester																																						3746	3700	3577	3527	3558	3565	3566	3314	3366	3255	3297
	Salford	3496	3201	2911	2821	2923	3073	3195	3077	3127	3214	3145	3379	3330	3275	3537	3324	3513	3421	3426	3166	3096	2893	2854	2898	2868	2686	2565	2535	2584	2632	2736	2915	3014	3135	3340	3361	3701	3538	3608	3544	3512	3558	3695	3560	3553	3532	3424	3580
	Luton	2572	2381	2422	2453	2587	2856	2855	2794	2755	2765	2917	2825	3130	3132	3253	3301	3272	3232	3217	3238	3140	3123	3016	2933	2875	2851	2885	2854	3114	3085	3181	3196	3325	3488	3555	3503	3532	3539	3578	3481	3481	3553	3608	3432	3239	3256	3287	3233
	Dorset																								3705	3644	3351	3293	3291	3291	3352	3395	3487	3474	3679	3734	3687	3664	3658	3674	3547	3482	3470	3388	3445	2841	2748	2638	2755
	Cwm Taf																																								3481	3465	3441
	Merton	2080	1992	1991	1814	1951	2027	2124	2015	2083	2091	2166	2274	2363	2443	2463	2423	2610	2552	2644	2641	2696	2638	2710	2800	2689	2664	2602	2664	2535	2737	2828	2925	3092	3300	3330	3462	3523	3537	3476	3370	3274	3412	3246	3172	3018	2924	2783	2739
	Stoke-on-Trent	3334	3114	2898	2760	3046	3227	3549	3287	3392	3344	3463	3356	3411	3510	3703	3694	3748	3616	3410	3348	3361	3115	3152	3116	2894	2883	2810	2741	2873	2963	3244	3312	3345	3601	3877	3627	3655	3809	3767	3555	3641	3391	3499	3293	3314	3256	3109	2967
	Derby	2966	2805	2700	2715	2719	2896	3145	3068	3034	3097	2983	3163	3087	3231	3203	3348	3478	3461	3450	3271	3133	3045	2983	3013	3030	3019	2880	2792	2857	2935	3002	2989	3269	3337	3612	3579	3521	3655	3756	3359	3512	3389	3294	3184	3174	3009	2908	2896
	Wolverhamton	3737	3532	3363	3331	3313	3548	3720	3358	3351	3279	3390	3413	3424	3531	3647	3604	3775	3783	3664	3557	3420	3165	3310	3217	3117	3039	2906	2900	2807	3055	3069	3105	3196	3364	3336	3359	3525	3661	3539	3460	3481	3383	3476	3537	3326	3257	3232	3242
	Stockort	3774	3439	3436	3375	3500	3729	3725	3506	3631	3620	3559	3695	3701	3971	3873	3663	3856	3890	3598	3468	3347	3310	3317	3358	3234	3158	3066	2903	2956	2941	3154	3151	3280	3305	3366	3392	3472	3364	3548	3437	3387	3378
	Oldham	3265	2946	2881	2733	2988	3186	3299	3185	3186	3196	3186	3321	3260	3285	3332	3362	3432	3381	3401	3237	3061	3224	3123	3180	2999	3143	2962	3047	3053	3093	3195	3200	3325	3376	3289	3357	3297	3260	3288	3274	3282	3336	3327	3326	3187	3138	3004	3127
	Newcastle uon Tyne	3348	3288	3191	3130	3287	3597	3576	3499	3444	3450	3460	3718	3752	3849	3667	3486	3769			3545	3424	3360	3249	3188	3034	2879	2887	2875	2941	2895	2918	2979	3221	3238	3293	3434	3566	3402	3420	3406	3283	3329
	Southampton	2737	2762	2708	2465	2588	2687	2922	2794	2722	2719	2680	2788	2786	2880	3124	2946	3083	2871	2981	2826	2755	2660	2662	2590	2571	2508	2466	2434	2484	2556	2603	2775	2907	3078	3279	3230	3448	3550	3420	3272	3306	3305	3194	3152	3017	2899	2791	2803
	Central Bedfordshire																																						3298	3295	3214	3246	3303	3309	3230	3363	3363	3230	3475
	Havering	2962	2896	2727	2562	2677	2872	2936	2844	2648	2614	2678	2722	2718	2930	3023	2932	2919	2833	2745	2647	2758	2579	2592	2483	2583	2539	2305	2382	2257	2366	2559	2474	2426	2575	2787	2697	2817	2895	2888	3004	3150	3275	3423	3395	3307	3186	3116	3057
	Northamton	1951	1925	1930	1895	2099	2196	2288	2199	2158	2199	2273	2438	2495	2727	2866	2938	2962	2851	2865	2693	2704	2521	2617	2450	2507	2522	2535	2479	2439	2651	2569	2828	3028	3135	3298	3250	3383	3304	3369	3232	3236	3249
	Peterborough	1724	1652	1688	1648	1785	1966	2135	2118	2034	2004	2092	2273	2222	2350	2422	2320	2428	2455	2428	2481	2439	2272	2303	2228	2164	2171	2062	2058	2147	2213	2403	2446	2630	2770	2970	2961	3162	3127	3270	3185	3134	3170	3076	3072	2851	2779	2719	2668
	Bexley	2850	2689	2665	2422	2611	2611	2758	2600	2619	2645	2777	2860	2900	3073	3201	3138	3272	3103	3024	2964	2853	2833	2821	2731	2770	2759	2677	2626	2517	2640	2699	2686	2788	2947	2975	3029	2993	3172	3076	2959	3037	3162	3091	3095	3030	2954	2786	2837
	South Gloucestershire																							3256	3132	3018	2966	2896	2684	2755	2870	2906	2955	2939	3004	3133	3003	3090	3117	3204	3029	3138	3161	3090	3191	3196	3068	3002	3055
	Plymouth	3428	3239	3176	3153	3202	3302	3474	3342	3422	3290	3415	3506	3406	3518	3602	3570	1057	3499	3438	3211	3175	2969	2954	2975	2780	2710	2558	2547	2574	2722	2781	2813	3011	3198	3216	3254	3280	3280	3418	3163	3101	3160	2912	2832	2754	2683	2497	2556
	Rotherham	3440	3352	3086	2948	3202	3331	3621	3443	3321	3413	3328	3487	3424	3452	3587	3492	3704	3669	3571	3515	3348	3171	3234	3095	3009	2966	2807	2730	2734	2871	2931	2921	2989	3212	3263	3092	3230	3057	3264	3120	3072	3062	3104	3084	2940	2817	2736	2814
	Brighton and Hove	2265	2114	2054	2071	2275	2341	2508	2378	2422	2481	2547	2701	2768	2908	2992	3066	2915	2940	2926	3013	2888	2889	2792	2829	2876	2838	2779	2831	2740	3043	2901	3045	3100	3209	3303	3274	3291	3291	3166	2967	2987	2952	2850	2704	2521	2395	2272	2304
	Islington	2387	2228	1991	1968	1999	2160	2362	2354	2265	2353	2406	2474	2492	2519	2588	2591	2823	2740	2742	2795	2580	2640	2484	2562	2564	2604	2709	2500	2510	2671	2675	2731	2803	2792	2917	2983	2952	3008	2988	2819	2879	2939	2945	2946	2793	2680	2594	2657
	East Riding of Yorkshire																							3069	3004	3033	2982	2773	2792	2842	2894	3036	2887	3071	3151	3064	3136	3097	3068	3162	2978	3009	2900	2869	2901	2730	2671	2605	2618
	Rochdale	3066	2968	2944	2823	2954	3362	3285	3150	3097	3051	3100	3141	3114	3196	3201	3135	3330	3272	3198	3064	3101	2815	2915	2843	2812	2741	2634	2557	2644	2697	2775	2853	2856	3113	3043	3039	3047	3032	3020	3044	2844	2894	3072	2966	2832	2881	2737	2746
	Sunderland	3989	3736	3837	3688	4016	4382	4289	4145	4217	4213	4106	4365	4199	4153	4159	4022	4154	4201	4057	3765	3612	3500	3448	3311	3223	3111	2959	2853	2930	3012	2971	3068	3236	3251	3289	3131	3199	3250	3084	3009	2878	2889	2986	2903	2758	2608	2623	2679
	Tameside	2920	2847	2740	2622	2637	2910	2977	2882	2859	2922	2946	3070	3006	3182	3147	3272	3312	3351	3203	3102	2956	2872	2833	2684	2623	2570	2454	2479	2409	2487	2614	2533	2772	2843	2936	3110	3138	3028	3098	2918	2975	2874	2876	2875	2784	2796	2493	2525
	Swindon																								2441	2386	2374	2273	2239	2242	2331	2374	2480	2555	2835	2843	2759	3004	2990	3073	2911	2923	2847	2848	2840	2591	2632	2519	2580
	Northumberland	7348	7026	6840	6700	7172	7794	7592	7354	7242	7106	7138	7268	7092	7062	3539	3480	3556	3608	3569	3538	3424	3318	3276	3158	3199	3077	2798	2881	2762	2934	2952	3024	2997	3039	3094	2965	2989	2975	3151	2796	2753	2832	2820	2768	2638	2519	2419	2586
	Trafford	2750	2646	2574	2497	2723	2706	2856	2700	2725	2732	2788	2859	2849	2877	2977	2788	2990	2937	2843	2791	2583	2587	2544	2559	2560	2579	2384	2367	2474	2514	2597	2631	2766	2822	2841	2804	2876	2886	2910	2817	2700	2828	2813	2674	2641	2505	2326	2413
	Barnsley	2909	2683	2601	2392	2595	2866	2908	2926	2834	2850	2909	2818	2914	2899	2941	2832	3092	3131	3159	2930	2805	2825	2851	2654	2569	2397	2355	2226	2339	2409	2527	2505	2747	2751	2777	2825	2898	2991	2961	2807	2789	2811	2832	2752	2630	2685	2504	2521
	Shropshire (new)																									2936	2909	2740	2628	2741	2837	2750	2767	2779	2864	2894	2942	2889	2880	2912	2843	2835	2795	2947	2793	2713	2587	2578	2639
	Sefton	3689	3425	3271	3157	3368	3468	3599	3432	3447	3534	3510	3609	3634	3570	3724	3748	3870	3798	3447	3325	3176	3030	3018	3086	2879	2738	2701	2640	2557	2757	2727	2584	2713	2755	2718	2848	2862	2802	2795	2844	2778	2777	2805	2727	2569	2591	2405	2525
	Sutton	2031	1838	1852	1785	1907	2064	2112	2112	2015	2055	2081	2194	2269	2343	2498	2323	2436	2460	2460	2462	2465	2405	2324	2318	2267	2351	2166	2090	2131	2247	2220	2325	2426	2568	2605	2786	2675	2756	2708	2629	2751	2764	2741	2642	2472	2555	2350	2347
	Westminster, City of	2010	1923	1957	1976	2033	2198	2129	2156	2003	2161	2199	2281	2380	2378	2308	2276	2392	2453.93	2351.43	2339.29	2356.07	2349.29	2400	2379	2297	2468	2580	2570	2552	2764	2734	2912	2887	2929	2887	2998	3059	3041	2950	2677	2604	2707	2654	2481	2510	2315	2094	2110
	Camden	2042	1958	1820	1775	1899	2028	2184	2029	2142	2174	2058	2149	2273	2235	2351	2305	2410	2306	2432	2443	2551	2513	2615	2648	2655	2676	2749	2792	2839	2944	3047	2954	3012	3147	3061	3094	3060	3117	2944	2766	2700	2699	2732	2607	2519	2448	2240	2317
	Rhondda‚ Cynon‚ Taff	1110	1054	960	911	929	1032	1101	1045	1076	1021	1118	1080	1072	1127	1080	1088	1149	1065	978	1018	973	911	2941	2949	2807	2643	2565	2501	2498	2675	2741	2864	2778	2878	2908	2904	2976	3007	2788	2808	2721	2692
	Portsmouth	2271	2169	2188	2047	2152	2271	2389	2311	2317	2418	2477	2642	2629	2800	2786	2678	2670	2686	2668	2618	2513	2498	2393	2357	2247	2217	2218	2153	2187	2225	2297	2333	2471	2479	2653	2659	2740	2674	2782	2748	2685	2686	2592	2414	2375	2316	2254	2176
	Richmond uon Thames	1826	1743	1645	1739	1819	1824	1867	1878	1829	1841	1835	1968	1958	2082	2131	2095	2130	2150	2164	2187	2255	2274	2361	2379	2503	2508	2384	2394	2413	2548	2585	2580	2767	2884	2865	2859	2992	2935	2916	2805	2589	2609
	Slough	1461	1393	1355	1353	1451	1586	1696	1627	1628	1550	1687	1776	1715	1812	1858	1808	1895	1862	1847	1857	1846	1856	1869	1826	1786	1799	1825	1864	1864	1983	2029	2108	2317	2460	2592	2679	2634	2803	2704	2601	2591	2590	2628	2529	2449	2336	2315	2116
Wales	Swansea	2409	2324	2253	2125	2366	2472	2502	2325	2401	2234	2302	2432	2400	2554	2460	2393	2412	2362	2235	2256	2106	2074	2595	2615	2423	2506	2308	2397	2331	2432	2501	2449	2543	2587	2732	2581	2792	2725	2730	2488	2522	2524	2475	2364	2366	2255	2033	2067
	Reading	1814	1782	1757	1759	1850	2031	2058	2025	1894	2024	2010	2054	2121	2126	2090	2032	2058	2008	2126	1925	2107	1986	2076	2043	2047	2099	1950	1966	1949	2013	2115	2146	2246	2439	2508	2533	2632	2579	2748	2617	2554	2521	2494	2411	2179	2104	2092	2026
	Thurrock	1990	1913	1840	1679	1869	1857	1923	1825	1679	1691	1804	1866	1829	1961	2010	1989	2052	2038	1994	2154	2021	1925	1976	1945	2007	1907	1842	1797	1931	1982	2062	2211	2139	2400	2430	2380	2437	2388	2476	2326	2356	2505	2498	2479	2417	2464	2290	2314
	Basildon	2052	1954	1939	1980	1991	2228	2302	2217	2148	2210	2206	2277	2228	2336	2450	2431	2471	2361	2322	2358	2300	2333	2295	2216	2299	2178	2064	2074	2152	2213	2230	2208	2293	2337	2419	2336	2318	2317	2493	2417	2425	2457	2487	2482	2458	2476	2286	2424
	Calderdale	2625	2450	2238	2292	2407	2546	2556	2531	2441	2480	2603	2640	2591	2701	2766	2702	2824	2751	2803	2619	2605	2535	2562	2525	2435	2450	2252	2266	2220	2345	2466	2486	2513	2573	2665	2671	2744	2584	2753	2502	2533	2433	2470	2395	2294	2163	2100	2143
	Warrington	2149	1950	1998	1907	1987	2206	2191	2188	2198	2235	2368	2325	2440	2527	2566	2559	2608	2725	2537	2517	2453	2409	2440	2366	2402	2393	2258	2138	2208	2203		2207	2231	2396	2459	2423	2542	2395	2484	2366	2346	2395	2297	2143	2174	2100	1945	1932
	Bury	2535	2388	2265	2154	2281	2436	2353	2359	2241	2265	2285	2451	2382	2469	2543	2613	2589	2579	2535	2376	2354	2250	2264	2241	2226	2131	2083	2063	2098	2181	2320	2283	2311	2417	2444	2405	2571	2551	2514	2453	2329	2356	2362	2249	2219	2228	2104	2098
	Kingston uon Thames	1660	1615	1444	1485	1530	1684	1695	1581	1536	1622	1600	1664	1728	1747	1757	1746	1772	1835	1767	1653	1874	1734	1809	1808	1914	1869	1818	1787	1815	1859	2041	2000	2046	2197	2248	2321	2312	2289	2328	2112	2247	2350
	Hammersmith and Fulham	2279	2045	1998	1877	1917	2070	2086	2023	2000	1900	1985	2064	2036	2115	2222	2189	2197	2243	2293	2200	2323	2227	2333	2292	2347	2531	2479	2365	2585	2559	2623	2686	2775	2695	2733	2841	2773	2754	2646	2552	2440	2345	2509	2392	2314	2189	2031	2146
	Aylesbury Vale	1620	1490	1522	1489	1695	1772	1894	1804	1835	1745	1846	1905	1911	1961	1987	2106	2139	2136	2109	2056	2176	2102	2143	2034	2087	2058	1977	1907	1960	1976	2068	1956	2040	2096	2122	2148	2117	2232	2299	2096	2207	2330	2280	2331	2200
	Stockton-on-Tees	2560	2362	2384	2318	2559	2709	2690	2614	2541	2504	2684	2625	2591	2593	2572	2512	2629	2622	2435	2458	2249	2141	2226	2107	2097	2066	1963	1942	2016	2115	2117	2241	2385	2276	2449	2443	2478	2432	2444	2414	2329	2274	2298	2144	2112	2090	1923	1871
	Bournemouth	1238	1104	1021	1075	1142	1295	1324	1193	1277	1243	1386	1512	1517	1557	1657	1678	1803	1761	1637	1698	1680	1637	1643	1738	1695	1609	1572	1540	1517	1628	1628	1619	1863	1975	2095	2223	2224	2337	2348	2366	2224	2264	2180	2130	2040.49	1876.78	1937.24	1962.38
	Solihull	2661	2547	2374	2260	2270	2437	2376	2147	2240	2202	2243	2363	2394	2534	2545	2578	2580	2592	2493	2310	2357	2304	2324	2224	2182	2114	1988	1959	1858	2042	1992	2028	2110	2155	2172	2121	2236	2367	2268	2238	2261	2259	2315	2299	2189	2221	2031	2070
	Colchester	1920	1848	1837	1781	1757	1850	1925	1878	1732	1789	1835	1855	1895	2036	2051	1991	1977	1971	2076	1992	1873	1930	1846	1795	1833	1852	1698	1656	1608	1702	1863	1906	1932	2068	2076	2219	2204	2190	2353	2210	2229	2242	2204	2215	2137	2087	1993	2031
	North Somerset																							1949	1910	1950	1934	1816	1868	1905	1921	2044	2032	2107	2300	2268	2325	2429	2331	2363	2214	2192	2234	2188	2060	2073	2023	1910	2071
	Southend on Sea	1670	1645	1658	1601	1681	1799	1885	1840	1797	1766	1826	1955	2076	2099	2049	2105	2152	2243	2270	2228	2255	2090	2151	2107	2087	1993	1879	1904	1891	1911	1944	1948	2103	2189	2256	2322	2207	2266	2345	2233	2212	2233	2260	2220	2059	2044	1936	1875
	Gateshead	2840	2708	2564	2364	2621	2844	2703	2607	2604	2446	2584	2673	2594	2621	2601	2581	2566	2690	2514	2463	2415	2359	2300	2327	2162	2109	2070	1995	2012	2020	2128	2118	2251	2241	2352	2326	2400	2375	2321	2297	2274	2214	2286	2061	2003	1995	1890	1983
	North Tyneside	2442	2227	2115	2129	2231	2608	2436	2429	2292	2248	2286	2450	2388	2480	2404	2369	2451	2456	2450	2310	2161	2236	2179	2145	2171	2006	2052	1949	2042	2101	2160	2274	2256	2268	2406	2381	2393	2405	2315	2268	2293	2207	2254	2227	2194	2133	2008	2013
	Wycombe	2173	1953	1942	1997	2143	2288	2219	2161	2035	2058	1987	2028	2050	2089	2084	2185	2215	2225	2263	2160	2261	2053	2193	2081	2016	2095	2040	1990	2001	2012	2034	2108	2133	2081	2325	2112	2230	2256	2227	2166	2139	2194	2166	2068	2072
	Basingstoke and Deane	1829	1821	1646	1699	1758	1871	1915	1772	1747	1748	1853	1787	1928	1889	1982	2012	2041	2028	2047	2061	2089	2077	2033	1978	2037	2038	1895	1772	1855	1869	1893	1920	2015	2078	2059	2093	2250	2367	2401	2166	2111	2166	2186	2027	1895	1950	1961	2068
	Bedford																				1844	1791	1798	1867	1738	1831	1728	1772	1704	1805	1804	1869	1922	1938	1928	2111	2162	2119	2088	2116	2074	2150	2158	2209	2190	2164	2098	2040	2223
	Blackburn with Darwen	2260	2131	2117	2068	2153	2276	2417	2317	2361	2258	2318	2341	2303	2374	2337	2266	2398	2372	2329	2404	2286	2362	2263	2192	2204	2121	2094	2083	2110	2143	2184	2284	2315	2338	2377	2312	2296	2344	2300	2254	2212	2115	2156	2008	2033	1955	1893	1945
	Telford and Wrekin																									2009	2009	1881	1876	1920	1912	2096	2057	2135	2232	2167	2255	2167	2316	2226	2191	2043	2075	2079	2079	2054	2021	2003	1984
	Caerphilly																							2213	2150	2143	2053	2017	1974	1984	2005	2118	2055	2167	2069	2223	2140	2280	2091	2114	1990	2126	2050	2017	1934	1892	1750	1648	1616
	Huntingdonshire	1967	1785	1778	1729	1813	1921	1963	1854	1765	1769	1885	1971	1966	2133	2144	2096	2194	2151	2150	2101	2053	1900	1921	2018	1927	1817	1832	1814	1808	1816	1822	1855	1810	1877	2036	1950	2018	2039	2143	1985	1966	2033	1973	1870	1832	1867	1783	1890
	York	1235	1122	1090	1082	1184	1206	1211	1171	1223	1218	1259	1282	1310	1421	1388	1387	1464	1423	1310	1235	1245	1264	1952	1872	1915	1844	1762	1829	1747	1819	1935	1929	2010	2013	2092	2143	2119	2075	2095	2045	2016	2023	1936	1858	1813	1703	1686	1619
	Maidstone	1709	1690	1574	1515	1573	1754	1745	1638	1589	1499	1575	1568	1591	1701	1776	1737	1857	1783	1812	1735	1774	1656	1635	1587	1635	1655	1543	1557	1507	1702	1618	1658	1712	1791	1753	1818	1880	1982	2040	1875	1979	2006	2035	2010	2078	1891	1815	2071
	Newport	1758	1602	1559	1562	1551	1831	1893	1845	1791	1828	1870	1984	2033	1980	2108	2045	2098	2098	1993	1951	1890	1793	1804	1818	1767	1669	1685	1588	1654	1712	1747	1698	1679	1813	1999	1947	1983	1910	1894	1953	1890	1981	1903	2000	1920	1975	1821	1890
	St Helens	2941	2636	2561	2294	2422	2532	2499	2363	2474	2318	2229	2403	2335	2311	2388	2249	2456	2421	2363	2262	2118	2105	2135	2052	2061	1990	1936	1828	1809	1971	1980	1925	2117	2075	2156	2092	2156	2083	2131	2049	1968	1980	1994	2050	1949	1776	1822	1817
	Iswich	1633	1626	1523	1583	1488	1753	1795	1738	1647	1683	1723	1709	1758	1824	1848	1779	1809	1771	1688	1620	1644	1582	1500	1564	1516	1404	1434	1390	1415	1528	1619	1611	1701	1777	1871	1872	2016	1978	2039	1887	1866	1978
	Dacorum	1558	1455	1470	1474	1615	1691	1877	1659	1667	1698	1655	1649	1724	1813	1859	1825	1875	1808	1903	1815	1823	1803	1737	1822	1749	1642	1706	1670	1553	1665	1578	1623	1690	1758	1881	1835	1972	1855	1940	1828	1901	1945	1868	1951	1880	1865	1744	1756
	Knowsley	2974	2868	2640	2422	2654	2865	2856	2884	2841	2910	2696	2745	2720	2579	2571	2575	2586	2577	2394	2287	2326	2213	2230	2018	1945	1881	1977	1758	1734	1737	1898	1915	1887	1922	1981	1859	1857	1973	1971	1816	1892	1930	1933	2018	2009	1954	1807	1986
	Middlesbrough	2243	2187	2147	2085	2253	2410	2529	2339	2288	2441	2337	2406	2358	2414	2381	2238	2226	2213	2151	2143	2088	2009	1937	1919	1802	1827	1781	1666	1695	1786	1849	1916	1878	1983	1891	1981	2138	2006	2084	1951	2003	1925	1908	1939	1868	1755	1754	1729
	North East Lincolnshire																							1953	1904	1854	1825	1735	1641	1669	1748	1893	1927	1942	1980	1957	1974	1987	2032	1990	1941	1942	1918	1861	1791	1705	1669	1573	1501
	Oxford	1179	1141	1113	1234	1248	1353	1369	1228	1322	1270	1322	1302	1199	1353	1392	1334	1337	1564	1563	1564	1473	1398	1428	1527	1579	1500	1536	1505	1570	1652	1713	1782	1863	1881	2006	2033	2097	2086	2006	1919	1845	1899	1811	1624	1662	1541	1408	1374
	Preston	1807	1634	1589	1548	1538	1744	1797	1729	1691	1773	1807	1836	1805	1908	1926	2009	2139	2029	1936	1897	1862	1684	1835	1843	1679	1688	1593	1659	1562	1691	1758	1801	1895	1849	1940	1976	1992	1918	1857	1918	1869	1879	1893	1802	1715	1744	1747	1796
	Chelmsford	1901	1774	1579	1583	1673	1840	1880	1836	1851	1911	1943	1882	1967	2149	2075	2109	2143	2089	2050	2004	2016	1832	1806	1825	1693	1722	1643	1612	1679	1773	1794	1850	1818	1853	1938	1947	1924	1997	1995	1857	1957	1876	2039	1970	1926	1812	1775	1994
	Charnwood	1776	1666	1603	1658	1679	1796	1849	1826	1685	1766	1828	1789	1786	1899	1926	1863	1970	1899	1893	1796	1808	1731	1691	1651	1695	1702	1556	1558	1571	1592	1621	1645	1635	1746	1745	1784	1902	1786	1854	1719	1766	1875	1922	1778	1818	1718	1726	1713
	North Lincolnshire																							1742	1710	1699	1564	1666	1599	1601	1627		1796	1843				1888					1872	1773	1667	1673	1600	1558	1598
	Carmarthenshire																							1914	1856	1733	1723	1720	1668	1724	1767	1815	1744	1887	1947	1971	1877	1963	1932	1995	1815	1809	1855	1878	1828	1784	1656	1660	1540
	St Albans	1469	1424	1479	1369	1461	1519	1515	1462	1452	1476	1466	1520	1535	1492	1612	1508	1619	1620	1679	1665	1721	1676	1758	1697	1709	1684	1700	1673	1693	1805	1740	1769	1890	1885	2064	1933	1958	1954	1932	1916	1808	1851	1824	1682	1704	1595	1494	1557
	Cherwell	1456	1438	1436	1404	1411	1560	1794	1595	1712	1659	1691	1759	1822	1746	1806	1866	1830	1877	1927	1896	1820	1701	1725	1843	1751	1814	1716	1679	1644	1704	1827	1807	1903	1994	1955	1922	1908	1920	1891	1777	1817	1848	1836	1789	1754	1810	1734	1884
	Bath and North East Somerset																									1765	1669	1695	1662		1633		1702	1785		1768	1729	1834	1820	1867	1854	1702	1808	1799	1704	1678	1680	1690	1777
	Kensington and Chelsea	1841	1768	1740	1741	1798	1852	1775	1724	1685	1729	1773	1804	1767	1901	1876	1871	1842	1829	1798	1844	1883	1864	1997	1963	2001	1970	2020	2138	2156	2235	2205	2188	2322	2218	2216	2227	2221	2185	2024	1803	1821	1805	1729	1699	1637	1612	1410	1455
	Gloucester	1174	1063	1041	1033	1063	1204	1265	1212	1271	1208	1297	1328	1300	1399	1435	1444	1514	1651	1620	1639	1602	1593	1525	1523	1565	1479	1441	1319	1384	1456	1438	1441	1476	1700	1746	1669	1789	1810	1903	1760	1730	1796	1768	1637	1637	1461	1437	1452
	Wokingham	1598	1445	1401	1357	1403	1370	1401	1384	1372	1403	1571	1716	1732	1878	1906	1832	1967	1809	1920	1861	1935	1816	1838	1866	1756	1770	1704	1651	1637	1653	1797	1694	1725	1874	1941	1896	1997	1880	1963	1795	1811	1787	1809	1788	1718	1705	1669	1821
	South Cambridgeshire	1373	1310	1339	1291	1396	1440	1491	1501	1450	1417	1497	1528	1513	1496	1587	1542	1532	1568	1505	1468	1499	1491	1471	1424	1509	1396	1391	1376	1494	1519	1536	1580	1592	1749	1803	1799	1749	1813	1774	1804	1729	1772	1737	1618	1647	1547	1559	1634
	Elmbridge	1307	1211	1133	1151	1165	1261	1261	1172	1130	1147	1245	1215	1241	1298	1429	1406	1363	1405	1511	1435	1484	1529	1598	1493	1624	1565	1488	1468	1466	1520	1550	1629	1732	1773	1783	1760	1890	1879	1826	1848	1785	1755	1646	1659	1526	1478	1496	1474
	Reigate and Banstead	1179	1191	1087	1063	1178	1381	1304	1250	1169	1162	1219	1281	1268	1474	1476	1470	1499	1490	1431	1430	1485	1583	1508	1542	1541	1533	1477	1442	1446	1572	1523	1491	1711	1754	1768	1775	1889	1871	1872	1805	1846	1743	1796	1719	1709	1710	1677	1750
	West Berkshire	4992	4787	4673	4573	4724	5048	5180	5041	4937	5047	5320	5561	5733	5938	5969	5879	5981	5774	5995	5590	5846	5597	5694	5788	5624	5689	5409	5185	5251	5395	5708	5668	5947	6000	6377	6451	6593	1998	1896	1744	1852	1721	1764	1708	1586	1521	1506	1507
	Norwich	1508	1421	1369	1445	1498	1578	1704	1663	1618	1554	1639	1648	1623	1713	1724	1640	1803	1674	1683	1678	1542	1493	1494	1445	1362	1355	1310	1266	1271	1367	1528	1543	1715	1747	1826	1860	1814	1890	2008	1840	1761	1711	1728	1554	1530	1471	1342	1333
	Swale	1658	1563	1581	1456	1531	1606	1578	1515	1478	1463	1466	1509	1558	1675	1620	1701	1718	1652	1671	1631	1564	1547	1591	1563	1471	1447	1408	1430	1456	1430	1493	1497	1588	1632	1712	1693	1800	1708	1777	1683	1771	1707	1813	1814	1743	1717	1559	1669
	Thanet	1199	1194	1150	1203	1233	1301	1412	1312	1255	1314	1319	1344	1447	1556	1565	1482	1619	1568	1554	1428	1468	1450	1432	1482	1466	1371	1412	1285	1287	1349	1400	1416	1482	1544	1600	1633	1627	1692	1654	1615	1586	1677	1553	1606	1533	1414	1383	1360
	South Somerset																		1771	1767	1638	1730	1693	1622	1661	1694	1602	1583	1484	1476	1555	1530	1579	1589	1661	1771	1684	1693	1761	1712	1779	1675	1674	1651	1647	1591	1542	1505	1501
	Blackpool	1428	1219	1252	1157	1249	1461	1448	1441	1463	1541	1512	1615	1819	1902	1947	1804	1955	1951	1803	1796	1826	1683	1770	1722	1625	1528	1523	1397	1403	1549	1686	1649	1655	1694	1745	1727	1777	1735	1770	1717	1819	1665	1700	1643	1617	1570	1480	1423
	South Tyneside	2023	1974	1763	1710	1854	2020	2060	1901	1903	1838	1922	2146	2267	2101	2066	2031	2070	2075	2030	1951	1859	1864	1761	1763	1653	1643	1521	1479	1467	1523	1540	1529	1560	1698	1670	1644	1741	1665	1675	1629	1591	1647	1687	1568	1528	1470	1442	1457
	Crawley	992	932	940	988	1115	1252	1346	1142	1004	987	1135	1227	1272	1288	1348	1252	1362	1304	1335	1351	1364	1290	1349	1340	1380	1313	1331	1244	1269	1326	1372	1305	1407	1454	1509	1576	1716	1718	1648	1646	1618	1642	1584	1574	1528	1531	1467	1525
	King’s Lynn and West Norfolk								1359	1356	1377	1393	1456	1437	1508	1552	1572	1554								1456	1321	1360	1308	1350	1350		1432	1541	1540	1576	1559	1653	1576	1713	1636	1650	1641
	Eping Forest	1355	1211	1143	1155	1099	1190	1134	1213	1169	1103	1278	1276	1295	1432	1396	1390	1437	1410	1454	1507	1439	1459	1462	1464	1472	1441	1396	1367	1339	1411	1428	1400	1439	1456	1500	1548	1519	1591	1622	1553	1478	1627
	Windsor and Maidenhead	1573	1479	1504	1447	1502	1698	1680	1675	1505	1483	1556	1585	1618	1543	1549	1651	1629	1660	1669	1659	1660	1671	1599	1725	1623	1731	1590	1608	1597	1674	1625	1699	1724	1858	1793	1813	1889	1784	1860	1696	1672	1617	1757	1657	1574	1515	1407	1526
	Braintree	1637	1540	1613	1540	1622	1745	1705	1616	1490	1497	1467	1536	1554	1658	1685	1621	1704	1680	1640	1570	1515	1431	1525	1555	1545	1587	1588	1505	1486	1537	1589	1663	1669	1808	1732	1768	1826	1758	1788	1659	1644	1607	1715	1696	1622	1602	1404	1603
	East Hertfordshire	1393	1271	1208	1243	1315	1339	1430	1386	1313	1406	1328	1411	1462	1522	1574	1576	1553	1597	1581	1581	1597	1638	1647	1705	1717	1731	1552	1607	1542	1593	1537	1595	1562	1586	1634	1593	1681	1728	1589	1581	1625	1594	1659	1626	1609	1529	1518	1676
	Mid Sussex	1321	1209	1238	1250	1332	1481	1505	1466	1472	1593	1346	1458	1370	1467	1484	1456	1465	1461	1378	1380	1405	1415	1473	1417	1581	1444	1369	1366	1380	1409	1459	1423	1460	1497	1587	1479	1527	1524	1545	1512	1521	1593	1610	1543	1481	1457	1486	1557
	Nuneaton and Bedworth	1709	1590	1535	1373	1432	1539	1602	1520	1498	1515	1491	1590	1555	1692	1690	1783	1825	1683	1599	1537	1596	1513	1515	1504	1402	1386	1322	1364	1319	1371	1488	1453	1566	1514	1664	1507	1682	1639	1598	1582	1528	1589	1575	1510	1558	1535	1497	1531
	Flintshire																							1753	1701	1786	1705	1621	1644	1624	1607	1724	1642	1719	1743	1743	1754	1808	1701	1689	1657	1623	1577	1587	1637	1556	1400	1403	1470
	Poole	1359	1192	1139	1110	1172	1358	1371	1326	1266	1385	1419	1519	1554	1588	655	1675	653	1650	1688	1670	1673	1580	1534	1543	1492	1485	1391	1339	1365	1456	1534	1461	1511	1648	1629	1655	1787	1768	1670	1622	1647	1568	1593	1538	1449.32	1333.04	1375.98	1393.84
	North Hertfordshire	1425	1376	1295	1256	1343	1449	1394	1358	1298	1257	1337	1371	1421	1469	1486	1495	1467	1499	1478	1478	1553	1426	1413	1436	1469	1343	1337	1387	1278	1449	1490	1418	1431	1554	1537	1570	1606	1648	1663	1597	1535	1564	1512	1541	1439	1500	1399	1411
	South Oxfordshire	1875	1799	1628	1423	1412	1626	1588	1608	1517	1542	1554	1565	1630	1713	1727	1733	1911	1665	1578	1594	1616	1634	1599	1590	1674	1600	1564	1549	1523	1537	1600	1544	1583	1670	1610	1548	1620	1651	1543	1548	1508	1544	1540	1494	1413	1400	1366	1518
	Ashford	991	941	916	960	1032	1045	1125	1044	1096	1041	1089	1164	1217	1261	1255	1302	1327	1295	1258	1273	1258	1167	1229	1236	1232	1250	1206	1250	1276	1322	1298	1322	1410	1383	1528	1471	1495	1449	1597	1452	1474	1523	1565	1571	1460	1378	1423	1415
	Arun	1031	963	994	968	1045	1175	1140	1114	1168	1191	1204	1222	1286	1353	1426	1333	1417	1412	1355	1328	1325	1312	1367	1294	1343	1250	1281	1304	1192	1268	1337	1342	1406	1393	1518	1435	1496	1567	1619	1493	1463	1517	1552	1401	1446	1371	1317	1375
	Guildford	1431	1337	1276	1322	1361	1429	1440	1536	1390	1413	1485	1486	1500	1536	1583	1517	1530	1525	1591	1519	1519	1492	1409	1474	1510	1524	1386	1384	1366	1436	1529	1436	1490	1562	1629	1610	1578	1667	1677	1535	1542	1513	1533	1393	1378	1264	1219	1370
	Watford	1152	1105	1072	1027	1087	1146	1105	1103	1093	1038	1036	1083	1104	1093	1158	1141	1222	1215	1262	1232	1181	1165	1147	1153	1181	1112	1129	1114	1054	1105	1156	1148	1189	1272	1354	1343	1456	1515	1544	1512	1484	1505	1500	1439	1397	1344	1305	1373
	Bridgend																							1632	1680	1498	1530	1483	1444	1404	1473	1512	1523	1526	1611	1630	1536	1666	1728	1624	1540	1482	1503	1501	1487	1491	1371	1342	1370
	Dartford	1062	996	1001	926	987	995	1007	972	914	934	1009	1085	1076	1132	1138	1164	1129	1171	1162	1155	1210	1218	1118	1176	1162	1179	1074	1073	1111	1122	1158	1242	1199	1318	1313	1376	1390	1469	1560	1442	1494	1500	1514	1615	1668	1612	1680	1704
	Wrexham																				1469	1434	1364	1459	1421	1485	1388	1455	1421	1317	1450	1516	1582	1597	1604	1793	1689	1681	1730	1750	1615	1603	1499	1491	1579	1441	1395	1305	1266
	Harrogate	1450	1398	1331	1354	1379	1532	1538	1483	1498	1462	1497	1524	1600	1637	1620	1677	1628	1675	1658	1746	1685	1662	1705	1678	1610	1588	1540	1533	1527	1532	1581	1626	1557	1562	1706	1634	1614	1664	1606	1453	1426	1494	1475	1400	1357	1284	1257	1356
	Halton	1654	1640	1647	1614	1730	1888	1950	1897	1842	1842	1847	1945	2000	2059	2038	1995	1892	1942	1892	1743	1677	1600	1530	1457	1606	1486	1435	1450	1356	1458	1544	1650	1627	1637	1656	1575	1667	1571	1661	1597	1556	1489	1503	1482	1422	1394	1256	1355
	Ashfield	1307	1285	1272	1245	1274	1458	1405	1325	1319	1331	1215	1413	1376	1376	1422	1509	1511	1433	1478	1337	1389	1377	1413	1308	1298	1241	1218	1149	1284	1275	1316	1282	1378	1379	1439	1426	1561	1517	1557	1530	1449	1488	1442	1477	1341	1361	1238	1305
	Bracknell Forest	1002	931	980	1082	1163	1222	1303	1344	1281	1350	1282	1320	1312	1413	1515	1483	1523	1505	1469	1508	1540	1553	1582	1563	1612	1527	1455	1363	1323	1425	1461	1431	1484	1497	1573	1503	1581	1582	1554	1468	1510	1488	1397	1413	1406	1304	1366	1495
	Neath Port Talbot	768	768	763	710	775	769	870	810	771	833	817	807	817	1465	1467	1384	1543	1447	1475	1409	1336	1297	1641	1514	1449	1368	1411	1338	1300	1368	1489	1486	1515	1527	1551	1573	1618	1596	1520	1495	1488	1488	1519	1459	1434	1272	1257	1249
	South Kesteven	1337	1220	1191	1136	1248	1342	1341	1295	1174	1197	1254	1236	1149	1259	1367	1286	1340	1311	1338	1336	1417	1332	1345	1331	1342	1320	1223	1258	1168	1233	1273	1253	1323	1463	1448	1379	1466	1506	1409	1371	1480	1477	1368	1371	1239	1249	1221	1207
	Eastleigh	1042	1025	983	1003	1070	1316	1351	1406	1330	1383	1324	1377	1297	1488	1446	1385	1551	1415	1445	1445	1402	1476	1396	1349	1380	1358	1331	1192	1167	1198	1294	1298	1403	1345	1432	1475	1474	1547	1581	1519	1548	1468	1445	1407	1415	1429	1351	1452
	Warwick	1400	1291	1220	1169	1287	1446	1447	1381	1315	1339	1381	1348	1428	1456	1483	1429	1493	1395	1320	1377	1314	1329	1301	1226	1391	1315	1301	1212	1312	1408	1426	1425	1514	1498	1545	1591	1555	1557	1619	1521	1506	1464	1441	1474	1438	1444	1369	1391
	East Staffordshire	1184	1177	1107	1054	1156	1256	1327	1159	1172	1188	1206	1209	1237	1270	1333	1393	1448	1412	1410	1338	1254	1298	1182	1196	1207	1200	1195	1233	1233	1224	1284	1271	1267	1398	1486	1449	1438	1487	1515	1379	1438	1449	1455	1353	1312	1363	1312	1355
	Cambridge	1051	1044	1032	955	987	1009	1118	1059	1045	1077	1058	1087	1080	1131	1191	1169	1175	1226	1179	1178	1136	1147	1077	1164	1172	1196	1128	1064	1036	1072	1184	1189	1317	1387	1421	1416	1552	1402	1511	1380	1421	1447	1413	1291	1417	1335	1220	1293
	Lancaster	1419	1322	1215	1196	1223	1358	1388	1376	1443	1447	1546	1534	1565	1567	1600	1558	1548	1625	1541	1515	1429	1397	1481	1437	1376	1366	1338	1274	1216	1321	1328	1401	1379	1455	1487	1476	1518	1574	1584	1482	1497	1447	1456	1334	1421	1333	1287	1269
	New Forest	1606	1478	1375	1433	1376	1574	1664	1605	1623	1592	1681	1671	1771	1867	1857	1869	1849	1794	1821	1753	1807	1761	1673	1684	1629	1620	1490	1454	1401	1508	1532	1519	1530	1565	1595	1620	1674	1604	1709	1485	1546	1438	1483	1425	1435	1298	1276	1331
	Redcar and Cleveland																							1705	1602	1559	1490	1365	1432	1357	1446	1509	1577	1528	1527	1586	1504	1585	1689	1600	1555	1422	1431	1433	1436	1366	1346	1164	1281
	Vale of White Horse	1284	1178	1207	1173	1220	1304	1323	1348	1296	1287	1309	1371	1287	1417	1487	1493	1493	1515	1479	1373	1430	1366	1341	1323	1271	1334	1286	1236	1235	1313	1379	1359	1449	1391	1451	1368	1510	1526	1465	1380	1416	1413	1436	1412	1479	1501	1389	1492
	Gravesham	1395	1297	1282	1117	1207	1267	1245	1318	1233	1203	1195	1277	1289	1339	1352	1321	1459	1309	1288	1302	1274	1223	1233	1220	1187	1127	1089	1098	1055	1078	1120	1203	1199	1329	1226	1337	1302	1396	1472	1389	1454	1410	1417	1375	1311	1343	1283	1257
	Welwyn Hatfield	977	901	869	909	987	1030	1122	1010	944	1049	969	995	1068	1190	1162	1103	1250	1269	1226	1241	1221	1149	1090	1122	1173	1073	1080	1089	1008	1086	1144	1223	1255	1253	1362	1353	1409	1395	1378	1344	1366	1397	1400	1379	1327	1264	1209	1299
	Breckland	1245	1218	1179	1172	1173	1238	1300	1237	1168	1199	1140	1137	1255	1333	1370	1268	1373	1364	1373	1286	1368	1320	1266	1283	1254	1294	1245	1121	1175	1183	1226	1258	1331	1318	1424	1421	1452	1489	1451	1467	1432	1386	1434	1372	1331	1293	1236	1303
	Torbay	1066	979	1020	934	983	1085	1093	1091	991	1116	1100	1234	1291	1270	1366	1290	1348	1304	1333	1269	1267	1261	1320	1233	1253	1245	1161	1069	1152	1267	1292	1328	1294	1410	1422	1424	1402	1499	1462	1474	1443	1380	1314	1339	1220	1220	1074	1114
	Canterbury	1298	1275	1177	1127	1181	1290	1322	1267	1268	1278	1326	1383	1462	1480	1573	1441	1454	1474	1475	1433	1389	1331	1346	1433	1320	1352	1277	1268	1332	1383	1322	1415	1431	1348	1481	1453	1481	1482	1419	1413	1366	1375	1382	1347	1305	1310	1171	1279
	Tonbridge and Malling	1293	1207	1095	1081	1167	1176	1268	1222	1181	1152	1208	1260	1272	1380	1412	1355	1422	1396	1409	1406	1372	1296	1343	1367	1337	1291	1271	1275	1272	1246	1353	1282	1344	1378	1342	1388	1396	1361	1432	1403	1424	1358	1431	1495	1493	1425	1368	1404
	Hertsmere	994	944	865	927	917	981	1050	1030	964	987	1011	1016	1077	1068	1234	1134	1218	1176	1194	1153	1205	1142	1221	1093	1134	1172	1160	1103	1084	1086	1151	1211	1213	1302	1270	1291	1313	1290	1297	1291	1357	1347	1301	1271	1217	1212	1167	1220
	Tendring	1186	1060	1081	998	1058	1140	1114	1100	1058	1090	1134	1118	1170	1257	1381	1365	1417	1409	1399	1348	1341	1269	1240	1264	1251	1211	1227	1139	1212	1237	1201	1146	1320	1275	1307	1385	1406	1393	1365	1341	1370	1340	1284	1365	1314	1227	1220	1247
	Rushmoor	1490	1427	1296	1205	1241	1307	1370	1360	1245	1289	1221	1246	1284	1316	1391	1273	1497	1417	1429	1440	1351	1331	1332	1226	1362	1333	1208	1177	1155	1172	1181	1238	1314	1379	1327	1397	1406	1462	1379	1347	1381	1334	1410	1259	1325	1239	1226	1235
	Test Valley	1345	1318	1179	1185	1225	1273	1300	1088	1025	1090	1061	1137	1091	1237	1285	1336	1387	1339	1343	1329	1231	1203	1211	1181	1183	1170	1065	1117	1147	1141	1224	1189	1222	1253	1308	1247	1242	1310	1314	1240	1279	1333	1386	1271	1235	1381	1185	1313
	Vale of Glamorgan	1372	1247	1276	1237	1383	1540	1505	1458	1466	1443	1474	1490	1566	1526	1604	1543	1554	1564	1539	1499	1427	1416	1475	1467	1424	1359	1284	1198	1185	1303	1262	1279	1360	1446	1482	1464	1432	1457	1370	1368	1265	1333	1321	1370	1322	1201	1207	1205
	South Norfolk	1202	1017	963	1007	979	1086	1091	1029	952	1073	1036	1069	1068	1092	1104	1093	1098	1122	1137	1113	1166	1120	1122	1065	1084	1091	1080	1002	975	1029	1030	1010	1011	1060	1129	1174	1195	1265	1325	1247	1331	1329	1337	1295	1251	1220	1224	1273
	Wealden	1264	1133	1143	1096	1133	1204	1143	1193	1194	1202	1164	1242	1236	1357	1411	1434	1464	1367	1441	1403	1468	1361	1299	1418	1445	1370	1330	1277	1253	1312	1290	1287	1340	1322	1304	1242	1322	1314	1312	1304	1356	1323	1407	1279	1314	1240	1231	1342
	Exeter	1147	1064	1059	1022	1012	1211	1251	1118	1182	1140	1178	1188	1292	1366	1310	1352	1273	1270	1227	1246	1181	1159	1226	1175	1199	1167	1104	1109	1111	1101	1145	1252	1194	1301	1411	1442	1420	1466	1446	1384	1346	1322	1292	1329	1196	1170	1143	1173
	Havant	1533	1409	1414	1352	1323	1400	1557	1501	1473	1540	1497	1628	1600	1674	1629	1614	1648	1566	1501	1427	1358	1288	1357	1291	1372	1268	1225	1190	1150	1238	1255	1157	1297	1286	1265	1310	1322	1344	1374	1256	1237	1309	1330	1277	1182	1241	1135	1187
	Gedling	1309	1258	1265	1196	1226	1261	1400	1230	1177	1247	1223	1258	1237	1413	1383	1326	1403	1342	1270	1286	1345	1197	1275	1226	1159	1162	1127	1077	1074	1074	1139	1109	1176	1253	1195	1240	1278	1225	1256	1274	1243	1305	1269	1193	1136	1098	1123	1102
	Erewash	1356	1269	1167	1108	1202	1264	1329	1439	1253	1352	1293	1373	1349	1468	1445	1474	1543	1551	1488	1494	1365	1394	1371	1285	1307	1249	1186	1162	1210	1140	1248	1227	1220	1223	1313	1211	1316	1309	1348	1263	1296	1300	1216	1193	1120	1041	1033	1015
	Sevenoaks	1267	1253	1267	1212	1223	1393	1391	1313	1214	1256	1162	1273	1276	1282	1392	1318	1334	1295	1311	1285	1317	1263	1240	1248	1338	1290	1165	1195	1134	1153	1192	1232	1304	1265	1331	1268	1363	1345	1383	1212	1298	1300	1246	1228	1260	1217	1181	1275
	Woking	1017	1010	952	963	1069	1188	1204	1208	1164	1090	1151	1199	1190	1185	1281	1161	1254	1199	1269	1204	1220	1215	1194	1139	1303	1108	1129	1105	1116	1184	1154	1252	1239	1398	1398	1381	1476	1448	1531	1311	1358	1298	1337	1291	1286	1177	1185	1121
	Isle of Wight	2408	2234	2192	2036	2374	2416	2462	2264	2374	2388	2406	2560	2700	2674	1398	1356	1393	1337	1315	1325	1342	1251	1329	1200	1221	1137	1180	1109	1078	1107	1185	1188	1282	1202	1270	1216	1318	1321	1329	1287	1316	1296	1142	1230	1080	1036	1009	1028
	Selthorne	1170	1108	1038	972	995	1048	1045	1022	988	972	988	1037	1031	1194	1116	1118	1206	1172	1182	1136	1170	1185	1112	1050	1123	1020	984	1032	980	1059	1027	1079	1192	1135	1163	1158	1228	1239	1224	1327	1260	1291
	Sedgemoor	1083	1004	948	1021	939	1033	1065	994	1001	1018	977	1050	1082	1174	1273	1232	1204	1213	1184	1227	1153	1130	1112	1165	1153	1063	1098	983	1010	1085	1051	1075	1133	1169	1152	1256	1297	1250	1272	1264	1287	1288	1298	1225	1079	1168	1095	1175
	Lincoln	977	958	920	962	1080	1110	1121	1042	1058	1091	1133	1125	1209	1253	1316	1352	1310	1249	1268	1252	1280	1156	1132	1101	1075	1011	1029	954	1004	1071	1027	1045	1065	1167	1247	1277	1248	1318	1373	1241	1240	1287	1176	1162	1082	1021	1068	949
	Mansfield	1276	1256	1198	1086	1218	1294	1383	1410	1404	1374	1432	1466	1396	1406	1422	1366	1424	1464	1375	1422	1333	1203	1226	1193	1140	1070	1017	981	1027	1074	1182	1143	1221	1237	1396	1307	1382	1381	1345	1309	1305	1284	1281	1309	1151	1182	1140	1146
	Waverley	1321	1152	1144	1099	1139	1188	1167	1122	1121	1062	1105	1162	1173	1197	1263	1227	1249	1356	1312	1226	1283	1333	1272	1336	1313	1344	1277	1209	1207	1270	1274	1223	1359	1385	1303	1309	1306	1296	1385	1240	1214	1282	1251	1211	1191	1133	1040	1207
	Worcester	1011	892	801	855	994	1005	1072	963	883	975	987	1057	1011	1077	1163	1151	1282	1202	1257	1276	1212	1275	1253	1304	1266	1301	1218	1162	1157	1205	1218	1322	1243	1302	1299	1393	1352	1320	1425	1349	1184	1279	1200	1175	1121	1135	1011	987
	Kettering	1020	941	882	845	888	930	930	884	911	866	847	894	942	1013	994	1049	1013	1062	1025	994	1028	1013	997	1004	957	977	1047	982	1002	1083	1111	1156	1153	1198	1212	1250	1267	1227	1271	1179	1243	1272	1250	1155	1191	1213
	Chorley	1176	1154	1136	1032	1087	1198	1299	1221	1225	1209	1166	1203	1205	1283	1285	1317	1384	1323	1217	1222	1149	1183	1138	1068	1108	1074	1041	1012	1035	1104	1241	1177	1205	1209	1239	1202	1193	1283	1229	1182	1231	1269	1226	1200	1112	1092	1071	1081
	Rugby	1122	1096	1009	1023	1015	1108	1074	1062	994	1017	1013	1027	1103	1039	998	1080	1082	1067	1115	1091	1082	1059	1065	1033	1045	988	987	968	967	989	1044	1059	1111	1126	1181	1203	1228	1273	1261	1243	1246	1266	1224	1185	1220	1179	1151	1204
	Horsham	1094	1014	974	1027	1080	1188	1243	1229	1274	1262	1176	1205	1163	1247	1256	1270	1398	1318	1411	1374	1362	1360	1360	1369	1414	1383	1384	1255	1207	1293	1300	1293	1325	1344	1313	1368	1313	1308	1290	1261	1229	1264	1324	1303	1306	1314	1250	1444
	Pendle	1093	1116	1093	1148	1198	1223	1304	1269	1232	1280	1255	1294	1292	1287	1285	1244	1310	1301	1252	1197	1202	1114	1137	1095	1130	1077	1131	1083	1065	1114	1163	1244	1224	1266	1322	1345	1358	1303	1305	1278	1304	1261	1214	1198	1153	1186	1100	1149
	Tunbridge Wells	1217	1117	1089	1063	1096	1184	1208	1089	1006	1067	1063	1122	1077	1168	1185	1223	1273	1295	1254	1223	1319	1246	1397	1271	1351	1224	1192	1151	1180	1216	1198	1129	1317	1272	1410	1313	1398	1373	1326	1254	1197	1255	1191	1217	1175	1130	1094	1170
	Broxbourne	1119	950	998	985	989	1029	1044	972	924	936	960	1041	1019	1075	1108	1101	1114	1068	1147	1095	1099	969	1088	1087	1016	1091	1078	1100	1038	1037	1093	1048	1168	1218	1209	1228	1264	1277	1231	1258	1223	1249	1245	1268	1241	1140	1131	1160
	Cheltenham	1031	1041	937	946	976	1042	1075	979	1004	974	1083	1084	1091	1186	1151	1126	1252	1341	1316	1231	1257	1235	1211	1146	1218	1119	1105	1108	1112	1163	1171	1126	1231	1358	1361	1372	1385	1413	1365	1351	1435	1247	1328	1272	1172	1155	1035	1153
	Newcastle-under-Lyme	1464	1361	1322	1252	1281	1330	1482	1347	1383	1303	1371	1411	1463	1493	1517	1483	1509	1478	1400	1306	1242	1306	1322	1275	1330	1241	1167	1140	1059	1216	1277	1236	1175	1233	1247	1189	1228	1277	1262	1175	1291	1244	1194	1196	1131	1089	1126	1100
	Bassetlaw	1267	1218	1158	1113	1166	1184	1252	1213	1148	1141	1229	1238	1256	1282	1263	1314	1338	1438	1327	1289	1308	1269	1271	1232	1269	1118	1120	1047	1043	1078	1132	1118	1157	1249	1200	1179	1277	1292	1237	1207	1189	1231	1274	1197	1118	1126	1080	1110
	Stafford	1461	1379	1299	1332	1280	1348	1486	1339	1301	1306	1378	1425	1404	1418	1425	1417	1434	1378	1394	1383	1210	1261	1306	1262	1273	1182	1096	1115	1104	1157	1251	1253	1284	1416	1386	1302	1281	1273	1316	1229	1201	1228	1280	1219	1303	1293	1165	1256
	Newark and Sherwood	1355	1260	1245	1220	1215	1350	1350	1303	1230	1265	1221	1279	1333	1304	1305	1316	1251	1310	1258	1246	1247	1159	1226	1152	1138	1113	1090	1084	1054	1070	1212	1111	1194	1219	1199	1251	1258	1213	1312	1191	1233	1225	1187	1197	1158	1078	1155	1205
	Harlow	1099	997	1049	998	1079	1143	1306	1195	1145	1166	1133	1042	1114	1151	1162	1144	1152	1121	1096	1064	1042	985	1015	1087	1034	1028	982	1091	1028	1094	1119	1109	1151	1268	1270	1302	1262	1281	1363	1219	1364	1222	1303	1225	1191	1203	1133	1247
	Taunton Deane	936	863	831	816	916	963	950	1000	992	977	981	927	1038	1115	1762	1853	1809	1201	1106	1127	1093	1061	1059	999	1031	979	1010	1016	1062	1098	1093	1130	1199	1176	1243	1278	1239	1287	1260	1164	1241	1222
	Darlington	1237	1138	1178	1134	1199	1240	1282	1305	1202	1254	1223	1287	1237	1304	1313	1346	1412	1431	1384	1332	1265	1262	1189	1177	1163	1188	1053	1078	1139	1179	1254	1218	1282	1257	1337	1337	1357	1306	1359	1227	1226	1217	1154	1137	1112	1026	1067	1047
	East Lindsey	1244	1136	1106	1104	1176	1142	1248	1102	1053	1132	1063	1119	1180	1207	1333	1294	1290	1274	1295	1254	1272	1225	1193	1195	1201	1116	1126	1035	1033	1061	1117	1186	1156	1214	1297	1295	1399	1292	1295	1259	1202	1211	1173	1186	1122	1081	1026	1070
	South Ribble	1284	1198	1164	1084	1212	1412	1381	1230	1292	1347	1386	1335	1326	1406	1375	1362	1498	1385	1290	1249	1184	1142	1129	1120	1142	1078	1039	1118	1053	1100	1197	1114	1186	1178	1255	1236	1208	1285	1242	1138	1206	1208	1241	1104	1056	1020	975	1008
	Carlisle	1239	1143	1153	1211	1174	1200	1228	1240	1199	1259	1231	1260	1177	1223	1197	1285	1294	1417	1269	1252	1169	1099	1198	1142	1062	1019	1078	920	1037	1095	1151	1107	1170	1123	1225	1255	1275	1310	1222	1180	1261	1206	1170	1116	1009	1062	1022	1044
	Burnley	1346	1291	1192	1201	1208	1239	1374	1300	1286	1362	1336	1374	1442	1342	1410	1450	1449	1478	1413	1334	1239	1195	1227	1132	1168	1132	1009	1056	1040	1092	1153	1163	1173	1273	1315	1213	1245	1172	1227	1210	1122	1197	1207	1196	1082	1165	1084	1053
	Broxtowe	1338	1196	1145	1114	1166	1207	1295	1207	1103	1191	1205	1189	1196	1331	1317	1340	1356	1451	1297	1299	1321	1239	1189	1222	1186	1075	1004	1004	995	1021	1011	1039	1062	1092	1198	1183	1224	1255	1268	1220	1206	1196	1195	1073	1094	1034	966	989
	Winchester	988	951	905	888	911	951	961	916	911	878	933	981	963	1007	1033	1052	1094	1031	1035	1073	1117	1076	1108	1143	1162	1114	1176	1050	996	1122	1127	1143	1210	1210	1188	1182	1219	1256	1219	1260	1226	1195	1189	1126	1072	1090	1046	1124
	West Oxfordshire	1200	1079	1054	1071	984	1100	1145	1125	1078	1055	1079	1128	1114	1198	1290	1289	1285	1340	1296	1260	1300	1173	1192	1193	1174	1106	1115	1050	1013	1091	1090	1083	1194	1212	1285	1263	1304	1319	1312	1243	1189	1189	1134	1033	1057	1035	1034	1112
	Worthing	715	712	776	724	814	914	935	942	885	871	927	871	958	1102	1115	1084	1144	1118	1127	1105	1063	1052	1068	1091	1102	1013	1019	1051	1013	1071	1111	1115	1144	1171	1217	1256	1187	1268	1194	1119	1136	1183	1099	1123	1142	1060	1003	982
	East Devon	1028	908	916	872	937	1002	979	964	943	953	987	967	1066	1087	1101	1110	1144	1101	1114	1104	1061	1132	1121	1103	1096	1004	1039	943	908	966	1627	1024	986	1769	1063	1072	1084	1109	1169	1107	1166	1180	1139	1171	1157	1147	1128	1269
	Pembrokeshire																							1287	1324	1268	1214	1153	1170	1102	1153	1185	1201	1278	1254	1251	1277	1294	1301	1307	1136	1229	1180	1133	1115	1040	1052	1025	1010
	Teignbridge	995	930	864	872	864	900	912	985	952	844	905	1006	1093	1183	1192	1151	850	1233	1235	1184	1197	1210	1225	1190	1197	1168	1093	1081	1037	1110	1110	1127	1163	1174	1143	1208	1181	1169	1208	1206	1169	1177	1155	1150	1177	1134	1056	1098
	Fenland	895	842	836	774	767	786	832	821	790	787	780	862	808	850	941	967	942	957	992	968	1038	970	996	984	963	891	892	845	818	934	825	917	1006	1018	1056	1109	1127	1147	1207	1170	1118	1175	1130	1155	1049	1033	996	1023
	St Edmundsbury	1134	1146	1081	1058	1036	1192	1182	1129	1024	1008	1062	1062	1099	1186	1212	1208	1217	1183	1144	1169	1178	1134	1094	1206	1104	1103	1056	1112	1076	1145	1117	1206	1149	1234	1307	1195	1240	1261	1201	1171	1155	1174	1135	1107
	Amber Valley	1315	1294	1253	1119	1136	1297	1201	1316	1224	1195	1243	1202	1226	1251	1250	1281	1419	1326	1349	1213	1344	1313	1274	1249	1295	1320	1171	1186	1166	1132	1180	1197	1256	1286	1259	1280	1356	1284	1296	1275	1248	1172	1223	1190	1192	1154	1061	1174
	Mendip	1083	982	964	922	982	996	1106	1071	1103	1030	1165	1133	1138	1193	1222	1295	1263	1189	1232	1222	1198	1100	1173	1146	1125	1107	1074	992	1062	1095	1146	1113	1070	1109	1176	1156	1167	1161	1174	1048	1117	1171	1080	1050	1081	1075	947	1049
	Stevenage	1046	992	968	920	1039	1063	1137	1171	1116	1178	1191	1175	1222	1179	1220	1242	1212	1245	1298	1217	1220	1080	1114	1054	1060	1071	1068	994	1048	1073	1086	1040	1115	1144	1128	1180	1210	1224	1261	1149	1170	1168	1223	1157	1174	1100	1021	1120
	Stroud	1210	1158	1150	1164	1266	1311	1394	1195	1208	1202	1179	1282	1337	1333	1454	1466	1478	1202	1280	1279	1243	1205	1146	1154	1182	1142	1087	1098	1037	1120	1057	1068	1151	1098	1137	1135	1202	1101	1138	1080	1014	1166	1094	1080	1065	1003	973	1022
	Gwynedd	5812	5448	5234	4882	5250	5618	5678	5684	5264	5478	5364	5228	5614	8484	3030	2979	3027	2911	2812	2849	2802	2710	1347	1371	1298	1272	1260	1205	1133	1156	1198	1264	1331	1255	1276	1338	1270	1319	1327	1229	1175	1156	1156	1130	1144	1016	1026	1039
	Broadland	1085	987	979	931	995	1123	1126	1028	920	973	922	1045	1033	1049	1114	1104	1111	1188	1112	1157	1169	1158	1140	1135	1269	1163	1136	1089	1100	1157	1150	1088	1118	1163	1132	1143	1113	1148	1194	1068	1069	1141	1103	1121	1142	1041	973	1081
	Dover	1144	1120	1152	1073	1095	1263	1207	1219	1155	1223	1113	1295	1296	1310	1349	1324	1329	1371	1377	1351	1267	1250	1150	1248	1235	1120	1106	1078	1003	1036	1079	1151	1139	1195	1204	1206	1241	1170	1257	1150	1170	1130	1173	1128	1052	1073	1045	1051
	Waveney	1170	1083	1039	1022	1022	1154	1198	1086	1085	1169	1236	1204	1226	1279	1299	1282	1254	1316	1347	1264	1265	1194	1184	1222	1205	1105	1076	1090	1094	1181	1137	1147	1169	1177	1269	1192	1206	1247	1274	1211	1193	1127	1161	1128
	North Kesteven	1096	977	911	822	842	936	885	961	887	918	868	836	847	867	922	864	860	875	929	895	884	871	913	905	959	922	889	906	806	923	912	947	1004	957	1077	1058	998	1138	1114	1064	1098	1124	1110	1072	1041	991	984	962
	Powys	2526	2418	2412	2342	2308	2414	2670	2590	2596	2510	2518	2568	2510	3972	1379	1391	1472	1432	1360	1397	1332	1320	1349	1341	1260	1289	1194	1182	1167	1153	1219	1248	1222	1303	1280	1255	1205	1232	1190	1230	1149	1123	1179	1133	1114	1034	1022	1054
	Conwy																							1221	1209	1164	1089	1086	1068	992	1046	1068	1044	1149	1107	1163	1135	1169	1187	1178	1070	1106	1117	1050	1016	1013	1008	963	921
	South Derbyshire	821	731	718	697	822	886	851	792	827	797	814	811	855	829	878	887	934	942	855	891	902	921	942	888	901	915	877	907	927	987	1001	1086	1096	1127	1142	1161	1147	1145	1124	1111	1074	1117	1130	1064	1125	1085	1089	1205
	Hinckley and Bosworth	1201	1105	1070	1142	1092	1230	1280	1159	1165	1106	1164	1209	1142	1224	1218	1241	1252	1248	1152	1176	1117	1187	1074	1018	1151	1109	1037	996	959	1043	1118	1028	1120	1030	1092	1132	1119	1209	1176	1092	1091	1111	1176	1160	1085	1104	994	1065
	Wychavon	1097	1053	982	1049	1084	1155	1189	1058	1076	1054	1043	1094	1095	1114	1205	1196	1232	1188	1223	1149	1185	1172	1203	1205	1135	1144	1088	1076	1050	1176	1154	1184	1158	1157	1140	1107	1128	1125	1179	1092	1052	1110	1188	1186	1106	1121	1135	1219
	Stratford-on-Avon	1296	1152	1177	1057	1090	1063	1129	1046	1075	1060	1023	1063	1060	1167	1143	1130	1160	1136	1101	1086	1158	1129	1170	1146	1132	1140	1126	1075	1113	1041	1173	1025	1185	1210	1204	1070	1165	1153	1139	1068	1037	1103	1097	1122	1108	1098	1158	1212
	Hastings	815	796	744	735	828	939	949	920	921	974	971	1090	1057	1156	1149	1167	1149	1258	1131	1138	1130	1080	1108	1024	1024	1081	971	938	960	952	993	1014	1129	1151	1153	1146	1147	1202	1208	1208	1084	1099	1115	1050	1069	1005	925	909
	Chesterfield	1051	1016	911	885	1016	1126	1176	1124	1079	1134	1087	1107	1168	1133	1216	1186	1245	1300	1296	1350	1258	1142	1159	1081	1081	1053	1018	927	942	1036	1061	1093	1094	1141	1232	1135	1241	1244	1204	1113	1144	1097	1069	1065	1034	1009	960	984
	Fareham	1102	889	924	861	881	976	997	987	925	1003	1010	1077	1170	1179	1266	1258	1222	1150	1097	1146	1086	1102	1053	1034	1035	1043	995	1080	978	1064	1077	961	970	1023	1128	1055	1076	1109	1121	1047	1030	1094	1049	1035	973	917	892	931
	Wyre Forest	1473	1308	1211	1144	1143	1208	1199	1152	1132	1150	1126	1153	1125	1175	1220	1194	1207	1187	1157	1127	1157	1113	1089	1101	1055	1022	926	963	956	982	995	988	1005	1102	1031	1027	1109	1046	1111	1092	1044	1089	1111	993	988	892	868	860
	Hartleool	1232	1254	1216	1154	1224	1345	1301	1253	1273	1266	1340	1300	1357	1347	1355	1291	1294	1360	1268	1271	1248	1258	1130	1107	1096	1081	1063	1031	1010	1065	1073	1116	1188	1173	1164	1177	1134	1193	1137	1021	1043	1080
	Redditch	868	884	913	992	1150	1325	1341	1273	1333	1242	1243	1262	1235	1224	1200	1221	1227	1220	1177	1144	1124	1099	1070	1067	1029	1001	981	967	952	958	1092	1053	1111	1128	1154	1086	1133	1162	1226	1068	1108	1080	1065	986	972	1014	937	984
	Three Rivers	793	746	745	720	745	805	773	796	789	747	785	758	826	888	962	976	963	950	959	944	951	889	970	1032	1067	1019	1028	957	893	966	1000	900	986	1040	1057	1021	1100	1046	1078	1027	1024	1079	1069	987	979	968	1000	923
	Hyndburn	1119	1032	996	931	1004	1050	1170	1118	1109	1115	1126	1150	1095	1151	1170	1165	1186	1244	1206	1208	1185	1233	1174	1045	1068	1046	1052	1019	1017	1132	1104	1123	1119	1088	1159	1231	1140	1164	1121	1135	1085	1077	1057	1065	988	1030	920	976
	West Lancashire	1681	1561	1456	1414	1468	1512	1423	1469	1414	1494	1460	1490	1467	1469	1393	1426	1496	1494	1349	1338	1312	1245	1228	1222	1199	1218	1073	1122	1067	1142	1179	1193	1136	1257	1243	1169	1198	1116	1168	1142	1011	1076	1000	1034	995	1001	946	1013
	Eastbourne	622	591	592	620	650	716	739	727	684	743	789	825	779	903	900	905	922	963	929	989	939	908	814	969	940	876	869	892	853	988	989	968	1011	1041	1092	1167	1163	1185	1193	1125	1110	1070	1048	990	981	915	894	883
	Great Yarmouth	973	979	996	866	932	958	1025	968	951	976	1014	1027	1103	1133	1149	1137	1130	1099	1182	1097	1090	1085	1050	1034	1032	984	957	930	903	993	1001	995	1018	1080	1136	1076	1178	1103	1143	1094	1076	1070	1086	1052	1048	964	932	888
	Rushcliffe	1116	1048	1027	981	1053	1106	1170	1053	988	976	974	1040	1042	1063	1087	1144	1119	1086	1167	1173	1090	1087	1042	1059	1086	1122	1046	1043	1051	1076	1126	1086	1123	1137	1138	1156	1121	1144	1096	1087	1037	1069	1039	1090	1063	1024	1009	1048
	Suffolk Coastal	1134	1036	1019	966	1017	1070	1092	1036	1114	1071	1182	1225	1152	1329	1380	1262	1315	1325	1269	1164	1204	1219	1142	1185	1146	1125	1022	978	906	1049	1031	1006	1094	1103	1110	1114	1013	1122	1039	954	1058	1060	1005	1053
	Blaby	1108	1070	981	912	939	956	999	926	889	876	896	967	977	1092	1056	1016	1097	1030	1100	1118	1025	1072	1047	1070	1059	1030	956	946	945	1003	1007	1021	1023	1078	1038	1009	1014	1038	1078	1000	1062	1057	1106	1097	1123	1054	1012	1087
	Cannock Chase	1355	1273	1206	1084	1159	1217	1307	1275	1236	1248	1223	1260	1234	1263	1362	1328	1362	1366	1255	1275	1204	1229	1333	1185	1201	1145	1040	1041	1042	1087	1088	1108	1168	1118	1144	1132	1151	1132	1174	1172	1104	1056	1052	1072	1065	1121	1023	1047
	Shepway	941	922	882	899	879	929	983	928	940	916	946	956	1013	1070	1133	1134	1155	1163	1180	1113	1113	1070	1052	1156	1128	1058	1007	984	991	997	1042	1066	1155	1108	1195	1188	1185	1185	1230	1067	1092	1056	1054	1061
	Chichester	902	896	848	850	884	989	1014	979	924	901	910	935	910	1018	1016	1021	1096	1059	1101	966	1063	990	1015	1033	1008	1012	968	956	911	959	1015	988	1060	1049		1131	1067	1134	1136	1046	1060	1051	955	1030	991	964	947	1032
	Denbighshire																							1032	1019	1035	924	899	928	922	953	974	984	989	1049	1076	1039	1048	1100	1047	1017	1111	1045	1012	973	908	979	897	919
	East Hamshire	1156	1087	1047	1032	1125	1134	1151	1211	1136	1206	1170	1195	1264	1309	1286	1337	1327	1302	1284	1326	1278	1280	1290	1292	1312	1188	1061	1133	1104	1115	1128	1142	1176	1187	1177	1163	1167	1180	1214	1075	1117	1043
	East Cambridgeshire	682	609	620	569	621	656	681	650	596	616	648	696	687	767	773	779	798	751	720	707	804	748	731	784	821	798	792	759	844	909	887	964	916	984	1061	1018	1091	1120	1105	1026	1035	1042	979	960	872	866	802	837
	North West Leicestershire	961	949	961	952	987	1023	1068	966	978	965	956	946	898	968	948	1033	1095	1006	1038	969	908	971	911	1003	969	940	963	946	935	1054	1045	1024	1002	1043	1064	1016	1039	1008	1023	952	974	1026	1012	1012	1033	1011	999	1024
	Corby	817	849	835	747	761	805	834	775	813	823	802	878	798	849	885	882	868	865	860	740	731	709	662	691	677	641	647	630	586	568	657	677	745	803	880	908	919	955	959	931	913	1004	1004	962	888	956
	Torfaen	1220	1147	1129	1093	1167	1308	1342	1174	1206	1171	1220	1282	1232	1229	1384	1278	1300	1303	1275	1296	1239	1248	1185	1216	1082	1020	957	968	1000	901	1018	1094	1069	1041	1056	1090	1079	1089	1126	1039	1006	1004	1005	1022	971	973	897	943
	Hart	1024	1030	945	886	923	969	983	1032	967	1001	924	1005	1029	1089	998	1142	1067	954	1021	1013	982	1033	966	1041	1019	975	913	897	950	951	1036	1028	1030	1083	1097	1040	1090	1023	1051	943	1036	1000	950	934	965	882	916	940
	Forest Heath	783	834	762	695	721	739	841	804	782	799	838	768	871	818	860	874	963	883	871	782	851	825	815	851	821	749	766	776	753	781	858	756	808	826	869	912	932	1039	1031	953	1015	991	1016	970
	Wellingborough	971	835	837	800	883	860	973	910	848	793	812	869	911	936	945	943	996	893	1008	854	910	860	913	891	858	852	860	817	798	856	891	930	923	1047	996	1013	1020	1061	1043	994	953	979	959	952	891	916
	Gosport	1369	1206	1268	1165	1207	1290	1295	1324	1265	1267	1261	1232	1299	1227	1241	1156	1154	1104	1166	1193	1100	1064	1070	983	975	961	961	838	877	880	945	942	1028	1059	1101	1059	1052	1036	1037	937	942	977	924	936	843	812	842	785
	Scarborough	1056	1005	902	877	1000	1054	1134	1065	1021	1056	1109	1156	1127	1198	1231	1257	1276	1249	1265	1168	1045	1186	1117	1102	1046	1028	1031	916	987	1056	1077	1022	1039	1034	1126	1102	1039	1105	1059	991	1035	976	1034	978	918	924	894	872
	Surrey Heath	945	919	865	952	921	1065	1042	949	921	917	901	948	927	964	1025	1029	1028	1022	1090	1057	1019	1035	1035	994	1033	975	947	874	905	922	988	920	974	1012	1029	988	959	974	940	945	932	972	884	865	792	837	798	874
	Tewkesbury	1019	989	894	796	881	946	950	1041	1002	996	913	961	972	1001	1055	1109	1089	883	827	826	862	853	831	808	809	847	791	805	796	789	806	799	841	840	909	846	929	916	946	917	992	970	975	1057	1030	1015	946	983
	Wyre	1026	924	879	906	916	989	1046	1024	981	942	1039	1010	1053	1089	1110	1170	1143	1189	1107	1029	1002	981	1061	1021	1003	922	961	918	889	984	1020	935	1027	971	980	978	939	989	956	942	991	966	960	972	889	913	899	853
	Runnymede	832	787	765	733	778	829	843	793	806	705	768	788	858	899	871	923	934	994	953	951	930	924	870	932	848	910	894	869	787	873	842	840	856	916	969	980	979	1007	996	931	970	964	954	893	975	895	883	934
	Tandridge	877	793	780	727	781	727	840	828	774	812	804	825	879	827	899	886	883	890	892	816	865	869	846	961	932	845	864	855	828	861	844	862	896	935	927	916	908	913	966	892	904	964	956	916	984	894	896	983
	Epsom and Ewell	754	716	605	713	707	730	807	694	657	666	693	703	693	748	743	776	757	749	760	755	729	794	736	768	818	812	762	725	749	790	773	782	826	907	904	867	918	930	952	909	920	958	950	943	904	824	864	813
	South Holland	737	662	662	607	612	613	630	645	608	591	614	635	637	670	758	732	766	721	703	751	702	717	726	684	740	673	675	681	725	702	731	750	788	791	918	889	907	921	967	917	959	957	963	987	927	903	854	901
	Selby	863	825	738	761	743	896	862	896	828	918	891	947	1017	1068	1141	1094	1132	1136	1090	1054	1098	1108	834	884	864	841	766	789	801	764	791	841	886	895	1016	870	956	929	929	903	936	929	974	899	921	900	885	953
	South Staffordshire	1195	1089	1040	993	1113	1251	1273	1263	1315	1372	1279	1413	1394	1438	1442	1408	1426	1222	1228	1159	1115	1066	1033	1084	1029	964	886	890	827	858	935	906	926	924	865	853	909	927	933	942	907	915	965	955	931	835	865	946
	Lichfield	1358	1329	1197	1123	1178	1210	1130	1097	1028	1060	1057	1105	1061	1162	1129	1128	1202	1130	1124	1070	991	1056	1021	1059	967	887	844	855	845	964	913	982	988	1011	1000	975	997	1004	979	936	982	910	976	997	885	991	913	977
	Tamworth	877	859	895	942	1088	1138	1392	1343	1290	1248	1277	1158	1097	1174	1135	1211	1159	1157	1077	1047	1042	984	1017	1008	999	977	933	945	851	963	973	886	908	1015	1040	1029	1028	992	992	937	903	908	922	883	872	849	805	868
	Bolsover	868	800	835	777	769	871	879	891	923	844	916	915	875	882	861	859	927	912	971	860	951	864	852	839	832	782	784	743	732	783	820	890	903	845	899	815	885	905	940	887	822	903	815	802	846	813	817	792
	East Northamptonshire	863	830	855	760	795	861	893	731	768	729	703	807	792	809	851	876	889	913	861	835	876	794	779	835	822	860	900	831	881	930	938	948	976	1040	1039	958	1017	961	930	1012	858	901	997	970	910	895
	West Lindsey	1022	954	980	911	933	910	1002	902	906	842	857	918	921	927	868	895	869	867	851	879	816	826	861	763	742	773	653	647	697	716	750	807	783	805	871	848	913	891	937	847	912	901	898	871	856	788	792	765
	Bromsgrove	858	771	783	778	818	934	1050	992	956	1036	969	944	1053	1039	1103	1017	1141	1075	1079	988	1043	953	916	917	920	820	831	801	821	851	902	876	888	931	904	862	909	899	929	871	908	900	940	931	956	920	913	858
	Uttlesford	747	744	676	688	723	824	788	825	824	797	827	802	798	767	825	833	791	817	824	784	837	822	747	778	804	811	705	703	709	707	697	751	807	785	808	754	917	855	898	815	918	898	922	860	966	907	822	884
	Allerdale	1182	1089	1068	1054	1057	1090	1188	1163	1087	1155	1105	1154	1074	1122	1115	1076	1160	1244	1190	1197	1117	1063	1026	1005	982	974	876	906	842	899	883	895	891	1001	983	983	1012	941	940	879	902	893	902	903	860	756	847	780
	Brentwood	871	752	744	717	748	739	774	740	682	673	699	772	764	759	825	762	879	794	816	764	811	708	758	727	708	690	668	676	679	702	731	712	722	734	761	752	761	764	808	823	874	890	848	834	862	832	795	909
	South Northamtonshire	1069	878	880	846	842	954	953	940	884	864	922	850	897	903	885	875	918	851	849	771	827	817	784	867	891	809	872	856	876	923	949	883	899	944	922	862	854	901	880	832	837	886
	North East Derbyshire	1295	1276	1166	1191	1125	1304	1300	1196	1112	1089	1142	1102	1123	1142	1114	1162	1199	1172	1143	1145	1096	1111	1063	959	1015	914	878	836	833	864	894	881	876	894	924	937	923	986	949	834	875	883	961	876	816	909	845	925
	Mid Suffolk	865	794	750	792	817	933	944	909	927	871	895	928	894	931	991	949	991	992	949	998	976	940	956	945	963	901	846	880	854	840	969	904	929	957	971	892	923	962	942	876	917	879	823	814	823	827	839	873
	Lewes	741	707	654	638	668	799	831	799	800	814	887	844	933	1009	1011	1002	999	948	933	905	983	903	884	914	927	853	898	849	827	866	889	870	811	903	910	898	980	945	987	917	897	877	898	886	877	796	800	781
	Harborough	801	771	789	746	785	822	789	694	697	697	701	693	755	798	820	821	867	831	782	789	834	792	870	791	790	805	829	817	812	886	828	858	859	895	818	837	845	758	826	775	817	875	803	804	812	823	780	934
	Chiltern	1030	1045	904	939	956	1016	1031	1000	963	939	958	961	925	946	986	958	1085	1004	967	1001	962	976	975	999	1007	1011	954	942	868	957	940	832	952	987	1091	952	997	921	918	836	916	872	902	833	860
	North Devon	859	787	731	778	780	818	881	820	886	795	875	920	941	1022	1033	1012	810	1001	990	1020	1006	884	974	950	910	900	803	816	841	842	950	886	928	945	965	1004	1019	1075	1005	954	933	868	946	901	840	820	782	825
	Castle Point	1260	1177	1211	1107	1176	1215	1194	1185	1003	1082	1077	1107	1045	1092	1043	1033	1042	1052	1017	958	981	890	891	925	875	853	844	835	782	840	844	827	826	800	832	799	879	814	849	801	861	848	860	870	840	813	776	865
	High Peak	1012	972	912	908	954	1030	1093	990	972	1010	1033	1052	1125	1160	1244	1233	1223	1240	1143	1098	1084	1045	1076	1036	1038	1011	928	898	893	859	952	965	1003	1010	1034	968	979	1005	945	866	882	842	890	903	824	843	756	791
	Babergh	987	956	868	883	879	935	928	894	850	844	835	908	887	966	989	1008	1002	904	865	905	862	896	897	882	907	853	832	730	748	862	876	863	846	850	838	793	790	794	790	740	756	819	739	777	707	725	721	764
	Boston	621	623	557	574	599	575	616	606	567	533	620	613	600	632	635	634	640	643	651	620	614	584	563	575	606	540	579	539	568	546	645	683	711	753	833	859	831	872	913	851	857	816	797	836	750	734	655	705
	South Lakeland	1039	987	888	886	904	918	951	913	887	889	915	970	921	975	1005	942	1059	992	1068	1023	1011	933	976	940	947	943	854	894	846	901	876	852	810	889	876	886	842	873	826	797	794	807	794	776	756	732	679	728
	Mid Devon			680	672	672	715	652	771	682	833	730	740	776	789	780	855	1263	817	753	804	779	762	756	792	748	747	694	695	703	789	744	786	804	818	810	858	852	863	896	783	805	803	737	779	752	778	743	703
	Mole Valley	806	731	704	677	693	723	709	725	725	699	734	768	713	860	830	849	936	904	855	925	907	879	908	933	932	882	827	799	776	817	779	789	810	851	837	882	887	873	868	826	800	802	770	787	775	750	703	745
	Staffordshire Moorlands	1271	1100	1173	1037	1071	1104	1204	1144	1109	1141	1057	1129	1029	1137	1188	1062	1051	1128	1037	966	935	934	921	863	940	852	847	842	812	824	855	861	806	881	916	896	863	894	889	810	846	798	847	816	800	760	736	731
	Forest of Dean	916	848	801	737	793	890	857	830	830	844	876	890	798	892	895	868	929	905	845	863	896	833	904	873	832	843	855	729	750	812	787	773	793	805	817	782	843	783	803	734	779	786	844	732	785	726	713	775
	Monmouthshire																				840	909	873	934	900	864	834	851	788	802	898	874	819	854	822	919	802	861	786	821	792	770	782	740	730	713	683	716	727
	North Norfolk	866	840	785	707	767	820	834	804	760	808	810	884	910	911	950	923	898	833	963	892	891	846	925	878	812	818	769	689	735	780	798	801	790	800	834	809	854	857	828	835	786	774	789	753	708	682	600	625
	Barrow-in-Furness	983	923	917	803	809	889	920	852	927	934	949	1043	975	1053	1050	1001	1053	1089	1079	1057	989	904	886	841	837	777	784	780	653	736	789	750	796	796	815	763	742	712	762	759	727	770	780	712	727	701	642	629
	Hambleton	951	829	832	758	887	829	898	849	812	786	811	817	782	840	886	834	1013	905	1006	951	889	992	917	967	876	907	843	799	762	874	818	803	808	829	871	873	799	808	890	802	820	764	803	769	720	645	625	691
	Daventry	753	685	696	680	648	688	756	753	747	725	724	731	718	762	877	815	822	807	839	756	803	761	757	807	807	820	815	789	828	829	818	857	864	823	878	813	798	820	836	815	706	763	819	824	903	861
	Rossendale	874	786	760	834	853	923	968	949	918	881	890	913	905	903	968	968	973	991	961	946	892	874	791	774	788	793	757	764	715	706	817	803	839	796	876	865	849	859	835	818	837	763	818	763	764	724	694	730
Wales	Blaenau Gwent	1077	1014	1002	877	950	1007	993	942	968	924	985	1047	1013	1025	1060	1046	1107	1121	1062	1044	991	908	872	854	823	814	717	720	667	692	744	734	770	769	867	791	804	789	781	807	771	757	726	729	710	740	684	673
	Rochford	897	862	848	819	864	921	967	904	927	911	930	826	914	898	927	953	889	889	810	840	876	851	852	873	854	841	771	813	723	760	790	746	840	797	776	854	864	804	767	707	794	753	751	833	733	805	758	821
	Merthyr Tydfil	785	749	680	683	741	809	871	853	842	893	903	937	857	878	880	925	932	879	868	847	823	761	798	714	704	663	628	602	595	639	649	643	692	721	781	696	718	764	767	673	744	749	715	710	678	647	604	614
	West Dorset	808	760	737	684	717	766	783	738	728	714	796	802	797	864	482	934	488	893	912	857	905	827	869	827	871	809	766	789	795	777	790	803	766	830	838	834	838	827	827	781	791	748	763	769
	South Bucks						650	678	547	573	2420	528	593	585	630	700	724	676	748	704	720	756	677	653	655	649	661	607	624	606	634	662	615	692	689	694	696	759	724	753	724	727	744	754	680	727
	Cotswold	811	743	776	774	721	749	795	701	692	755	696	743	786	816	799	852	806	807	902	877	900	855	858	839	833	810	785	723	718	748	758	739	719	761	760	725	727	697	725	712	681	732	730	759	760	764	696	753
	Adur	633	622	573	547	565	611	610	602	530	562	579	581	590	645	692	684	687	667	621	627	694	673	614	639	618	578	552	577	614	583	624	584	650	680	646	682	718	679	775	758	692	724	671	656	646	593	531	600
	Coeland	962	895	873	839	895	915	933	984	979	937	994	952	964	919	999	997	986	957	913	831	857	785	818	817	733	713	705	664	657	691	689	724	774	735	747	715	745	771	804	752	677	718
	Inverclyde																								980	910	947	863	850	787	830	898	902	846	857			791	814	766	754	744	711
	Isle of Anglesey	946	923	873	795	844	924	991	959	884	927	894	832	877	912	942	949	913	844	835	846	820	798	799	761	731	724	649	655	653	697	663	685	697	779	780	775	828	771	835	763	747	692	716	659	678	557	583	592
	Rother	622	539	556	564	578	621	659	619	598	619	680	671	682	706	772	798	791	755	806	769	788	778	766	774	752	717	642	608	637	653	650	644	698	703	698	750	752	753	751	714	705	677	751	732	700	721	663	634
	South Hams	657	619	517	542	599	661	672	677	659	685	686	754	791	778	855	817	3508	904	862	852	806	802	803	805	779	714	727	659	712	702	697	648	721	667	677	679	686	761	685	648	702	677	599	621	615	634	556	641
	North Warwickshire	806	784	710	627	667	746	747	747	780	757	716	757	739	787	743	790	817	858	745	685	773	678	701	737	689	685	651	635	590	580	640	622	658	625	647	626	683	651	688	676	568	664	614	679	640	598	570	660
	Magherafelt																								695	646	658	627	565	580	562	589	607	624	652			682	675	639	684	662	663
	Weymouth and Portland	688	658	630	590	637	638	705	729	678	702	746	746	761	826	856	806	959	762	754	800	730	664	745	705	690	590	594	585	647	614	627	651	652	686	714	728	734	667	682	664	612	658	644	639
	East Dorset																		739	649	710	660	705	713	720	698	633	652	640	616	695		675	653		689	666	652	681	649	625	662	652	644	664
	Coleraine																								712	737	688	626	634	657	621	672	589	646	644			669	673	693	717	693	648
	North Dorset	634	587	563	550	546	550	595	544	548	475	479	518	599	585	763	633	719	657	588	622	558	572	641	627	545	578	554	508	569	536	625	643	651	693	690	688	667	672	697	664	631	640	631	602
	Fylde	717	644	616	609	585	639	658	634	654	676	648	696	729	725	768	775	738	729	722	720	679	704	663	693	665	669	592	636	573	567	600	655	578	630	642	621	679	693	682	645	600	633	629	612	603	617	546	609
	Ceredigion	625	607	590	569	600	613	628	593	658	591	636	628	666	720	727	723	731	717	720	662	695	668	609	654	648	618	617	568	582	612	614	600	590	673	603	651	720	613	676	638	601	632	612	553	538	521	499	536
	Torridge	538	495	452	444	433	507	543	541	506	486	493	510	548	521	611	630	636	586	618	579	585	542	585	537	542	537	527	496	530	526	539	589	565	603	615	613	638	633	669	630	565	614	632	557	565	496	523	516
	Maldon	654	613	661	598	618	686	710	658	635	581	608	639	631	661	715	685	654	682	617	704	612	637	650	620	635	638	612	612	608	582	595	587	553	588	586	600	603	566	559	547	535	575	531	591	535	510	529	591
	Malvern Hills	924	842	822	816	821	941	910	857	820	835	851	841	886	919	927	934	892	896	846	854	833	810	868	826	675	666	616	593	596	598	617	618	620	603	622	604	617	641	657	598	598	563	566	626	562	541	524	565
	Oadby and Wigston	669	642	591	516	584	549	560	559	529	556	584	598	595	666	665	655	679	624	648	557	634	600	589	598	574	534	545	507	516	495	490	573	519	530	542	540	586	598	616	566	567	561	586	600	555	513	498	529
	Cookstown																								376	375	359	348	461	450	411	502	483	498	540			592	558	563	574	573	558
	Derbyshire Dales																		715	723	668	678	641	680	676	696	672	592	620	565	630	589	563	560	583	554	580	557	605	555	490	525	547	516	470	459	482	441	480
	Richmondshire	694	628	561	650	568	561	581	575	617	587	575	582	581	576	607	636	596	615	661	593	618	604	659	582	564	564	538	528	520	562	542	527	560	534	559	558	554	551	543	511	510	540	555	503	513	417	410	450
	Limavady																								473	469	443	420	485	432	468	426	451	483	491			452	489	459	410	428	484
	Ryedale	844	811	772	836	897	923	983	930	884	928	969	964	965	935	973	992	984	973	927	939	1072	906	491	494	504	424	424	405	390	438	471	425	440	463	452	439	450	484	436	398	458	476	439	427	413	460	412	412
	Craven	482	449	451	434	430	489	489	536	480	518	481	524	486	528	541	553	589	537	555	514	547	515	529	538	549	501	516	462	455	429	441	456	455	463	467	474	436	502	458	463	441	464	432	465	470	419	411	399
	Melton	545	492	537	553	572	573	638	591	563	508	523	537	503	559	520	598	610	562	577	590	570	572	587	582	542	501	508	449	496	483	487	508	506	512	531	489	561	543	574	497	512	457	512	496	449	455	436	442
	West Devon	453	429	390	439	434	492	472	437	419	451	435	515	463	453	530	510	545	506	497	500	478	467	456	460	474	434	406	428	412	419	416.667	381	441	529	488	490	492	444	507	473	467	454	464	432	410	371	389	419
	Ribble Valley	624	504	518	542	506	556	501	520	514	504	532	517	541	558	609	593	578	536	516	558	502	463	527	530	530	514	546	503	484	510	522	475	488	531	505	517	478	438	475	427	457	426	482	477	460	481	467	498
	Eden	439	484	427	449	476	508	517	498	441	434	446	488	465	472	470	491	529	524	563	476	504	456	530	506	518	499	471	471	412	470	491	456	476	454	472	478	452	426	442	447	399	395	409	401	392	407	383	401
	Carrickfergus																								456	501	471	450	459	434	456	439	479	471	472			478	438	434	391	433	394
	Purbeck	449	433	417	397	433	435	430	446	445	430	433	446	466	502	1649	498	1673	456	473	492	510	447	464	435	438	392	357	391	339	357	369	343	357	366	413	378	384	413	401	396	408	387	346	408
	Christchurch	287	319	258	272	310	338	384	375	306	344	343	376	400	388	384	351	383	385	384	408	404	401	401	391	402	349	370	378	325	373	381	372	395	365	390	393	389	398	418	417	378	385	360	363	324.19	298.18	307.785	311.78
	Rutland	359	384	309	318	333	367	347	400	387	386	378	407	372	398	391	370	347	325	376	342	318	370	334	324	311	336	333	299	312	314	339	344	391	358	355	353	344	320	333	339	341	340	336	335	326	280	268	274
	Larne																								394	362	357	313	331	357	344	316	350	358	364			360	349	354	369	365	332
	West Somerset	262	267	206	231	234	236	270	287	290	301	277	322	294	296	1153	1154	1185	307	330	329	295	319	276	292	310	270	254	257	220	272	279	252	289	275	272	280	275	305	289	283	268	269
	Moyle																								202	156	187	178	196	162	198	198	193	183	225			202	212	188	204	195	175
	Aberconwy	561	512	492	429	537	535	526	555	460	513	494	515	534	534	624	620	635	653	588	589	614	556
	Afan	720	726	675	646	661	677	769	678	657	648	618	683	681
	Alnwick	352	338	344	342	366	369	315	364	326	346	348	331	338	360	335	320	366	324	331	335	332	299	323	321	336	309	265	290	270	275	281	296	301	275	291	305	272
	Alyn and Deeside	1065	939	951	914	995	1057	1063	1008	973	976	901	957	992	1035	1024	1067	1070	1054	1047	987	992	948
	Arfon	720	640	628	612	649	714	702	726	682	693	679	697	753	706	792	761	768	773	730	727	729	708
	Avon	23134	21160	20692	20158	21302	22242	23162	22280	22074	21802	22806	23652	23784	24688	12573	12443	12478	12420	12494	12290	12291	11946	12035	11921
	Bath	897	837	781	760	745	854	828	844	827	795	924	936	904	957	927	947	926	867	908	888	918	840
	Bedfordshire	7585	7062	6999	7004	7396	8084	8191	7950	7705	7571	7795	7851	8059	8182	8385	8323	8263	8119	8126	8174	8007	7813	7687	12217	12179	12069	12001	4481	4537	4602	4748	4881	4943	5036	5357	5254
	Berkshire	18056	17180	17024	16910	17680	19108	19718	19374	18702	18860	19690	20484	20756	21412	10891	10821	11028	10801	10980	10614	10892	10677	10744	10902	10645	10746	10279	10020	10035	10477	10823	10906	11472	11815	12335	12446	12697
	Berwick-upon-Tweed	269	254	252	255	290	274	297	291	283	263	279	276	252	269	282	284	286	248	243	244	250	234	231	194	196	217	165	180	175	200	176	194	192	204	169	166	170
	Beverley	1227	1073	1041	1030	938	1089	923	952										1250	1159	1148	1150
	Blyth Valley	1166	1155	1112	1080	1188	1333	1311	1188	1178	1143	1114	1095	1099	1093	1082	1001	1022	1151	1070	1091	1016	1022	955	928	921	921	866	883	807	868	865	975	933	893	916	911	889
	Boothferry	771	714	674	667	697	688	731	780	678	698	741	698	755	797	754	799	774	815	832	776	773	767
	Brecknock	472	418	441	446	450	430	508	482	471	449	451	476	474	465	449	443	475	469	440	445	439	418
	Bridgnorth	662	655	554	565	583	560	559	529	520	562	543	555	591	522	592	555	551	569	511	514	531	531	522	535	503	497	460	421	447	488	436	425	409	442	428	456	441
	Brighton	1523	1446	1368	1416	1581	1627	1690	1580	1560	1626	1681	1783	1817	1878	1929	1965	1879	1925	1868	1871	1820	1777	1745
	Cambridgeshire (old)	15384	14484	14586	13932	14738	15556	16440	16006	15360	15340	15920	16834	16552	17454	9058	8873	9069	9108	8974	8903	8969	8528	8499	8602	8556	8269	8097
	Caradon	801	737	717	753	768	868	889	776	800	933	901	933	878	951	978	973	937	859	854	900	828	834	821	794	796	731	682	706	654	701	726	715	795	737	810	752	745
	Carmarthen	642	541	609	576	633	644	651	627	607	577	603	636	595	667	641	626	628	592	604	603	603	567
	Carrick	768	772	736	727	759	769	801	801	799	795	849	849	806	937	901	992	949	910	936	908	830	866	830	854	819	818	721	768	738	795	794	758	844	830	833	896	918
	Castle Moreth	466	441	447	435	475	518	494	453	479	425	509	525	489	471	481	477	498	456	477	501	487	425	459	463	429	407	372	378	382	379	396	368	393	425	442	353	425
	Cheshire	23354	22598	21682	20960	21900	23972	23930	23640	23134	23646	23592	24740	24590	25178	12920	12878	12937	13023	12654	12049	12005	11478	11660	11332	18724	18467	17389	6921	6744	6959	7306	7317	7511	7632	7782	6283							7387	7399	6956	7021	6717	7103
	Chester	1433	1384	1219	1203	1218	1401	1294	1266	1287	1343	1302	1459	1371	1423	1545	1519	1436	1484	1461	1352	1386	1279	1356	1385	1354	1278	1225	1228	1181	1245	1289	1278	1281	1381	1322	1283	1343
	Chester-le-Street	623	616	558	604	626	788	728	674	703	662	691	669	651	683	646	618	655	662	723	594	673	654	640	687	659	600	595	523	551	540	536	537	606	601	561	546	549
	Cleethores	983	910	845	760	823	827	865	831	843	860	849	920	869	888	957	906	918	901	854	816	830	814
	Cleveland	16176	15554	15404	14824	16138	17232	17426	16482	16250	16576	16702	16886	16868	16874	8340	7981	8110	8240	7868	7780	7428	7109	6998	6735
	Clwyd	10022	9272	9462	8658	9120	10100	9926	9718	9666	9616	9546	9866	10116	15567	5255	5276	5352	5306	5293	5089	4929	4819
	Colwyn	473	438	436	406	429	465	470	514	482	529	539	568	600	657	693	597	667	640	618	606	587	596
	Congleton	992	982	894	971	967	1098	977	976	909	932	891	950	922	901	954	1023	993	923	926	893	940	896	912	833	883	935	863	852	790	898	873	866	931	898	907	885	839
	Crewe and Nantwich	1165	1199	1084	997	1083	1171	1213	1220	1168	1177	1247	1245	1270	1247	1323	1382	1461	1458	1487	1405	1416	1324	1348	1241	1226	1216	1109	1217	1196	1227	1318	1317	1390	1413	1520	1442	1502
	Cynon Valley	913	870	844	762	833	862	970	870	860	921	864	937	868	911	901	920	992	870	938	878	822	788
	Delyn	958	917	909	830	871	946	854	795	855	801	796	805	828	810	833	796	824	853	833	867	800	804
	Derbyshire (old)	11441	21724	20654	20178	20872	22766	23382	22890	22148	22298	22342	22760	23040	23518	11945	12160	12691	12619	12418	11990	11811	11476	11400	11026	11195	10935	10314
	Derwentside	1098	1065	954	962	1001	1116	1137	1006	1085	1053	1051	1048	1046	1031	1033	1001	1095	1087	1134	1051	973	1023	1014	969	955	899	911	872	840	877	899	922	985	1109	1016	1096	1108
	Devon (old)	21768	20274	19754	19456	19832	21386	21918	21492	21284	21470	21608	22680	23334	23974	12380	12297	12434	12221	12067	11769	11535	11188	11420	11220	10978	10626	10112
	Dinefwr	375	362	338	345	380	388	386	432	426	407	404	418	422	419	416	430	419	414	429	385	401	397
	Durham	1078	1083	986	990	1064	1218	1071	1098	1043	992	921	986	925	899	913	874	946	907	949	917	844	832	835	831	829	857	780	715	801	790	806	788	773	872	838	797	940
	Durham County	7602	7286	6965	6890	7285	8161	7881	7683	7566	7473	7330	7582	7483	7468	7493	7355	7899	7902	7866	7409	7058	6954	6890	6777	6724	6450	6040	4768	4900	4929	5344	5189	5402	5631	5686	5453	5846
	Dwyfor	303	307	247	264	279	284	265	266	242	245	281	254	293	280	302	258	303	265	299	293	276	293
	Dyfed	7790	7324	7232	7160	7456	8114	8026	8044	8084	7610	7720	7970	7816	12618	4140	4064	4158	4113	4073	3881	3854	3730
	Easington	1328	1245	1248	1138	1248	1420	1356	1348	1238	1314	1325	1342	1327	1397	1342	1315	1488	1528	1429	1361	1243	1200	1202	1179	1165	1058	928	933	987	921	1103	1069	1093	1074	1177	1098	1247
	East Anglia	23816	22629	21987	21480	22071	23799	24782	23687	22834	23075	23685	24487	24592	25799	26600	25972	26587	26279	26092	25578	25677		24478
	East Berkshire	4036	3803	3839	3882	4116	4506	4679	4646	4414	4383	4525	4681	4645	4768	4922	4942	5047	5027	4985	5024	5046	5080	5050	5114	5021	5057	4870	4835	4784	5082	5115	5238	5525	5815	5958	5995	6104
	East Sussex (old)	12658	11760	11486	11448	12264	13384	13658	13272	13238	13666	14076	14746	14910	16078	8235	8372	8240	8231	8166	8217	8196	7919	7663	7928	7964	7735	7489
	East Yorkshire Borough of Beverley								806	1791	1770	1785	1926	1892	1949	1160	1136	2139	1028	1010	937	927	2076
Wales	Ellesmere Port and Neston	1188	1130	1134	1057	1093	1232	1195	1168	1123	1181	1079	1154	1108	1159	1161	1174	1168	1192	1117	1031	989	963	1055	955	945	915	857	816	868	837	856	912	890	919	959	870	962
	Enfield and Haringey																		7451	7514	7324	7240	7596
	Forest																		7191	7269	7047	6836	6786
	Gillingham	1448	1447	1412	1377	1421	1584	1534	1527	1483	1478	1413	1550	1420	1503	1534	1521	1533	1403	1418	1366	1313	1264	1245	1255
	Glanford	768	781	712	769	750	871	921	806	807	801	831	838	762	810	908	948	854	832	896	761	829	784
	Glyndwr	473	452	478	408	415	457	413	431	457	427	446	454	484	477	480	517	510	508	528	493	466	502
	Great Grimsby																	1496	1447	1371	1304	1286	1173
	Greenwich and Bexley																		6655	6434	6283	5989	6010
	Grimsby	1275	1187	1171	1110	1161	1282	1339	1343	1381	1372	1407	1475	1451	1534	804	850
	Gwent	11458	10858	10488	10136	10336	11716	11830	11210	11232	11040	11522	12048	12006	18132	6440	6236	6404	6351	6090	6027	5892	5561
	Hampshire (new)	38984	37144	35756	34442	35560	38038	39710	38614	37372	38268	38184	39532	40222	41918	21324	21058	21590	20657	20838	20650	20069	19849	19544	19149	19284	18793	18004
	Hereford	544	582	516	513	576	604	667	583	602	618	588	678	643	673	775	728	778	809	690	703	643	635	642	576	1811	1729	1613	1591	1567	1668	1693	1654	1710	1816	1753	1824	1911
	Hereford and Worcester	7764	7229	6951	7002	7476	8142	8403	7840	7782	7881	7762	8000	7996	8315	8596	8502	8873	8644	8522	8287	8236	8088
	Holderness	580	595	578	544	548	632	694	553	551	569	572	580	585	609	748	730.5	617	601	510	551	485	511
	Hove	742	668	686	655	694	714	818	798	862	855	866	918	951	1030	1063	1101	1036	1015	1058	1142	1068	1112	1047
	Humberside	23318	21982	21072	19878	20442	22022	22210	10780	21438	21746	21846	22958	22908	23624	11783	11679	12045	11980	11570	11246	10884	10683	10359	10044	9856	9415	9090
	Irish Reublic	31	33	18	23	25	22	28	13	19	13	9	12
	Isle of Man and Channel Islands	21	15	9	11	8	9	16	12	15	7	6	9
	Isles of Scilly	29	15	18	25	17	23	30	18	20	30	10	22	24	13	23	26	24	20	20	16	24	16	23	18	25	15	27	14							19
	Islwyn	867	887	814	782	766	859	883	815	816	808	902	858	858	914	930	905	951	921	904	896	863	739
	Kennet	1042	885	843	740	758	756	800	873	917	892	874	911	952	889	923	939	959	916	1027	979	1058	960	957	978	935	901	845	885	791	830	831	839	888	862	935	871	953
	Kerrier	1056	1006	939	945	976	1034	1085	999	944	1015	923	1039	1088	1175	1194	1086	1134	1120	1090	1021	994	962	981	971	1027	1005	949	880	913	927	945	976	1068	1060	1106	1117	1137
	Kingston and Richmond																		3985	3931	3840	4129	4008
	Kingswood	981	892	925	898	973	1097	1046	967	959	975	1097	1168	1109	1183	1184	1142	1176	1211	1129	1156	1200	1165
	Langbaurgh-on-Tees	2053	1974	1955	1855	2033	2152	2193	2035	2023	2077	1990	2112	2128	2083	2032	1940	1961	2045	2014	1908	1843	1701
	Leicestershire (old)	22540	21522	21220	21280	21690	23126	24388	23296	23040	22946	23450	23706	23444	24674	12288	12321	12750	12233	12076	11812	11733	11490	11359	11144	11133	10971	10726
	Leominster	436	412	417	385	390	476	428	418	432	453	441	443	382	488	447	463	462	448	467	443	441	450	430	443
	Llanelli	859	909	801	806	844	984	929	912	931	869	844	929	861	949	945	837	945	920	850	839	841	840
	Lliw Valley	748	714	713	672	695	759	811	781	770	839	822	803	825	804	833	808	818	828	804	795	751	752
	London City	29	29	36	25	49	41	50	37	36	38	45	41	35	44	29	27	42	31	27	32	46	48	53	49	41	53	53	53							50
	Macclesfield	1601	1598	1498	1477	1559	1574	1667	1647	1591	1625	1607	1736	1706	1802	1785	1715	1804	1754	1782	1657	1740	1621	1622	1719	1643	1643	1517	1470	1435	1459	1544	1490	1627	1549	1638	1622	1629
	Medina	788	727	716	659	733	751	781	684	742	718	756	774	833	802	867	854	872	839	855	805	856
	Meirionnydd	376	342	377	341	316	352	355	336	364	361	334	316	350	396	370	391	408	376	360	394	363	355
	Mid Bedfordshire	1437	1376	1268	1382	1488	1562	1616	1580	1471	1463	1574	1565	1537	1605	1632	1593	1527	1572	1521	1571	1518	1477	1420	1556	1515	1504	1459	1418	1426	1431	1444	1515	1555	1635	1618	1556	1641
	Mid Glamorgan	15336	14282	13660	13146	13794	14892	15928	14914	14892	14974	15206	15354	14944	23124	7802	7620	7812	7423	7421	7219	6887	6724
	Monmouth	807	779	740	754	734	853	804	829	835	789	784	853	867	896	958	962	948	908	856
	Montgomery	552	560	537	498	486	531	581	553	565	572	556	573	552	618
	Montgomeryshire															685	658	723	685	643	688	629	645
	Newbury	1580	1560	1515	1457	1471	1647	1721	1632	1671	1620	1739	1791	1880	1934	1973	2015	1956	1957	1949	1804	1804	1795	1780	1879	1821	1820	1755	1568	1665	1729	1687	1796	1828	1928	2022	1964	1976
	Norfolk																		1517	1535	1550		1469	1394	1486																			9057	8670	8436	8083	7643	7853
	North Bedfordshire		1785	1774	1754	1777	1924	2002	1904	1843	1745	1743	1812	1748	1824	1861	1853	1825	1773	1799
	North Cornwall	754	735	693	721	725	797	786	753	758	725	866	816	819	853	890	883	847	912	886	793	838	797	837	776	757	771	723	712	701	757	738	761	807	839	890	869	925
	North Lincolnshire																															1697			1877	1888	1940		1872	1957	1840	1734
	North of England											39248	40878	40239	40404	40105	39097	40656	41128	40003	38597	37028		35535
	North Shropshire	614	561	554	514	565	526	571	602	587	553	542	612	581	580	631	636	600	627	683	637	612	576	652	618	569	626	574	558	604	581	590	611	580	582	652	624	650
	North Wiltshire	1504	1383	1287	1263	1302	1372	1398	1243	1320	1250	1353	1321	1323	1466	1451	1552	1615	1526	1624	1552	1722	1587	1571	1631	1553	1526	1452	1365	1445	1531	1435	1493	1481	1532	1592	1531	1572
	North Wolds	825	789	801	671	717	813	865
	North Yorkshire																							6252	6245	6013	5853	5658	5432	5442	5655	5721	5700	5745	5780									5712	5441	5312	5049	4894	5133
	Northavon	1818	1709	1657	1583	1602	1669	1654	1572	1544	1539	1545	1546	1642	1715	1782	1748	1830	1897	1979	2023	2017	2111
	Northern	39850	38030	36883	35915	38264	41645	41191	39832	39292	39117
	Nottinghamshire County	12856	11993	11702	11150	11533	12345	12975	12331	12120	12352	12440	12919	12968	13511	13513	13656	13823	13972	13486	13305	13014	12414	12399	12083	11827	11293	10897
	Ogwr	1826	1633	1621	1500	1505	1668	1801	1649	1644	1669	1674	1725	1787	1765	1909	1826	1841	1762	1760	1712	1700	1601
	Oswestry	403	353	322	355	364	361	365	317	325	339	345	408	385	408	413	429	442	396	416	391	440	377	386	350	386	360	353	312	357	380	381	391	384	411	400	417	404
	Penwith	623	540	548	526	604	621	615	612	542	583	622	607	646	684	637	650	682	615	680	662	595	596	626	625	646	582	559	477	617	533	543	563	591	616	588	622	595
	Preseli	896	804	811	794	822	936	895	944	935	890	891	898	899	920	913	905	899	924	891	864	827	745
	Radnor	239	231	228	227	218	246	246	260	262	234	252	235	229	241	245	290	274	278	277	264	264	257
	Restormel	847	843	793	778	818	884	982	890	858	877	907	932	969	1053	1151	1072	1059	1028	1000	974	983	961	975	1013	969	974	847	920	955	963	1029	1016	1068	1059	1196	1184	1238
	Rhuddlan	551	538	530	530	544	605	558	553	585	582	560	629	655	665	685	698	717	715	702	667	650	605
	Rhymney Valley	1635	1518	1495	1425	1554	1634	1755	1656	1638	1666	1667	1646	1534	1629	1648	1516	1530	1516	1547	1516	1374	1412
	Rochester upon Medway						2368	2493	2291	2112	2249	2307	2329	2357	2372	2521	2343	2415	2405	2283	2393	2220	2099	2160	2079
	Salisbury	1406	1282	1232	1203	1147	1262	1252	1288	1270	1324	1153	1290	1254	1300	1266	1372	1333	1269	1274	1277	1270	1251	1287	1283	1325	1200	1224	1104	1144	1199	1228	1219	1247	1269	1371	1303	1358
	Salo/Shropshire	9752	9156	8804	8640	9204	9610	9516	9346	9342	9516	9556	9940	10066	10152	5271	5340	5429
	Scilly County																							5093	5051
	Scunthorpe	948	919	872	914	888	951	1025	870	926	930	958	967	1023	985	1018	980	979	945	932	917	849	895
	Sedgefield	1171	1131	1101	1163	1170	1319	1255	1245	1299	1214	1118	1163	1252	1108	1180	1123	1285	1235	1227	1150	1090	1018	1040	985	1040	964	913	918	889	974	1045	958	1027	1028	1095	965	1067
	Shrewsbury and Atcham	1075	1019	988	944	1037	1124	1104	1041	1046	1070	1090	1125	1122	1154	1181	1169	1248	1220	1135	1098	1153	1072	1048	1061	1048	1034	1013	1001	970	1025	973	1016	1032	1077	1071	1082	1065
	Shropshire (old)																		5466	5274	5154	5259	4975	5117	4958	4945	4918	4621
	South Bedfordshire	1611	1520	1535	1415	1544	1742	1718	1672	1636	1595	1561	1649	1644	1621	1639	1576	1639	1542	1589	1521	1558	1415	1384	1348	1306	1377	1327	1359	1306	1367	1435	1444	1450	1473	1628	1536	1535
	South East	216720	205359	200067	196106	206673	220300	226566	220331	215351	216369	220081	227364	230401	239953	245738	243344	249627	247718	248219	244273	244338		240843																				101982	99108	96748	93664	90864	94292
	South Glamorgan	10178	9278	9460	8900	9358	10140	10752	10336	10508	10652	10728	11058	11624	17352	6018	5868	5868	5906	5960	5656	5477	5490
	South Herefordshire	553	485	506	470	500	494	547	544	548	518	514	528	566	606	556	598	652	619	626	603	598	581	585	643
	South Pembrokeshire	498	439	467	490	449	492	524	514	485	471	482	476	465	531	498	543	536	546	579	528	487	513
	South Shropshire	373	359	334	341	312	310	305	327	334	314	314	349	377	394	372	445	440	448	413	401	373	372	405	438	430	392	340	336	363	363	370	324	374	352	343	363	329
	South Wight	416	390	380	359	454	457	450	448	445	476	447	506	517	535	531	502	521	498	460	520	486
	St Helens and Knowsley	5915	5504	5201	4716	5076	5397	5355	5247	5315	5228	4925	5148	5055	4890	4959	4824	5042	4998	4757	4549	4444	4318	4365	4070	4006	3871	3913	3586	3543	3708	3878	3840	4004	3997	4137	4015	3949
	Staffordshire County	13499	12681	12137	11577	12369	13081	14150	13254	13226	13210	13311	13466	13330	13865	14234	14124	14339	13887	13335				12892	12354	12249	12048	12287
	Taff-Ely	1399	1317	1230	1292	1335	1441	1466	1384	1386	1317	1377	1352	1354	1398	1384	1345	1368	1331	1330	1248	1195	1251
	Tees Valley																									7717	7652	7225
	Tees Valley less Darlington																									6554	6464	6172
	Teesdale	269	248	228	209	248	274	240	256	245	234	259	246	243	243	233	268	252	222	248	249	237	252	227	247	230	223	216	183	185	188	229	193	187	195	218	202	173
	Thamesdown	2142	1956	1933	1790	1795	1974	2023	2099	2214	2170	2292	2341	2537	2633	2740	2592	2732	2606	2556	2508	2510	2392	2430
	The Wrekin	1749	1631	1650	1601	1741	1924	1854	1857	1859	1920	1944	1921	1977	2018	2082	2106	2148	2206	2116	2113	2150	2047	2104	1956
	Tynedale	632	577	550	557	593	605	655	630	598	634	589	631	630	607	636	650	625	593	649	616	601	575	540	533	565	537	506	522	512	531	562	516	509	525	537	494	487
	Vale Royal	1495	1416	1367	1254	1313	1416	1478	1458	1449	1488	1455	1556	1478	1471	1548	1511	1575	1545	1452	1451	1404	1386	1397	1376	1307	1307	1277	1338	1274	1293	1426	1454	1392	1472	1436	1464	1517
	Wansbeck	789	748	715	681	674	798	724	751	757	742	730	776	738	731	723	748	759	836	799	751	738	763	768	719	752	686	624	628	616	681	672	675	669	717	739	736	746
	Wansdyke	1015	978	850	808	921	935	956	875	835	826	833	823	870	885	931	960	942	963	982	925	911	847
	Wear Valley	798	760	712	690	729	786	812	751	751	750	742	841	802	803	833	810	766	830	772	755	733	713	743	702	683	661	644	624	647	639	726	722	731	752	781	749	762
	West Derbyshire	757	699	665	689	693	709	717	659	650	631	660	655	712	663	734	730	723
	West Glamorgan	9290	9064	8808	8306	8994	9354	9904	9188	9198	9108	9118	9450	9446	14199	4760	4585	4773	4637	4514	4460	4193	4123
	West Norfolk	1539	1450	1381	1387	1378	1442	1502														1502										1462
	West Wiltshire	1346	1241	1183	1165	1235	1240	1270	1214	1208	1231	1286	1282	1303	1392	1448	1437	1405	1404	1382	1376	1423	1308	1316	1359	1358	1387	1254	1241	1312	1389	1384	1284	1386	1398	1523	1382	1585
	Wiltshire	7440	6747	6478	6161	6237	6604	6743	6717	6929	6867	6958	7145	7369	7680	7828	7892	8044	7721	7863	7692	7983	7498	7561	7692	7557	7388
	Wimborne	609	654	633	574	712	743	773	715	719	689	728	737	753	745	804	707	832
	Woodsring	1800	1619	1633	1611	1642	1818	1955	1759	1867	1825	1819	1894	1906	2045	2110	2097	2024	1969	1998	1913	1942	1917
	Yeovil	1642	1494	1480	1481	1523	1568	1704	1551	1573	1584	1620	1614	1672	1726	341	335	344
[truncated: 57 more columns]

## Sheet: MK vs other regions
	At 2012			1974	1975	1976	1977	1978	1979	1980	1981	1982	1983	1984	1985	1986	1987	1988	1989	1990	1991	1992	1993	1994	1995	1996	1997	1998	1999	2000	2001	2002	2003	2004	2005	2006	2007	2008	2009	2010	2011	2012	2013	2014	2015	2016	2017	2018	2019
	0.00478123	Larger Areas	United Kingdom																								725810	716888	700192	679029	669123	668777	695549	715996	722549	748563	772245	807271	807271	807271	807776	812970	778805	776352	777165
	0.00532704	Larger Areas	England and Wales	639885	603445	584270	569259	596418	638028	656234	634492	625931	629134	636818	656417	661018	681511	693577	687725	706140	699217	689656	673467	664726	648138	649485	642093	635901	621872	604441	594634	596122	621469	639721	645835	669601	690254	708711	705995	723165	723913	729674	698512	695233	697852	696093	678970	656925	640209
	0.00559892	Larger Areas	England	603153	568900	550383	536953	562589	601316	618401	598163	589711	593255	600573	619301	623609	643330	654363	649357	666920	660806	651784	636473	628956	613257	614184	607216	602111	589468	572826	563744	565709	589851	607184	613028	635748	655357	672809	671058	687007	688120	694241	664517	661496	664399	663157	646794	625651	610505
	0.0289673	Larger Areas	London Greater	90512	85906	83269	82544	86597	91230	94044	92446	91379	91605	93159	96494	97669	101206	103380	102467	105702	105813	106273	104373	104945	104149	105411	105328	105304	105545	104695	104162	105603	110437	113679	116019	120898	125505	127701	129245	133111	132843	134186	128332	127399	129615	128803	126308	120673	117897
	0.0360381	Larger Areas	South East (GOR)																						95594	95346	95387	95642	93646	90445	88510	88082	91842	93634	93921	98566	101238	104023	103669	106434	107132	107858	102190	102406	102703	101982	99108	96748	93664
	0.0435709	Larger Areas	North West	86941	81954	78636	75784	79421	85294	86657	84732	84352	85059	85396	88057	87808	88992	90357	89104	92260	91244	87511	84518	81790	80678	79566	80372.5	81179	79065	76675	75201	74641	77847	81164	81722	84155	85947	88167	87549	89199	88752	89211	86372	85606	85838	86069	83822	81195	80020
	0.0484488	Larger Areas	London Outer	54251	51809	50389	49940	52588	55530	56764	55608	54605	54524	55497	57703	58215	60358	61966	60600	62648	62691	63006	61647	61860	60912	61380.8	61068	61609	60685	59706	59073	59869	62589	65080	66471	69503	73307	74907	76036	78498	78935	80229	76925	76825	78598	78707	77204	73351	72352
	0.0521248	Larger Areas	EAST of England																						64721	64564	64740	64386	62685	61186	60090	60171	62711	64250	64687	66870	69311	71738	71335	73001	73220	74571	71309	71855	72505	72250	70725	68881	67409
	0.0525697	Larger Areas	West Midlands	70115	65473	62692	60950	63809	68185	71186	67457	67892	68224	68726	70351	70408	72469	72809	73346	75092	74209	71992	69846	68721	67100	67508	66527	65035	63466	61497	60818	61035	63694	65911	65956	67688	70098	71726	71042	72090	73023	73940	71188	70123	69806	71041	69331	67282	65982
	0.0576638	Larger Areas	Yorkshire and the Humber	63658	60095	57666	55534	58697	62405	64392	62576	61632	62802	62972	64564	65342	66429	67161	66592	68920	68623	67261	65384	63730	62777	62018	60308	59683	58212	55966	55625	55535	57923	60193	60665	62955	64191	66353	66358	66970	66451	67408	64560	64078	63858	63823	62088	59984	58281
	0.0635848	Larger Areas	South West	52008	48271	46571	45616	47434	50475	52267	50379	50262	50332	51637	53499	54513	56863	58345	58330	58971	57599	57384	56540	56250	54374	54836	54476	53823	52075	50076	48747	49332	51476	52293	52729	54715	57003	58742	58338	60144	60794	61131	58710	58403	58033	57316	55883	54186	52524
	0.0698535	Larger Areas	East Midlands	50045	47089	45881	44568	46221	49213	51330	49169	48096	48277	48828	50101	50306	52421	53248	53572	54807	54006	53322	51737	51422	49566	49400	48352	48339	47035	45787	44642	45039	46916	48245	49080	50717	52482	54192	53746	55232	55378	55645	52895	53170	53641	53299	52041	50018	48986
	0.0720388	Larger Areas	London Inner	36261	34068	32844	32579	33960	35700	37280	36838	36774	37043	37662	38791	39454	40848	41414	41867	43054	43122	43267	42726	43085	43237	44030.2	44260	43695	44860	44989	45089	45734	47848	48599	49548	51395	52198	52744	53209	54613	53908	53957	51407	50574	51017	50096	49104	47322	45545
	0.09426	Larger Areas	West Midlands (Met County)	37643	35072	33551	32802	33871	36256	37876	35934	36551	36687	37251	38130	38164	39072	38651	39168	40074	40073	38981	37737	36949	36080	36296	35793	34700	34020	33398	33105	33328	34862	35803	36038	37138	38393	39560	39493	40012	40707	41237	40026	39425	39197	40037	39070	37550	36695
	0.102689	Larger Areas	Greater Manchester	36572	34192	32893	31684	33293	35525	36218	35294	35328	35380	35774	36860	36549	37240	37659	37063	38694	38236	37194	35566	34281	33130	33271	32709	32043	31505	30401	29964	30362	31209	33022	33544	34864	35939	36830	37145	37876	37584	37852	37045	36402	36644	36889	35760	34776	34396
	0.110307	Larger Areas	Wales	36206	33972	33378	31765	33308	36174	37357	35842	35720	35494	35861	36771	37038	37816	38824	38019	38866	38079	37523	36578	35366	34477	34894	34504	33438	32111	31304	30616	30205	31400	32325	32593	33628	34414	35650	34937	35952	35598	35238	33747	33544	33279	32936	32176	31274	29704
	0.123229	Larger Areas	West Yorkshire	27993	26559	25619	24646	26319	27805	28938	28158	27727	28161	28157	28747	29018	29329	29802	29528	30460	30276	29661	28829	28192	27830	27657	26780	26695	26516	25379	25615	25714	26738	27664	28142	29155	29677	30975	31247	31712	30948	31543	30384	30217	29906	30119	29229	28399	27532
			MK	1529	1671	1888	1892	2118	2284	2489	2350	2367	2500	2609	2748	2745	2898	3039	2919	2955	3058	2897	2921	2858	2808	2912	2837	2879	2933	2896	2830	2881	3140	3193	3200	3415	3501	3767	3804	3912	3927	3887	3901	3829.19	3882	3649	3504	3451	3273
		MK equiv	United Kingdom																								3470.27	3427.61	3347.78	3246.6	3199.23	3197.58	3325.58	3423.34	3454.68	3579.06	3692.28	3859.75	3859.75	3859.75	3862.17	3887	3723.65	3711.92	3715.81
		MK equiv	England and Wales	3408.69	3214.57	3112.43	3032.46	3177.14	3398.8	3495.78	3379.96	3334.36	3351.42	3392.35	3496.76	3521.27	3630.43	3694.71	3663.54	3761.63	3724.75	3673.82	3587.58	3541.02	3452.65	3459.83	3420.45	3387.47	3312.73	3219.88	3167.64	3175.56	3310.59	3407.82	3440.39	3566.99	3677.01	3775.33	3760.86	3852.33	3856.31	3887	3721	3703.53	3717.48	3708.11	3616.9	3499.46	3410.42
		MK equiv	England	3377.01	3185.23	3081.55	3006.36	3149.89	3366.72	3462.38	3349.07	3301.74	3321.59	3362.56	3467.42	3491.54	3601.95	3663.73	3635.7	3734.03	3699.8	3649.29	3563.56	3521.47	3433.58	3438.77	3399.75	3371.17	3300.38	3207.21	3156.36	3167.36	3302.53	3399.57	3432.29	3559.5	3669.29	3767	3757.2	3846.5	3852.73	3887	3720.58	3703.66	3719.92	3712.96	3621.35	3502.97	3418.17
		MK equiv	London Greater	2621.88	2488.46	2412.07	2391.07	2508.48	2642.68	2724.2	2677.91	2647	2653.55	2698.56	2795.17	2829.2	2931.66	2994.63	2968.19	3061.9	3065.11	3078.44	3023.4	3039.97	3016.91	3053.47	3051.06	3050.37	3057.35	3032.73	3017.29	3059.03	3199.06	3292.97	3360.75	3502.08	3635.54	3699.15	3743.87	3855.86	3848.1	3887	3717.43	3690.4	3754.59	3731.07	3658.8	3495.57	3415.15
		MK equiv	South East (GOR)																						3445.03	3436.09	3437.57	3446.76	3374.83	3259.47	3189.73	3174.31	3309.81	3374.39	3384.74	3552.13	3648.43	3748.79	3736.04	3835.68	3860.84	3887	3682.74	3690.52	3701.22	3675.24	3571.67	3486.62	3375.47
		MK equiv	North West	3788.09	3570.81	3426.24	3301.97	3460.44	3716.33	3775.72	3691.85	3675.29	3706.09	3720.78	3836.72	3825.87	3877.46	3936.93	3882.34	4019.85	3975.58	3812.93	3682.52	3563.66	3515.21	3466.76	3501.9	3537.04	3444.93	3340.8	3276.57	3252.17	3391.86	3536.39	3560.7	3666.71	3744.78	3841.51	3814.59	3886.48	3867	3887	3763.3	3729.93	3740.04	3750.1	3652.2	3537.74	3486.54
		MK equiv	London Outer	2628.4	2510.08	2441.29	2419.53	2547.83	2690.36	2750.15	2694.14	2645.55	2641.62	2688.76	2795.64	2820.45	2924.27	3002.18	2936	3035.22	3037.3	3052.57	2986.72	2997.04	2951.11	2973.83	2958.67	2984.88	2940.12	2892.68	2862.02	2900.58	3032.36	3153.05	3220.44	3367.34	3551.64	3629.16	3683.85	3803.14	3824.31	3887	3726.93	3722.08	3807.98	3813.26	3740.44	3553.77	3505.37
		MK equiv	EAST of England																						3373.57	3365.39	3374.56	3356.11	3267.44	3189.31	3132.18	3136.4	3268.8	3349.02	3371.8	3485.59	3612.82	3739.33	3718.32	3805.16	3816.58	3887	3716.97	3745.43	3779.31	3766.02	3686.53	3590.41	3513.68
			West Midlands	3685.92	3441.89	3295.7	3204.12	3354.42	3584.46	3742.22	3546.19	3569.06	3586.51	3612.9	3698.33	3701.32	3809.67	3827.54	3855.77	3947.56	3901.14	3784.59	3671.78	3612.64	3527.42	3548.87	3497.3	3418.87	3336.39	3232.88	3197.18	3208.59	3348.37	3464.92	3467.28	3558.33	3685.03	3770.61	3734.65	3789.75	3838.79	3887	3742.33	3686.34	3669.68	3734.6	3644.71	3536.99	3468.65
			Yorkshire and the Humber	3670.76	3465.3	3325.24	3202.3	3384.69	3598.51	3713.09	3608.37	3553.93	3621.4	3631.2	3723	3767.87	3830.55	3872.76	3839.95	3974.19	3957.06	3878.52	3770.29	3674.91	3619.96	3576.19	3477.59	3441.55	3356.72	3227.21	3207.55	3202.36	3340.06	3470.96	3498.17	3630.22	3701.5	3826.16	3826.45	3861.74	3831.82	3887	3722.77	3694.98	3682.29	3680.28	3580.23	3458.9	3360.7
			South West	3306.92	3069.3	2961.21	2900.48	3016.08	3209.44	3323.38	3203.34	3195.9	3200.35	3283.33	3401.72	3466.2	3615.62	3709.85	3708.9	3749.66	3662.42	3648.75	3595.08	3576.64	3457.36	3486.73	3463.84	3422.32	3311.18	3184.07	3099.57	3136.76	3273.09	3325.04	3352.76	3479.04	3624.52	3735.1	3709.41	3824.24	3865.57	3887	3733.06	3713.54	3690.01	3644.42	3553.31	3445.4	3339.73
			East Midlands	3495.82	3289.33	3204.95	3113.23	3228.7	3437.7	3585.58	3434.63	3359.68	3372.32	3410.81	3499.73	3514.05	3661.79	3719.56	3742.19	3828.46	3772.51	3724.73	3614.01	3592.01	3462.36	3450.76	3377.56	3376.65	3285.56	3198.38	3118.4	3146.13	3277.25	3370.08	3428.41	3542.76	3666.05	3785.5	3754.35	3858.15	3868.35	3887	3694.9	3714.11	3747.01	3723.12	3635.25	3493.93	3421.85
			London Inner	2612.2	2454.22	2366.04	2346.95	2446.44	2571.79	2685.61	2653.77	2649.16	2668.53	2713.13	2794.46	2842.22	2942.64	2983.42	3016.05	3101.56	3106.46	3116.9	3077.93	3103.79	3114.74	3171.88	3188.44	3147.74	3231.66	3240.96	3248.16	3294.62	3446.91	3501.02	3569.38	3702.44	3760.28	3799.62	3833.11	3934.26	3883.47	3887	3703.3	3643.29	3675.21	3608.86	3537.4	3409.02	3281.01
			West Midlands (Met County)	3548.23	3305.89	3162.52	3091.92	3192.68	3417.49	3570.19	3387.14	3445.3	3458.12	3511.28	3594.13	3597.34	3682.93	3643.24	3691.98	3777.38	3777.28	3674.35	3557.09	3482.81	3400.9	3421.26	3373.85	3270.82	3206.73	3148.1	3120.48	3141.5	3286.09	3374.79	3396.94	3500.63	3618.92	3728.93	3722.61	3771.53	3837.04	3887	3772.85	3716.2	3694.71	3773.89	3682.74	3539.46	3458.87
			Greater Manchester	3755.56	3511.16	3377.76	3253.61	3418.84	3648.04	3719.21	3624.32	3627.81	3633.15	3673.61	3785.13	3753.2	3824.15	3867.18	3805.98	3973.46	3926.43	3819.43	3652.25	3520.3	3402.1	3416.58	3358.87	3290.48	3235.23	3121.86	3076.99	3117.86	3204.83	3391.01	3444.61	3580.16	3690.56	3782.05	3814.4	3889.46	3859.48	3887	3804.13	3738.1	3762.95	3788.11	3672.17	3571.13	3532.11
			Wales	3993.78	3747.35	3681.83	3503.9	3674.11	3990.25	4120.74	3953.63	3940.17	3915.24	3955.72	4056.1	4085.55	4171.37	4282.56	4193.76	4287.19	4200.38	4139.05	4034.81	3901.12	3803.06	3849.05	3806.03	3688.45	3542.07	3453.05	3377.16	3331.82	3463.64	3565.68	3595.24	3709.41	3796.11	3932.45	3853.8	3965.76	3926.71	3887	3722.53	3700.14	3670.91	3633.07	3549.24	3449.74	3276.56
			West Yorkshire	3449.54	3272.83	3156.99	3037.09	3243.25	3426.37	3565.99	3469.87	3416.76	3470.24	3469.75	3542.45	3575.85	3614.17	3672.46	3638.69	3753.54	3730.87	3655.08	3552.56	3474.06	3429.45	3408.13	3300.06	3289.59	3267.53	3127.42	3156.5	3168.7	3294.89	3409	3467.9	3592.73	3657.06	3817.01	3850.52	3907.83	3813.68	3887	3744.18	3723.6	3685.27	3711.52	3601.85	3499.57	3392.73
[truncated: 55 more columns]

## Sheet: TFR pivot
Total Fertility Rate (TFR)
Location	2008	2009	2010	2011	2012	2013	2014	2015	2016	2017	2018	2019	2020	2021	2022	2023
Abertawe Bro Morgannwg University Health Board						1.72	1.71	1.71	1.7
Adur	1.96	2.08	2.18	1.95	2.26	2.18	1.99	2.05	1.92	1.92	1.91	1.76	1.57	1.66	1.51	1.5
Allerdale	2.06	2.14	2.23	1.92	1.93	1.82	1.86	1.84	1.87	1.85	1.75	1.55	1.74	1.55	1.49
Alnwick	2.02	2.09	1.89
Amber Valley	1.85	1.9	2.04	1.88	1.89	1.84	1.78	1.69	1.76	1.67	1.67	1.56	1.43	1.63	1.56	1.5
Aneurin Bevan University Health Board						1.86	1.84	1.84	1.8
Arun	2.26	2.02	2.13	2.05	2.13	1.94	1.9	1.95	2	1.8	1.85	1.75	1.69	1.58	1.48	1.39
Ashfield	1.97	1.99	2.18	2.06	2.11	2.04	1.92	1.94	1.87	1.86	1.68	1.68	1.54	1.65	1.63	1.49
Ashford	2.34	2.29	2.29	2.07	2.23	2.02	2.02	2.09	2.1	2.1	1.9	1.81	1.87	1.7	1.72	1.59
Aylesbury Vale	1.88	2.08	2.07	2.09	2.12	1.9	1.94	1.98	1.87	1.88	1.73
Babergh	1.98	2.06	2.09	1.89	1.93	1.81	1.86	1.98	1.79	1.82	1.66	1.67	1.62	1.66	1.52	1.47
Barking and Dagenham	2.76	2.61	2.61	2.45	2.58	2.45	2.28	2.42	2.47	2.37	2.28	2.23	2.16	1.89	1.98	2
Barnet	2.07	2.01	2.1	1.89	1.9	1.74	1.75	1.77	1.78	1.77	1.76	1.71	1.67	1.6	1.59	1.57
Barnsley	2.04	2.08	2.12	2.11	2.07	1.94	1.91	1.92	1.92	1.83	1.74	1.76	1.64	1.63	1.64	1.57
Barrow-in-Furness	1.94	1.89	1.84	1.83	1.99	1.99	1.89	2.04	2.06	1.87	1.9	1.82	1.67	1.55	1.51
Basildon	2.1	2.03	2.02	2.03	2.16	2.07	2.05	2.06	2.05	2.04	1.98	1.98	1.84	1.89	1.67	1.69
Basingstoke and Deane	1.92	1.98	2.11	2.11	2.14	1.93	1.89	1.96	1.99	1.83	1.72	1.78	1.78	1.65	1.53	1.52
Bassetlaw	2	2.02	2.18	2.13	2.04	1.99	1.95	2.03	2.12	1.95	1.8	1.8	1.71	1.66	1.58	1.62
Bath and North East Somerset		1.6	1.69	1.71	1.77	1.74	1.59	1.65	1.63	1.55	1.48	1.43	1.4	1.47	1.33	1.27
Bedford	2.04	2.05	1.98	1.99	2.02	1.97	2.03	2.02	2.07	2.07	2.02	1.97	1.93	1.74	1.57	1.64
Bedfordshire	2.02
Berwick-upon-Tweed	1.49	1.42	1.42
Betsi Cadwaladr University Health Board						1.91	1.92	1.85	1.8
Bexley	2.08	2.08	2.04	2.08	1.99	1.88	1.88	1.91	1.83	1.81	1.75	1.7	1.59	1.66	1.62	1.51
Birmingham	2.19	2.14	2.11	2.09	2.12	2.08	2.01	1.99	2.04	1.9	1.83	1.78	1.74	1.68	1.66	1.62
Blaby	1.91	1.91	1.92	1.9	1.98	1.8	1.86	1.85	1.88	1.81	1.82	1.69	1.6	1.67	1.62	1.52
Blackburn with Darwen	2.57	2.55	2.54	2.29	2.26	2.25	2.25	2.18	2.25	2.04	2.1	2.01	1.96	1.87	1.8	1.78
Blackpool								2.03	2.09	2	1.98	1.94	1.85	1.65	1.75	1.64
Blackpool UA		2.18	2.24	2.05	2.09	2.03	2.17
Blackpool UA	2.15
Blaenau Gwent	2.02	1.9	1.9	1.79	0	1.81	1.72	1.69	1.63	1.65	1.59	1.67	1.52	1.58	1.6	1.6
Blyth Valley		1.88	1.84
Blyth Valley	1.84
Bolsover	2.08	1.93	2.06	2.01	2.09	1.96	1.81	1.96	1.77	1.71	1.78	1.68	1.66	1.58	1.57	1.49
Bolton	2.34	2.36	2.32	2.13	2.19	2.1	2.08	2.09	2.12	2.05	2	2.03	1.98	1.79	1.85	1.75
Boston	2.87	2.83	2.8	2.17	2.28	2.1	2.08	2.01	1.97	2.07	1.84	1.84	1.62	1.67	1.67	1.64
Bournemouth								1.61	1.54	1.58
Bournemouth UA	1.82	1.97	1.93	1.7	1.68	1.69	1.59
Bournemouth, Christchurch and Poole											1.59	1.48	1.56	1.41	1.29	1.2
Bracknell Forest								1.81	1.71	1.73	1.7	1.58	1.64	1.7	1.58	1.45
Bracknell Forest UA	1.89	1.86	1.93	1.98	1.93	1.81	1.85
Bradford	2.39	2.37	2.33	2.25	2.27	2.21	2.24	2.2	2.21	2.16	2.05	2.08	1.95	1.83	1.8	1.82
Braintree	2.07	2.17	2.25	1.98	2.02	1.88	1.86	1.83	1.97	1.94	1.86	1.82	1.6	1.7	1.71	1.53
Breckland	1.99	2.11	2.18	2.11	2.06	2.08	2.02	1.93	1.97	1.86	1.8	1.75	1.66	1.69	1.57	1.55
Brent	2.15	2.63	2.72	1.91	1.97	1.92	1.91	1.99	1.98	2.08	1.92	2.06	2.02	1.58	1.58	1.53
Brentwood	1.73	1.72	1.71	1.76	1.86	1.9	1.94	1.95	1.86	1.82	1.88	1.79	1.69	1.82	1.64	1.54
Bridgend	2.07	2	2.19	2.1	1.98	1.86	1.78	1.82	1.82	1.79	1.78	1.56	1.52	1.57	1.53	1.5
Bridgnorth	1.76
Bridgnorth		1.93	1.92
Brighton and Hove								1.36	1.3	1.26	1.18	1.12	1.07	1.1	1	0.98
Brighton and Hove UA	1.58	1.62	1.64	1.49	1.45	1.37	1.39
Bristol, City of								1.69	1.72	1.58	1.52	1.44	1.35	1.32	1.22	1.14
Bristol, City of UA	1.77	1.68	1.71	1.91	1.91	1.81	1.76
Broadland	1.79	1.88	1.82	1.86	1.96	1.74	1.75	1.84	1.75	1.74	1.74	1.55	1.41	1.56	1.51	1.45
Bromley		1.99	1.96	2.02	1.98	1.82	1.88	1.84	1.94	1.89	1.78	1.72	1.65	1.63	1.52	1.5
Bromley	1.98
Bromsgrove	1.88	1.82	1.96	1.88	1.94	1.81	1.88	1.82	1.85	1.8	1.82	1.71	1.68	1.61	1.68	1.45
Broxbourne	2.01	2.05	2.14	2.1	1.99	2.02	1.93	1.96	1.96	2.01	1.95	1.8	1.78	1.72	1.63	1.63
Broxtowe	1.61	1.62	1.67	1.89	1.88	1.8	1.76	1.73	1.72	1.54	1.57	1.46	1.35	1.39	1.29	1.27
Buckinghamshire	2.02										1.85	1.78	1.76	1.73	1.62	1.62
Buckinghamshire		2.03	2.1	2.03	2.04	1.91	1.93	1.95	1.92	1.88
Burnley		2.29	2.36	2.09	2.17	2.14	1.98	2.14	2.19	2.18	1.96	2.08	1.95	1.7	1.75	1.68
Burnley	2.38
Bury	2.14	2.16	2.29	2.17	2.14	2.08	1.98	2	2	1.87	1.85	1.82	1.74	1.68	1.61	1.65
Caerphilly	2.05	2	2.14	1.86	1.86	1.76	1.85	1.79	1.76	1.69	1.65	1.54	1.44	1.48	1.5	1.47
Calderdale	2.15	2.2	2.26	2.08	2.21	2	2.03	1.95	1.97	1.93	1.85	1.72	1.69	1.71	1.57	1.59
Cambridge	1.44	1.54	1.68	1.37	1.48	1.34	1.4	1.45	1.45	1.55	1.79	1.8	1.87	1.04	1	0.91
Cambridgeshire	1.84										1.71	1.69	1.64	1.44	1.37	1.31
Cambridgeshire		1.87	1.92	1.81	1.87	1.78	1.76	1.8	1.75	1.73
Camden	1.23	1.28	1.25	1.44	1.35	1.26	1.24	1.22	1.26	1.17	1.1	1.05	0.96	1.19	1.05	1
Cannock Chase	1.9	1.93	1.98	1.85	1.9	1.91	1.8	1.73	1.74	1.73	1.69	1.77	1.61	1.62	1.51	1.56
Canterbury	1.52	1.53	1.52	1.64	1.56	1.55	1.49	1.47	1.42	1.38	1.32	1.32	1.17	1.36	1.32	1.25
Caradon		1.99	1.98
Caradon	2.05
Cardiff		1.72	1.74	1.74	1.71	1.68	1.66	1.64	1.59	1.5	1.45	1.35	1.33	1.36	1.23	1.16
Cardiff	1.79
Cardiff and Vale University						1.71	1.68
Cardiff and Vale University Health Board								1.68	1.6
Carlisle	2.02	1.99	2.05	1.99	1.85	1.79	1.94	1.87	1.82	1.75	1.59	1.68	1.64	1.55	1.51
Carmarthenshire	2.01	1.9	2.02	1.92	1.97	1.79	1.79	1.85	1.86	1.81	1.77	1.64	1.62	1.51	1.54	1.58
Carrick	1.6	1.7	1.73
Castle Morpeth	1.98	1.58	1.89
Castle Point		1.79	1.98	1.84	1.9	1.78	1.88	1.85	1.85	1.86	1.76	1.69	1.6	1.75	1.68	1.51
Castle Point	1.78
Central Bedfordshire								1.91	1.86	1.82	1.86	1.82	1.7	1.78	1.69	1.72
Central Bedfordshire UA				2.11	2.04	1.95	1.92
Central Bedfordshire UA 9		2.01	2.06
Ceredigion	1.43	1.59	1.79	1.61	1.81	1.71	1.64	1.75	1.65	1.55	1.48	1.49	1.37	1.46	1.27	1.3
Charnwood	1.59	1.68	1.77	1.7	1.73	1.58	1.59	1.65	1.64	1.51	1.52	1.4	1.37	1.45	1.33	1.27
Chelmsford	1.77	1.79	1.76	1.85	1.84	1.71	1.8	1.72	1.86	1.76	1.73	1.61	1.57	1.66	1.53	1.4
Cheltenham	1.84	1.83	1.85	1.7	1.65	1.66	1.78	1.55	1.65	1.62	1.52	1.53	1.39	1.42	1.32	1.27
Cherwell	2.2	2.23	2.23	2.07	2.07	1.94	2.01	2.02	2.03	1.96	1.89	1.98	1.89	1.71	1.61	1.56
Cheshire	1.98
Cheshire East								1.94	1.93	1.93	1.83	1.82	1.72	1.65	1.58	1.48
Cheshire East UA				1.96	2.03	1.88	1.88
Cheshire East UA 5		2.02	2.05
Cheshire West and Chester								1.83	1.83	1.81	1.68	1.69	1.64	1.5	1.45	1.38
Cheshire West and Chester UA				1.9	1.89	1.83	1.82
Cheshire West and Chester UA 6		1.92	2.05
Chester	1.78	1.81	1.9
Chesterfield		1.93	2.13	2.03	1.96	1.81	1.85	1.77	1.73	1.7	1.65	1.61	1.54	1.6	1.51	1.5
Chesterfield	2.06
Chester-le-Street	1.91	1.89	1.93
Chichester	2.04	2.02	1.9	1.96	2	1.86	1.93	1.9	1.72	1.78	1.71	1.69	1.68	1.6	1.45	1.34
Chiltern	1.94	2.06	2.16	1.97	1.97	1.85	1.98	1.89	1.94	1.82	1.88
Chorley		2.05	2.02	2.04	1.93	1.83	1.88	1.91	1.83	1.77	1.62	1.58	1.53	1.58	1.51	1.39
Chorley	2.05
Christchurch		2.07	2.01	1.88	2	1.97	1.8	1.82	1.67	1.67
Christchurch	2.07
City of London							0.96	1	0.75	1.92	1.14	1.56	1.05	0.85	0.63	0.55
Colchester	1.52	1.76	1.7	1.83	1.94	1.83	1.81	1.78	1.72	1.67	1.58	1.52	1.44	1.53	1.47	1.46
Congleton	1.85
Congleton		1.88	1.86
Conwy	2.15	2.18	2.3	2.12	2.1	1.89	1.96	2	1.88	1.83	1.82	1.83	1.69	1.58	1.65	1.53
Copeland	1.96	1.95	2.06	2.02	2.11	1.97	1.8	1.92	1.92	1.78	1.64	1.58	1.63	1.61	1.47
Corby	2.53	2.71	2.7	2.22	2.2	2.06	1.98	2.16	2.15	2.04	1.86	1.97
Cornwall and Isles of Scilly	1.95							1.91						1.57	1.45	1.41
Cornwall and Isles of Scilly3									1.87
Cornwall and Isles of Scilly5										1.78	1.71
Cornwall and Isles of Scilly6													1.63
Cornwall and Isles of Scilly7												1.66
Cornwall UAand Isles of Scilly UA				2.04	2.01	1.97	1.92
Cornwall UAand Isles of Scilly UA10		1.98	2.01
Cotswold	1.9	1.9	1.94	1.76	1.86	1.81	1.73	1.88	1.88	1.86	1.79	1.8	1.62	1.63	1.57	1.5
County Durham								1.7	1.67	1.58	1.51	1.47	1.42	1.47	1.41	1.38
County Durham UA				1.87	1.83	1.72	1.71
County Durham UA 3		1.77	1.88
Coventry	2.03	1.99	1.99	2.04	1.97	1.81	1.78	1.69	1.65	1.57	1.47	1.4	1.31	1.56	1.52	1.48
Craven	1.87	2.05	1.87	2.03	1.84	1.84	1.78	1.9	1.74	1.85	1.84	1.61	1.58	1.49	1.54
Crawley		1.95	2.09	2.06	1.97	1.98	1.92	1.95	1.93	1.95	1.89	1.96	1.9	1.72	1.66	1.66
Crawley	2.03
Crewe and Nantwich	2.24
Crewe and Nantwich		2.13	2.2
Croydon		2.16	2.29	2.07	2.12	2	2.01	2.08	2.1	2.06	1.95	1.92	1.89	1.65	1.63	1.63
Croydon	2.17
Cumberland																1.45
Cumbria											1.69	1.65	1.63	1.54	1.46
Cumbria	1.99	2.01	2.03	1.9	1.9	1.84	1.83	1.86	1.86	1.78
Cwm Taf						1.8	1.79
Cwm Taf University Health Board								1.77	1.8
Dacorum		2.1	2.25	1.99	2.06	1.9	1.95	1.98	1.86	1.94	1.87	1.86	1.74	1.73	1.7	1.65
Dacorum	2.18
Darlington								1.94	1.83	1.79	1.75	1.62	1.68	1.61	1.57	1.57
Darlington UA	2.19	2.22	2.26	1.99	2.1	1.9	1.92
Dartford	1.98	2.01	2.01	2.11	2.21	1.98	2.02	1.96	1.94	2.03	2.06	1.93	2.02	1.91	1.81	1.61
Daventry	2.03	2.01	2.01	2.06	2.13	2.1	1.79	1.91	2	1.93	2.01	1.85
Denbighshire		2.1	2.17	2.23	2.14	2.05	2.25	2.16	2.09	2.01	1.88	2.02	1.79	1.82	1.72	1.6
Denbighshire	2.11
Derby								1.91	1.86	1.79	1.79	1.72	1.69	1.6	1.58	1.59
Derby UA	2.12	2.02	1.96	2.06	2.1	1.89	1.99
Derbyshire	1.94										1.64	1.59	1.51	1.6	1.55	1.47
Derbyshire		1.93	2.01	1.96	1.93	1.8	1.8	1.79	1.78	1.69
Derbyshire Dales	1.83	2.02	1.95	1.98	1.83	1.62	1.77	1.85	1.76	1.58	1.52	1.58	1.41	1.56	1.47	1.41
Derwentside	1.94
Derwentside		2.1	2.12
Devon	1.82										1.6	1.56	1.48	1.52	1.38	1.33
Devon		1.97	1.97	1.94	1.95	1.83	1.8	1.76	1.71	1.68
Doncaster	2.18	2.25	2.22	2.01	2	1.95	1.9	1.91	1.89	1.82	1.79	1.82	1.72	1.73	1.74	1.68
Dorset	2.16										1.72	1.68	1.59	1.57	1.49	1.36
Dorset		2.28	2.31	1.96	1.99	1.92	1.88	1.86	1.82	1.85
Dover	2.19	2.26	2.31	1.96	2.12	1.95	1.97	1.91	1.99	1.84	1.7	1.7	1.65	1.61	1.69	1.53
Dudley	2.01								1.98	1.91	1.82	1.76	1.76	1.69	1.7	1.63
Dudley		1.99	2.08	1.96	2.1	2.02	1.97	1.92
Durham	1.81
Durham		1.26	1.45
Ealing	2.14	2.14	2.26	1.97	2	1.88	1.94	1.9	1.97	1.96	1.87	1.95	1.89	1.48	1.5	1.48
Easington	1.96
Easington		1.85	2.1
EAST	2	2	2.03	1.99	2.02	1.92	1.92	1.92	1.91	1.86	1.81	1.77	1.69	1.65	1.58
East Cambridgeshire	2.13	2.03	2.16	2.13	2.09	1.94	1.97	2.02	1.92	1.84	1.69	1.69	1.58	1.61	1.63	1.52
East Devon	1.96	2.03	2.1	1.96	2.06	1.95	2.02	1.99	1.89	1.89	1.82	1.79	1.7	1.74	1.52	1.5
East Dorset	2.24	2	1.99	1.91	1.84	1.79	1.86	1.8	1.75	1.78
East Hampshire	2.17	2.21	2.22	2.01	2.08	1.86	1.95	1.83	1.82	1.94	1.8	1.79	1.74	1.66	1.56	1.49
East Hertfordshire	1.82	1.79	1.89	1.99	1.85	1.81	1.83	1.81	1.86	1.82	1.8	1.7	1.66	1.74	1.54	1.55
East Lindsey		2.11	2.27	2.07	2.09	2.03	1.95	1.98	1.93	1.95	1.83	1.76	1.68	1.66	1.59	1.46
East Lindsey	2.1
EAST MIDLANDS	1.94	1.92	1.97	1.94	1.95	1.84	1.84	1.84	1.82	1.75	1.67	1.63	1.55	1.54	1.49	1.44
East Northamptonshire	2.16	2.14	2.31	1.99	1.94	2.12	1.82	1.87	2.05	1.94	1.81	1.76
EAST OF ENGLAND																1.53
East Riding of Yorkshire								1.83	1.84	1.86	1.74	1.7	1.65	1.52	1.47	1.47
East Riding of Yorkshire UA		1.93	1.9	1.86	1.93	1.83	1.87
East Riding of Yorkshire UA	1.86
East Staffordshire	2.41	2.45	2.4	2.17	2.22	2.02	2.1	2.14	2.14	1.99	1.93	1.98	1.9	1.75	1.7	1.67
East Suffolk											1.73	1.7	1.55	1.55	1.53	1.5
East Sussex	2.08										1.78	1.68	1.62	1.59	1.54	1.48
East Sussex		2.09	2.17	2	2.01	1.95	1.89	1.85	1.91	1.78
Eastbourne	1.95	2.02	2	1.98	2	1.91	1.89	1.83	1.83	1.76	1.77	1.64	1.68	1.49	1.38	1.29
Eastleigh	1.86	1.97	1.94	1.94	1.98	1.88	1.9	1.83	1.8	1.73	1.7	1.71	1.57	1.64	1.59	1.43
Eden	2	2.08	2.04	1.71	1.81	1.86	1.66	1.64	1.72	1.69	1.67	1.7	1.6	1.51	1.4
Ellesmere Port & Neston	2.01
Ellesmere Port & Neston		1.91	2.12
Elmbridge	1.99	2.07	2.23	2.23	2.22	2.27	2.24	2.31	2.23	2.16	2.05	2.02	2.07	1.8	1.71	1.6
Elsewhere	0
Enfield		2.29	2.4	2	2.07	1.99	1.94	2.01	2.01	1.93	1.91	1.9	1.75	1.66	1.7	1.61
Enfield	2.38
ENGLAND		1.96	2	1.93	1.94	1.85	1.83	1.82	1.81	1.76	1.7	1.66	1.59	1.55	1.49	1.44
ENGLAND	1.97
ENGLAND AND WALES											1.7	1.65	1.58	1.55	1.49	1.44
ENGLAND AND WALES	1.97	1.96
ENGLAND, WALES AND ELSEWHERE											1.7	1.65		1.55	1.49	1.44
ENGLAND, WALES AND ELSEWHERE			2	1.93	1.94	1.85	1.83		1.81
ENGLAND, WALES AND ELSEWHERE4										1.76			1.58
Epping Forest	1.98	2.08	2.01	2.09	2.1	1.98	1.84	2	1.96	1.99	1.94	1.98	1.81	1.84	1.7	1.68
Epsom and Ewell	1.9	1.86	1.93	1.96	1.97	1.85	1.86	1.95	1.91	1.94	1.89	1.71	1.8	1.58	1.61	1.48
Erewash		1.8	1.94	1.89	1.96	1.82	1.85	1.85	1.73	1.69	1.58	1.48	1.46	1.44	1.49	1.32
Erewash	1.89
Essex	1.88										1.82	1.77	1.66	1.72	1.64	1.57
Essex		1.95	1.96	1.97	2.02	1.9	1.93	1.91	1.91	1.89
Exeter	1.42	1.59	1.56	1.67	1.61	1.51	1.46	1.4	1.34	1.41	1.26	1.25	1.21	1.27	1.16	1.07
Fareham		1.91	1.94	1.9	1.92	1.76	1.72	1.83	1.74	1.66	1.56	1.47	1.42	1.51	1.43	1.37
Fareham	2.03
Fenland		2.32	2.4	2.09	2.23	2.14	2.04	2.09	1.99	2.03	1.83	1.82	1.77	1.71	1.82	1.66
Fenland	2.18
Flintshire	1.98	2.06	2.17	1.94	1.93	1.89	1.84	1.79	1.8	1.84	1.76	1.58	1.56	1.62	1.58	1.5
Folkestone and Hythe											1.68	1.77	1.61	1.65	1.61	1.5
Forest Heath		2.21	2.15	2.32	2.31	2.08	2.31	2.22	2.31	2.09
Forest Heath	1.87
Forest of Dean	2.03	1.91	2.11	1.99	2.06	1.87	1.95	1.94	2.06	1.76	1.85	1.71	1.64	1.73	1.62	1.56
Former district of:
Former districts of:
Fylde	1.83	1.82	1.99	1.92	1.88	1.78	1.67	1.8	1.79	1.71	1.67	1.67	1.46	1.52	1.45	1.43
Gateshead	1.95	1.94	2	1.81	1.77	1.76	1.74	1.7	1.75	1.56	1.51	1.53	1.45	1.6	1.49	1.46
Gedling		1.85	1.9	1.83	1.88	1.89	1.83	1.9	1.82	1.69	1.6	1.54	1.53	1.5	1.44	1.49
Gedling	1.79
Gloucester	2.29	2.13	2.29	2.15	2.24	2.05	2.01	2.07	2.03	1.88	1.89	1.71	1.69	1.59	1.52	1.56
Gloucestershire	2.05										1.78	1.69	1.59	1.59	1.51	1.5
Gloucestershire		1.98	2.09	1.92	1.98	1.88	1.89	1.89	1.88	1.81
Gosport		2.1	2.13	2.02	2.03	1.85	1.85	1.94	1.81	1.83	1.68	1.64	1.72	1.62	1.62	1.5
Gosport	2.15
Gravesham	1.98	2.14	2.07	2.12	2.2	2.05	2.1	2.03	2.05	2.02	1.92	1.99	1.92	1.77	1.9	1.84
Great Yarmouth	2.24	2	2.17	2.01	2.09	2.02	1.97	1.97	1.99	1.95	1.98	1.83	1.78	1.57	1.61	1.57
Greater Manchester												1.71	1.64	1.61	1.57	1.49
Greater Manchester											1.75
Greater Manchester (Met County)	2.06	2.05	2.06	1.96	1.97	1.92	1.89	1.88	1.87	1.8
Greenwich	2.33	2.35	2.42	2.1	2.08	1.97	1.92	2	1.97	1.89	1.78	1.74	1.72	1.52	1.47	1.38
Guildford	1.73	1.74	1.71	1.78	1.76	1.63	1.61	1.58	1.59	1.46	1.47	1.35	1.3	1.51	1.41	1.36
Gwynedd		1.94	1.86	1.93	1.94	1.83	1.75	1.7	1.65	1.61	1.59	1.38	1.36	1.55	1.48	1.43
Gwynedd	1.85
Hackney							1.66	1.69	1.64	1.6	1.62	1.51	1.48	1.51	1.31	1.31
Hackney and City of London		2.09	2.12	1.74	1.76	1.69
Hackney plus City of London3	2.16
Halton								1.86	1.9	1.86	1.78	1.73	1.55	1.67	1.48	1.47
Halton UA	2.11	2.06	2.18	1.94	2.06	1.99	1.94
Hambleton	2.15	2.21	2.07	1.94	2.16	1.93	1.98	1.85	1.93	1.84	1.7	1.52	1.45	1.55	1.56
Hammersmith and Fulham		1.76	1.74	1.43	1.42	1.41	1.37	1.35	1.49	1.41	1.38	1.34	1.33	1.19	1.13	1.06
Hammersmith and Fulham	1.6
Hampshire	1.98										1.73	1.72	1.66	1.62	1.55	1.48
Hampshire		2.01	2.06	1.99	2.02	1.87	1.89	1.89	1.89	1.79
Harborough	1.95	2.06	2.11	1.74	1.9	1.78	1.88	1.99	1.78	1.76	1.72	1.73	1.56	1.74	1.52	1.58
Haringey	2.12	2.15	2.35	1.8	1.79	1.74	1.67	1.69	1.68	1.69	1.67	1.66	1.64	1.43	1.34	1.33
Harlow	2.27	2.21	2.12	2.2	2.35	2.1	2.31	2.05	2.15	2.05	1.99	2.01	1.93	1.79	1.79	1.65
Harrogate	1.92	2.01	1.94	1.96	1.94	1.79	1.82	1.95	1.98	1.78	1.72	1.67	1.64	1.59	1.39
Harrow	2.1	1.92	2.06	1.9	1.95	1.95	1.92	2.01	2.03	2.15	2.11	2.12	2.12	1.73	1.77	1.61
Hart	1.96	1.91	2.04	1.92	1.99	1.82	2.01	1.98	1.92	1.86	1.89	1.7	1.77	1.64	1.55	1.52
Hartlepool								1.87	1.81	1.74	1.79	1.64	1.62	1.62	1.54	1.58
Hartlepool UA	2.02	2.1	2.01	2.07	1.98	1.76	1.82
Hastings	2.22	2.2	2.2	2.14	2.14	2.16	1.93	1.98	1.99	1.86	1.91	1.84	1.71	1.64	1.68	1.53
Havant	2	2.15	2.16	2.05	2.1	1.92	1.87	1.96	1.96	1.84	1.68	1.76	1.6	1.68	1.65	1.62
Havering	1.97	1.85	1.91	1.91	1.88	1.9	1.93	1.95	1.98	1.91	1.83	1.75	1.71	1.64	1.65	1.65
Herefordshire, County of								1.76	1.79	1.73	1.66	1.62	1.46	1.61	1.57	1.53
Herefordshire, County of UA		2.13	2.26	1.93	1.98	1.89	1.77
Herefordshire, County of UA	2.03
Hertfordshire	2.01	1.97	2.04	2	1.98	1.9	1.87	1.89	1.86	1.83	1.79	1.74	1.67	1.68	1.56	1.52
Hertsmere	1.87	1.97	1.97	1.96	1.97	1.94	2.02	2.01	1.95	1.9	1.85	1.85	1.77	1.74	1.59	1.54
High Peak	1.97	1.93	1.96	2.01	1.88	1.74	1.77	1.68	1.78	1.78	1.61	1.62	1.46	1.55	1.5	1.43
Hillingdon	2.18	2.08	2.05	2.06	2.08	1.95	1.94	1.91	1.95	1.93	1.8	1.85	1.79	1.76	1.75	1.72
Hinckley and Bosworth	1.78	1.92	1.88	2	1.94	1.79	1.78	1.8	1.87	1.81	1.65	1.67	1.51	1.6	1.64	1.54
Horsham		2.08	2.03	1.88	1.86	1.88	1.81	1.85	1.89	1.8	1.75	1.74	1.63	1.76	1.56	1.53
Horsham	1.85
Hounslow	2.26	2.13	2.21	2.05	2.07	1.98	1.9	1.99	1.99	1.98	1.91	1.92	1.91	1.59	1.56	1.58
Huntingdonshire	1.99	2.07	2.15	2	2.1	1.93	1.91	1.97	1.9	1.79	1.75	1.79	1.71	1.68	1.49	1.48
Hyndburn	2.3	2.48	2.31	2.26	2.2	2.24	2.13	2.11	2.09	2.13	1.94	2.03	1.82	1.84	1.78	1.68
Hywel Dda						1.73	1.77
Hywel Dda University Health Board								1.81	1.8
Inner London		1.78	1.82	1.66	1.65	1.56	1.51	1.51	1.47	1.45	1.39	1.34	1.28	1.27	1.19	1.15
Inner London	1.77
Ipswich		1.94	2.08	2.02	2.08	1.93	1.94	2.06	2.11	1.88	1.85	1.91	1.72	1.66	1.59	1.56
Ipswich	2.07
Isle of Anglesey	2.14								2.04	1.88	1.94	1.62	1.68	1.72	1.65	1.41
Isle of Anglesey		2.17	2.34	2.12	2.29	2.09	2.08	1.92
Isle of Wight								1.98	1.74	1.87	1.65	1.6	1.55	1.52	1.46	1.38
Isle of Wight UA	1.91	1.83	2	1.97	2	1.94	1.99
Islington	1.49	1.54	1.53	1.42	1.39	1.29	1.29	1.29	1.3	1.29	1.2	1.16	1.11	1.16	1.06	1.01
Kennet	2.46
Kennet		2.43	2.69
Kensington and Chelsea		1.53	1.55	1.46	1.4	1.27	1.31	1.32	1.33	1.36	1.36	1.38	1.27	1.19	1.14	1.1
Kensington and Chelsea	1.35
Kent	2.04										1.82	1.76	1.7	1.71	1.68	1.56
Kent		2.07	2.1	2.01	2.05	1.91	1.92	1.91	1.9	1.89
Kerrier	2.04	2.11	2.09
Kettering	2.12	2.29	2.33	2.09	2.18	2.01	2.12	2.18	2.13	1.93	1.95	1.99
King’s Lynn and West Norfolk		2.25	2.37	2	2.18	2.1	2.09	2.08
King's Lynn and West Norfolk	2.13								2.03	1.97	1.88	1.9	1.8	1.6	1.62	1.53
Kingston upon Hull, City of								1.83	1.8	1.73	1.68	1.63	1.63	1.58	1.6	1.59
Kingston upon Hull, City of UA	1.83	1.73	1.78	1.97	1.99	1.9	1.82
Kingston upon Thames	1.7	1.69	1.66	1.75	1.74	1.55	1.63	1.66	1.55	1.59	1.5	1.44	1.38	1.44	1.35	1.24
Kirklees	2.17								1.92	1.87	1.79	1.78	1.72	1.72	1.67	1.52
Kirklees		2.17	2.14	2.1	2.06	2.03	1.96	1.92
Knowsley	2.01								1.94	2	1.95	1.87	1.7	1.79	1.71	1.61
Knowsley		1.92	1.9	2.04	2.03	1.86	1.93	1.96
Lambeth		1.8	1.81	1.56	1.56	1.46	1.43	1.44	1.31	1.35	1.23	1.21	1.14	1.13	1.1	1.09
Lambeth	1.85
Lancashire	1.99										1.7	1.69	1.6	1.61	1.55	1.47
Lancashire		2	2	1.94	1.93	1.87	1.86	1.85	1.85	1.79
Lancaster	1.49	1.59	1.62	1.78	1.78	1.68	1.7	1.61	1.62	1.51	1.57	1.46	1.37	1.44	1.42	1.4
Leeds	1.64	1.63	1.63	1.77	1.84	1.77	1.77	1.77	1.78	1.72	1.69	1.58	1.47	1.43	1.38	1.34
Leicester								1.87	1.86	1.74	1.63	1.67	1.62	1.46	1.5	1.51
Leicester UA		2	2.02	1.95	1.92	1.87	1.93
Leicester UA	2.13
Leicestershire	1.79										1.65	1.58	1.5	1.57	1.51	1.43
Leicestershire		1.83	1.9	1.83	1.87	1.72	1.75	1.76	1.77	1.7
Lewes	2.02	1.98	2.15	1.95	2.02	1.87	1.82	1.78	1.82	1.78	1.75	1.57	1.56	1.54	1.43	1.54
Lewisham	2.12	2.12	2.17	1.95	2	1.87	1.79	1.78	1.72	1.73	1.64	1.6	1.48	1.42	1.35	1.26
Lichfield	1.92	1.89	1.95	1.87	1.85	1.78	1.85	1.71	1.83	1.85	1.63	1.79	1.6	1.66	1.54	1.47
Lincoln		1.9	1.81	1.72	1.77	1.59	1.62	1.7	1.56	1.55	1.46	1.36	1.49	1.17	1.23	1.13
Lincoln	1.84
Lincolnshire		2.06	2.09	1.97	1.98	1.85	1.88	1.89	1.81	1.79	1.67	1.61	1.57	1.49	1.46	1.36
Lincolnshire	2.07
Liverpool	1.73	1.65	1.7	1.65	1.65	1.55	1.62	1.6	1.6	1.56	1.54	1.44	1.34	1.43	1.34	1.27
Local Health Boards (LHBs) in Wales
LONDON	1.95	1.95	2	1.84	1.84	1.74	1.71	1.73	1.72	1.7	1.63	1.6	1.54	1.44	1.39	1.35
Luton								2.13	2.18	2.16	2.09	2.18	2.25	1.89	1.96	2.01
Luton UA	2.45	2.39	2.33	2.19	2.22	2.14	2.12
Macclesfield	1.95	1.97	2.01
Maidstone	2	2.03	2.09	2.05	2.1	1.91	1.98	1.97	1.99	1.96	2	1.81	1.75	1.82	1.72	1.62
Maldon	1.84	1.97	2.07	1.92	1.92	1.88	1.8	1.97	1.8	1.96	1.75	1.67	1.7	1.71	1.64	1.6
Malvern Hills	2.03	2.1	2.21	1.94	1.98	1.78	1.79	1.69	1.71	1.82	1.61	1.53	1.47	1.52	1.48	1.56
Manchester	1.88	1.84	1.79	1.74	1.75	1.71	1.69	1.69	1.64	1.52	1.49	1.47	1.42	1.4	1.4	1.32
Mansfield	2.25	2.16	2.31	2.11	2.04	1.96	1.95	1.91	1.9	1.93	1.7	1.75	1.73	1.64	1.61	1.52
Medway								1.92	1.91	1.91	1.83	1.76	1.74	1.71	1.72	1.66
Medway UA	2.02	2.07	2.08	2	2.03	1.89	1.89
Melton	2.04	1.96	2.23	2.01	2.1	1.86	1.89	1.72	1.93	1.91	1.75	1.76	1.66	1.61	1.66	1.48
Mendip	2.1	2.22	2.26	2.05	2.1	1.88	2.01	2.08	1.91	1.84	1.87	1.86	1.61	1.73	1.59
Merseyside																1.37
Merseyside											1.65	1.58	1.48	1.52	1.45
Merseyside (Met County)	1.88	1.83	1.88	1.83	1.83	1.74	1.76	1.76	1.75	1.71
Merthyr Tydfil	2.28	2.05	2.11	1.95	1.96	1.7	1.89	1.9	1.82	1.82	1.73	1.64	1.54	1.62	1.62	1.53
Merton	1.87	1.9	1.93	1.98	1.94	1.87	1.86	1.93	1.86	1.84	1.8	1.77	1.71	1.49	1.4	1.39
Mid Bedfordshire	1.86
Mid Bedfordshire		1.87	1.98
Mid Devon	2.12	2.41	2.42	2.15	2.24	1.97	2.01	1.98	1.81	1.88	1.79	1.82	1.72	1.6	1.43	1.51
Mid Suffolk	2.06	2	2.12	2	1.97	1.84	1.87	1.8	1.67	1.64	1.61	1.58	1.56	1.6	1.62	1.54
Mid Sussex	2.13	2.09	2.19	1.87	1.89	1.84	1.84	1.91	1.92	1.83	1.73	1.69	1.73	1.72	1.7	1.65
Middlesbrough								2.01	1.98	2.01	1.94	1.8	1.81	1.74	1.74	1.69
Middlesbrough UA	1.99	2.01	2.12	2.09	2.17	2.03	2.09
Milton Keynes								2.1	1.98	1.9	1.9	1.83	1.84	1.61	1.49	1.51
Milton Keynes UA	2.33	2.32	2.36	2.13	2.12	2.12	1.98
Mole Valley	1.98	2.07	2.06	1.92	1.95	1.88	1.86	1.91	1.85	1.85	1.84	1.82	1.7	1.7	1.67	1.54
Monmouthshire	2.23	2.04	2.2	1.82	1.92	1.87	1.8	1.84	1.74	1.66	1.6	1.51	1.55	1.57	1.57	1.5
Neath Port Talbot		2	2.05	1.92	1.83	1.8	1.78	1.79	1.82	1.76	1.72	1.53	1.48	1.47	1.54	1.42
Neath Port Talbot	1.95
New Forest	1.94	1.97	2.07	1.89	2.04	1.78	1.84	1.74	1.79	1.72	1.72	1.56	1.56	1.59	1.53	1.35
Newark and Sherwood	1.94	2.09	2.11	1.98	2.11	1.9	1.94	1.92	1.84	1.8	1.73	1.61	1.7	1.71	1.51	1.51
Newcastle upon Tyne	1.64	1.63	1.64	1.63	1.62	1.6	1.53	1.55	1.56	1.49	1.44	1.37	1.33	1.32	1.32	1.27
Newcastle-under-Lyme	1.58	1.55	1.61	1.71	1.68	1.54	1.68	1.58	1.48	1.46	1.37	1.31	1.35	1.46	1.42	1.31
Newham	2.7	2.96	3.18	2.2	2.21	2.14	2.05	2.08	1.99	1.96	1.88	1.83	1.85	1.61	1.65	1.6
Newport		2.26	2.26	1.99	1.96	2.01	1.94	2.03	1.94	1.99	1.86	1.9	1.72	1.7	1.73	1.63
Newport	2.29
Norfolk		1.86	1.89	1.9	1.97	1.86	1.83	1.8	1.79	1.71	1.66	1.58	1.49	1.47	1.43	1.38
Norfolk	1.85
Normal residence outside
Normal residence outside England and Wales		0	0
North Cornwall	2.12
North Cornwall		2.09	2.23
North Devon	2.21	2.37	2.41	2.24	2.12	2.03	2	1.85	2.01	1.9	1.78	1.74	1.65	1.61	1.5	1.5
North Dorset		3.01	3.07	2.02	2.11	1.99	1.92	1.91	1.93	1.87
North Dorset	2.26
NORTH EAST	1.85	1.81	1.85	1.85	1.83	1.75	1.72	1.71	1.72	1.64	1.58	1.52	1.47	1.52	1.47	1.43
North East Derbyshire	1.81	1.89	1.86	1.94	1.86	1.65	1.72	1.73	1.85	1.66	1.53	1.68	1.53	1.65	1.6	1.48
North East Lincolnshire								1.96	1.95	1.87	1.8	1.81	1.7	1.62	1.62	1.56
North East Lincolnshire UA	2.03	2.07	2.06	2.05	2.01	1.96	1.97
North Hertfordshire	1.96	2.03	2.1	2.06	2.06	1.97	1.87	1.9	1.82	1.85	1.75	1.84	1.72	1.66	1.55	1.43
North Kesteven	1.89	1.9	1.8	2.03	1.98	1.88	1.9	1.94	1.85	1.73	1.64	1.55	1.52	1.46	1.36	1.36
North Lincolnshire								1.92	1.82	1.73	1.73	1.68	1.63	1.67	1.64	1.64
North Lincolnshire UA	2.14	2.21	2.17	1.93	2	1.87	1.77
North Norfolk	1.98	1.99	2.13	1.99	1.92	1.95	1.82	1.79	1.81	1.71	1.61	1.55	1.36	1.43	1.42	1.36
North Northamptonshire														1.65	1.62	1.56
North Northamptonshire5													1.78
North Shropshire	2.17
North Shropshire		2.15	2.25
North Somerset								1.99	1.94	1.83	1.82	1.78	1.68	1.71	1.51	1.5
North Somerset UA		2.08	2.16	2.13	2.16	2.01	1.98
North Somerset UA	2.04
North Tyneside	1.9	1.89	1.89	1.87	1.82	1.77	1.8	1.77	1.8	1.77	1.72	1.67	1.57	1.54	1.45	1.39
North Warwickshire	1.82	1.81	2.01	1.9	2.01	2.01	1.69	1.95	1.78	1.91	1.76	1.62	1.55	1.74	1.68	1.54
NORTH WEST	2.01										1.73	1.69	1.61	1.59	1.53	1.46
NORTH WEST		2	2.03	1.93	1.94	1.88	1.86	1.86	1.85	1.79
North West Leicestershire	2.04	2.03	2.09	1.89	1.92	1.78	1.78	1.83	1.77	1.71	1.71	1.63	1.57	1.57	1.53	1.4
North Wiltshire	2.19
North Wiltshire		2.21	2.3
North Yorkshire	2.01										1.76	1.68	1.62	1.61	1.54	1.48
North Yorkshire		2.03	1.97	1.99	1.97	1.84	1.9	1.93	1.96	1.82
Northampton	2.18	2.06	2.14	2.06	2.1	2.01	2	2.01	2.02	2.01	1.95	1.96
Northamptonshire	2.14	2.14	2.21	2.09	2.11	2.03	1.97	2.03	2.03	1.97	1.92	1.91
Northumberland	1.92							1.75	1.74	1.68	1.61	1.54	1.48	1.59	1.51	1.49
Northumberland UA				1.77	1.89	1.7	1.68
Northumberland UA 4		1.87	1.88
Norwich		1.51	1.45	1.68	1.76	1.6	1.52	1.46	1.46	1.35	1.34	1.31	1.21	1.14	1.12	1.09
Norwich	1.55
Nottingham								1.72	1.68	1.61	1.5	1.47	1.38	1.35	1.31	1.3
Nottingham UA	1.64	1.59	1.6	1.78	1.76	1.71	1.7
Nottinghamshire	1.88										1.67	1.62	1.56	1.58	1.5	1.46
Nottinghamshire		1.91	1.99	1.97	1.98	1.9	1.86	1.87	1.84	1.78
Nuneaton and Bedworth	2.2	2	2.26	2.06	2	2	1.94	2.02	2.01	1.88	1.92	1.89	1.82	1.74	1.68	1.64
Oadby and Wigston		1.63	1.77	1.85	1.92	1.76	1.79	1.79	1.87	1.85	1.76	1.58	1.52	1.54	1.56	1.48
Oadby and Wigston	1.72
Oldham	2.36								2.18	2.17	2.07	2.03	1.95	1.93	1.94	1.85
Oldham		2.45	2.41	2.2	2.22	2.2	2.19	2.21
Oswestry	1.84
Oswestry		2.01	1.99
Outer London		2.13	2.19	2.01	2.03	1.93	1.92	1.96	1.96	1.95	1.87	1.87	1.81	1.63	1.61	1.57
Outer London	2.15
Oxford	1.52	1.55	1.57	1.63	1.54	1.48	1.41	1.48	1.43	1.46	1.57	1.58	1.61	1.05	1.06	1.07
Oxfordshire	1.9	1.9	1.96	1.91	1.84	1.77	1.75	1.78	1.76	1.7	1.71	1.7	1.64	1.48	1.42	1.38
Pembrokeshire	2.09	2.2	2.25	2.08	2.08	1.81	1.96	1.9	1.81	1.79	1.68	1.68	1.6	1.59	1.55	1.49
Pendle	2.39	2.49	2.5	2.21	2.23	2.18	2.26	2.18	2.12	2.11	2.04	2.1	1.97	1.91	1.87	1.9
Penwith and Isles of Scilly		2.02	1.94
Penwith plus Isles of Scilly3	1.86
Peterborough								2.34	2.26	2.26	2.15	2.13	2.12	1.72	1.71	1.69
Peterborough UA	2.66	2.46	2.64	2.3	2.43	2.37	2.34
Plymouth								1.76	1.62	1.6	1.56	1.55	1.45	1.39	1.3	1.25
Plymouth UA	1.82	1.82	1.83	1.84	1.9	1.76	1.73
Poole								1.8	1.81	1.79
Poole UA	2.09	2.08	2.26	2.03	1.93	1.88	1.88
Portsmouth								1.7	1.61	1.51	1.49	1.46	1.43	1.37	1.35	1.36
Portsmouth UA	1.59	1.54	1.55	1.71	1.78	1.76	1.71
Powys	2.17	2.2	2.14	2	1.95	2.02	1.9	1.86	1.99	1.91	1.88	1.74	1.68	1.66	1.58	1.51
Powys Teaching						2.02	1.9
Powys Teaching Health Board								1.86	2
Preston		2	2.03	1.85	1.81	1.87	1.86	1.87	1.9	1.82	1.71	1.73	1.71	1.66	1.53	1.45
Preston	2.02
Purbeck		1.83	1.87	1.98	1.95	1.93	1.97	1.85	1.67	1.97
Purbeck	1.88
Reading								1.86	1.87	1.84	1.71	1.71	1.78	1.39	1.43	1.34
Reading UA	2.08	2.01	2.07	1.89	1.98	1.89	1.87
Redbridge	2.06	2.04	2.13	2.06	2.11	1.97	1.99	2.02	2.04	2.05	2.02	2.03	2.01	1.8	1.82	1.77
Redcar and Cleveland								1.82	1.84	1.83	1.75	1.72	1.5	1.68	1.69	1.58
Redcar and Cleveland UA	1.92	1.9	1.99	2.14	2.03	1.98	1.82
Redditch	2.19	2.17	2.28	2.02	2.16	1.91	1.99	1.96	1.95	1.84	1.81	1.89	1.76	1.69	1.58	1.62
Reigate and Banstead	1.96	1.98	2.09	2.06	2.05	1.97	2	1.9	1.93	1.88	1.86	1.88	1.85	1.74	1.59	1.5
Restormel	2.07
Restormel		2.1	2.17
Rhondda Cynon Taf									1.78	1.66	1.6	1.56	1.46	1.49	1.51	1.38
Rhondda Cynon Taff								1.74
Rhondda, Cynon, Taff	1.89
Rhondda‚ Cynon‚ Taff		1.92	1.97	1.99	1.83	1.83	1.77
Ribble Valley	1.76	1.92	1.77	1.63	1.75	1.56	1.67	1.57	1.75	1.72	1.63	1.65	1.55	1.57	1.47	1.37
Richmond upon Thames	1.95	1.84	1.93	1.9	1.88	1.8	1.68	1.74	1.72	1.73	1.64	1.59	1.51	1.58	1.4	1.3
Richmondshire	1.99	2	1.89	2.03	1.99	1.89	2	2.13	2.14	1.91	2.01	1.63	1.62	1.76	1.54
Rochdale	2.33	2.38	2.38	2.13	2.13	2.16	2.02	2.05	2.16	2.06	1.97	1.97	1.88	1.83	1.83	1.76
Rochford	1.73	1.97	2.03	1.9	1.81	1.64	1.83	1.74	1.7	1.87	1.59	1.73	1.61	1.72	1.66	1.58
Rossendale	2.18	2.18	2.14	2.07	2.03	1.97	2	1.84	1.97	1.82	1.81	1.71	1.64	1.71	1.68	1.5
Rother	2.09	2.24	2.21	2.05	2.05	1.94	1.88	1.77	1.98	1.85	1.75	1.78	1.61	1.54	1.63	1.44
Rotherham	2.12								1.96	1.92	1.82	1.75	1.69	1.69	1.68	1.62
Rotherham		2.03	2.12	1.96	2.08	1.99	1.95	1.94
Rugby	2.31	2.35	2.4	2.06	2.04	2.02	2.05	2.05	2.01	1.84	1.87	1.78	1.7	1.62	1.52	1.48
Runnymede	1.54	1.57	1.54	1.88	1.82	1.71	1.74	1.68	1.64	1.53	1.62	1.42	1.38	1.6	1.56	1.46
Rushcliffe	1.71	1.75	1.68	1.78	1.74	1.72	1.63	1.65	1.6	1.65	1.59	1.5	1.42	1.5	1.44	1.39
Rushmoor	2.02	2.06	2.05	2.04	1.94	1.91	1.98	1.93	2.05	1.86	2.02	1.92	1.92	1.64	1.64	1.57
Rutland								2.05	2.01	1.95	1.84	1.65	1.55	1.45	1.54	1.5
Rutland UA	2.28	2.57	2.43	1.78	1.95	2.04	2.06
Ryedale		1.75	1.79	2.09	1.91	1.73	1.97	2	1.8	1.68	1.59	1.76	1.57	1.53	1.5
Ryedale	1.76
Salford		2	2.14	1.97	1.97	1.92	1.89	1.87	1.93	1.82	1.8	1.73	1.64	1.56	1.5	1.36
Salford	2.03
Salisbury	2.26	2.22	2.32
Sandwell	2.41								2.12	2.1	2.03	1.98	1.97	1.79	1.85	1.85
Sandwell		2.36	2.41	2.27	2.34	2.18	2.1	2.15
Scarborough	2.08	2.05	1.88	1.99	1.91	1.78	1.9	1.81	1.97	1.86	1.74	1.79	1.72	1.59	1.59
Sedgefield	2.16
Sedgefield		1.98	2.21
Sedgemoor	2.04	2.28	2.35	2.07	2.1	2.05	2.05	2.05	2.05	1.93	1.68	1.82	1.71	1.7	1.64
Sefton	1.84	1.97	1.99	1.86	1.86	1.9	1.86	1.86	1.88	1.81	1.7	1.71	1.59	1.56	1.53	1.39
Selby	2.21	1.98	2.19	1.97	1.96	1.9	1.96	1.94	2	1.81	1.81	1.72	1.66	1.71	1.69
Sevenoaks	2.01	2.06	2.23	2.12	2.17	1.92	2.01	2.05	1.97	1.93	1.95	1.87	1.8	1.88	1.79	1.61
Sheffield	1.76	1.68	1.62	1.71	1.73	1.64	1.64	1.62	1.58	1.55	1.42	1.38	1.32	1.44	1.39	1.34
Shepway		2.24	2.21	2.03	2.11	1.85	1.89	1.82	1.83	1.84
Shepway	2.24
Shrewsbury and Atcham	2.1
Shrewsbury and Atcham		2.18	2.18
Shropshire	2.01							1.8	1.89	1.75	1.7	1.61	1.58	1.57	1.53	1.44
Shropshire UA				1.82	1.85	1.82	1.81
Shropshire UA 7		2.12	2.1
Slough								2.23	2.29	2.27	2.26	2.23	2.3	1.74	1.92	1.93
Slough UA	2.7	2.49	2.43	2.28	2.23	2.16	2.18
Solihull	1.83	1.86	1.95	2.05	1.96	1.91	1.92	1.92	1.95	1.9	1.78	1.78	1.61	1.59	1.53	1.5
Somerset	2.11	2.2	2.23	2.07	2.05	1.98	1.99	2	1.95	1.89	1.83	1.8	1.72	1.64	1.56	1.53
Somerset UA	1.55
Somerset West and Taunton											1.84	1.7	1.7	1.56	1.54
South Bedfordshire	2.16
South Bedfordshire		2.16	2.15
South Bucks	1.91	1.82	1.95	1.96	2.01	1.92	1.89	1.92	1.92	1.73	1.86
South Cambridgeshire	2.17	2.11	2.04	2	1.96	1.99	1.9	1.95	1.88	1.79	1.85	1.74	1.77	1.66	1.56	1.55
South Derbyshire	2.05	2.15	2.1	1.97	1.93	1.89	1.8	1.87	1.86	1.7	1.75	1.6	1.58	1.74	1.67	1.55
SOUTH EAST	1.96	1.97	2.01	1.96	1.97	1.86	1.86	1.86	1.84	1.79	1.74	1.69	1.65	1.6	1.53	1.47
South Gloucestershire								1.85	1.77	1.8	1.75	1.65	1.59	1.54	1.45	1.4
South Gloucestershire UA	1.94	1.86	1.93	1.95	1.97	1.84	1.88
South Hams	1.88	1.94	1.95	2.09	1.91	1.8	1.96	1.88	1.69	1.71	1.65	1.72	1.45	1.53	1.38	1.34
South Holland	2.32	2.27	2.28	1.94	2.03	1.91	1.97	1.94	1.93	1.96	1.83	1.78	1.66	1.7	1.64	1.51
South Kesteven	2.06	2.05	2.14	2.04	1.91	1.86	1.99	1.99	1.85	1.82	1.67	1.71	1.67	1.54	1.49	1.36
South Lakeland	1.91	2.04	1.95	1.8	1.75	1.7	1.72	1.77	1.77	1.69	1.65	1.6	1.5	1.46	1.32
South Norfolk	1.92	2.05	2.06	1.96	2.06	1.91	2.01	1.95	1.95	1.83	1.71	1.63	1.58	1.61	1.53	1.46
South Northamptonshire		1.79	1.88	2.01	1.96	1.83	1.83	1.93	1.76	1.85	1.85	1.69
South Northamptonshire	1.76
South Oxfordshire		2.11	2.24	2.15	2.01	2.07	2.04	2.08	2.1	1.97	1.9	1.87	1.76	1.69	1.58	1.57
South Oxfordshire	2.15
South Ribble		1.96	1.9	1.97	1.93	1.78	1.89	1.9	1.95	1.71	1.65	1.59	1.53	1.56	1.49	1.43
South Ribble	1.99
South Shropshire	2.05
South Shropshire		2.28	2
South Somerset	2.23	2.19	2.23	2.11	2.05	2.11	1.99	2	1.99	1.95	1.89	1.85	1.81	1.61	1.5
South Staffordshire	1.66	1.68	1.78	1.74	1.76	1.74	1.68	1.69	1.78	1.74	1.69	1.49	1.54	1.69	1.63	1.42
South Tyneside	1.77	1.72	1.8	1.84	1.85	1.78	1.74	1.81	1.85	1.71	1.65	1.58	1.56	1.61	1.6	1.55
SOUTH WEST	1.94	1.94	1.99	1.95	1.96	1.87	1.85	1.82	1.79	1.73	1.66	1.61	1.54	1.51	1.4	1.35
South Yorkshire											1.57					1.46
South Yorkshire												1.55	1.47	1.55	1.52
South Yorkshire (Met County)	1.92	1.88	1.86	1.85	1.87	1.78	1.76	1.74	1.72	1.67
Southampton								1.64	1.56	1.59	1.53	1.48	1.42	1.4	1.29	1.2
Southampton UA	1.63	1.57	1.63	1.83	1.74	1.66	1.67
Southend-on-Sea								1.99	2.04	1.97	1.84	1.84	1.78	1.61	1.62	1.55
Southend-on-Sea UA	2.18	2.25	2.12	2.01	2.09	2.01	1.97
Southwark	1.9	1.78	1.89	1.77	1.72	1.58	1.55	1.51	1.47	1.44	1.37	1.33	1.18	1.16	1.11	1.06
Spelthorne	2.02	1.96	2.08	1.99	1.95	2.09	1.97	2.02	2.14	1.92	1.98	2	1.84	1.71	1.6	1.66
St Albans	2.31	2.09	2.1	2.03	2	1.98	1.86	1.9	1.91	1.78	1.83	1.74	1.64	1.7	1.54	1.59
St Edmundsbury	2.27	2.17	2.26	2	1.91	1.89	1.86	1.9	1.84	1.78
St Helens	1.99
St. Helens		1.94	2.01	1.97	2.01	1.93	1.83	1.83	1.83	1.87	1.78	1.61	1.63	1.58	1.6	1.51
Stafford	2.04	1.93	1.92	1.78	1.84	1.71	1.68	1.72	1.76	1.65	1.73	1.69	1.49	1.59	1.53	1.41
Staffordshire	1.93										1.67	1.65	1.57	1.62	1.55	1.47
Staffordshire		1.92	1.94	1.86	1.88	1.77	1.79	1.75	1.78	1.72
Staffordshire Moorlands	1.95	1.97	1.93	1.84	1.85	1.7	1.79	1.69	1.77	1.68	1.64	1.56	1.52	1.54	1.43	1.47
Stevenage	2.1	2.13	2.18	2.08	2.14	1.93	1.93	1.91	2	1.86	1.89	1.8	1.67	1.73	1.58	1.46
Stockport	1.98	2	2.05	1.98	2.09	2.01	1.96	1.93	1.93	1.85	1.84	1.68	1.71	1.68	1.53	1.51
Stockton-on-Tees								1.82	1.85	1.73	1.73	1.77	1.65	1.55	1.57	1.57
Stockton-on-Tees UA	2	2.03	2.04	1.97	1.98	1.94	1.85
Stoke-on-Trent								1.98	2.04	1.92	1.93	1.9	1.82	1.69	1.76	1.68
Stoke-on-Trent UA		2.22	2.22	2.22	2.18	2.05	2.12
Stoke-on-Trent UA	2.34
Stratford-on-Avon		1.81	2.03	1.89	1.92	1.84	1.8	1.92	1.92	1.84	1.75	1.69	1.71	1.68	1.56	1.52
Stratford-on-Avon	2
Stroud	2.07	2.13	2.26	1.93	2.06	1.93	1.8	1.99	1.84	1.8	1.78	1.66	1.56	1.57	1.51	1.5
Suffolk		2.04	2.07	2.04	2.03	1.91	1.96	1.98	1.95	1.84	1.78	1.75	1.66	1.61	1.58	1.52
Suffolk	2.04
Suffolk Coastal	1.87	2.03	1.88	2.01	1.9	1.77	1.97	2.01	1.93	1.88
Sunderland	1.79	1.69	1.7	1.85	1.75	1.7	1.62	1.62	1.67	1.63	1.54	1.46	1.46	1.55	1.5	1.5
Surrey	1.91	1.94	1.98	1.96	1.99	1.9	1.89	1.91	1.9	1.81	1.8	1.73	1.7	1.67	1.57	1.52
Surrey Heath		2.01	1.99	1.92	1.9	1.92	1.89	1.98	1.83	1.77	1.63	1.71	1.65	1.64	1.56	1.56
Surrey Heath	2.06
Sutton	1.93	2.01	1.93	1.99	1.93	1.85	1.93	1.9	1.88	1.84	1.74	1.8	1.69	1.59	1.54	1.49
Swale	2.18	2.2	2.33	2.09	2.17	2.04	2.13	2.04	2.11	2.09	1.97	1.94	1.76	1.78	1.75	1.7
Swansea		1.75	1.88	1.78	1.79	1.62	1.65	1.65	1.6	1.51	1.5	1.41	1.26	1.37	1.34	1.33
Swansea	1.88
Swindon								1.97	2.01	1.98	1.81	1.87	1.82	1.61	1.52	1.5
Swindon UA	2.18	2.02	2.17	2.04	2.1	1.99	2
Tameside	2.11	2.26	2.26	2.1	2.15	2.04	2.08	2	1.99	1.97	1.9	1.9	1.7	1.63	1.6	1.55
Tamworth	2.07	2.11	2.11	1.95	1.96	1.86	1.81	1.83	1.89	1.83	1.8	1.78	1.69	1.71	1.67	1.49
Tandridge	2.03	2.21	2.13	1.93	2.07	1.88	1.87	2.01	1.96	1.84	1.99	1.77	1.78	1.96	1.64	1.7
Taunton Deane	2.05	2.14	2.13	2.04	1.99	1.83	1.96	1.91	1.87	1.85
Teesdale	2.01
Teesdale		2.05	1.75
Teignbridge	1.88	2.08	2.04	1.98	2.05	2.02	1.9	1.88	1.83	1.78	1.8	1.72	1.58	1.62	1.5	1.42
Telford and Wrekin								1.93	1.93	1.89	1.85	1.8	1.77	1.65	1.62	1.55
Telford and Wrekin UA	2.15	2.28	2.22	2.17	2.1	2.06	1.92
Tendring	1.92	2.05	2.09	2.2	2.18	2.11	2.14	2.09	1.99	2.04	1.94	1.8	1.77	1.7	1.75	1.59
Test Valley	1.97	2.09	2.12	2.09	2.11	1.97	2.02	2.06	2.12	1.86	1.79	1.97	1.68	1.69	1.6	1.56
Tewkesbury	2.12	1.94	2.1	2.05	2.09	1.99	2.14	2.02	1.97	2.05	1.94	1.82	1.66	1.68	1.6	1.65
Thanet	2.24	2.25	2.22	2.23	2.15	2.08	2.01	2.13	2	2.06	1.96	1.84	1.84	1.67	1.71	1.59
The Vale of Glamorgan	2.04	2.05	2.02	2.05	1.94	1.94	1.79
Three Rivers		1.9	2.02	1.89	1.95	1.83	1.83	1.89	1.88	1.74	1.74	1.71	1.76	1.62	1.47	1.41
Three Rivers	1.91
Thurrock								2.12	2.12	2.06	1.98	1.99	1.86	1.78	1.69	1.67
Thurrock UA	2.24	2.07	2.11	2.09	2.16	2.04	2.02
Tonbridge and Malling	1.93	2.07	2.09	1.96	2.07	2.03	2.02	1.9	1.95	2	1.96	1.83	1.76	1.75	1.66	1.51
Torbay								2.05	1.97	2	1.83	1.84	1.64	1.54	1.4	1.34
Torbay UA	2.11	2.12	2.08	2.2	2.15	2.16	2.12
Torfaen		2.04	2.04	1.96	2.02	1.85	1.78	1.76	1.76	1.78	1.65	1.64	1.46	1.61	1.62	1.57
Torfaen	1.95
Torridge	2	2.11	2.16	2.11	2.21	2.06	1.83	1.99	2.04	1.8	1.82	1.61	1.69	1.63	1.63	1.59
Tower Hamlets	1.75	1.65	1.69	1.6	1.62	1.5	1.46	1.4	1.39	1.39	1.3	1.26	1.26	1.22	1.11	1.11
Trafford	2.11	2.09	2.13	1.96	2	1.92	1.85	1.92	1.91	1.83	1.79	1.72	1.61	1.58	1.46	1.44
Tunbridge Wells	2.38	2.28	2.47	2.01	1.96	1.89	1.8	1.93	1.8	1.84	1.81	1.75	1.71	1.71	1.63	1.64
Tyne and Wear												1.45	1.4	1.47	1.41	1.37
Tyne and Wear											1.51
Tyne and Wear (Met County)	1.76	1.71	1.73	1.76	1.71	1.67	1.63	1.63	1.66	1.57
Tynedale	1.96	1.9	1.85
Usual residence outside England and Wales				0	0	0	0	0		0	0	0	0	0	0
Usual residence outside England and Wales4									0
Uttlesford	2.21	1.96	2.34	1.99	2.08	1.85	2.04	1.97	1.99	1.79	2	1.79	1.59	1.69	1.64	1.67
Vale of Glamorgan								1.91	1.88	1.88	1.79	1.6	1.56	1.57	1.55	1.46
Vale of White Horse	2.16	2.06	2.29	2.13	2.06	1.93	1.96	1.94	1.96	1.83	1.86	1.86	1.68	1.69	1.72	1.56
Vale Royal	2.05
Vale Royal		2.13	2.24
Wakefield	2.06	2.05	2.07	2.02	2.05	1.95	1.91	1.91	1.93	1.88	1.82	1.78	1.72	1.68	1.58	1.51
WALES	1.96	1.93	1.98	1.9	1.88	1.8	1.78	1.77	1.74	1.69	1.63	1.54	1.47	1.5	1.46	1.39
Walsall		2.32	2.3	2.16	2.18	2.11	2.1	2.09	2.06	2.11	2	1.98	1.82	1.87	1.86	1.78
Walsall	2.28
Waltham Forest	2.55	2.55	2.71	2.14	2.15	2.08	2.03	2.02	2.02	2.05	1.95	1.98	1.87	1.66	1.66	1.63
Wandsworth	1.63	1.63	1.66	1.6	1.59	1.5	1.47	1.44	1.4	1.32	1.31	1.24	1.2	1.21	1.1	1.14
Wansbeck	2.05	2.06	2.07
Warrington								1.88	1.8	1.67	1.72	1.67	1.56	1.48	1.49	1.43
Warrington UA	2.07	2.04	2.13	1.91	1.97	1.87	1.85
Warwick		1.63	1.6	1.67	1.76	1.7	1.7	1.65	1.63	1.72	1.66	1.65	1.55	1.39	1.31	1.35
Warwick	1.65
Warwickshire		1.87	1.99	1.89	1.91	1.87	1.82	1.88	1.83	1.79	1.76	1.7	1.63	1.6	1.51	1.48
Warwickshire	1.95
Watford		2	2.09	2.03	2.05	1.95	1.86	1.92	1.94	1.9	1.87	1.84	1.81	1.65	1.61	1.6
Watford	2.16
Waveney		1.98	2.01	2.11	2.14	2.03	2	1.89	1.96	1.85
Waveney	2.1
Waverley	1.95	2.05	2.08	1.91	2.1	1.92	1.91	2.05	2	1.93	1.92	1.85	1.74	1.74	1.55	1.54
Wealden		2.1	2.34	1.92	1.88	1.86	1.9	1.84	1.94	1.7	1.74	1.62	1.57	1.68	1.6	1.59
Wealden	2.11
Wear Valley	2.2
Wear Valley		2.14	2.19
Wellingborough	2.18	2.31	2.37	2.31	2.3	2.18	2.12	2.18	2.13	2.08	1.96	2.06
Welwyn Hatfield	1.74	1.64	1.7	1.81	1.77	1.68	1.67	1.64	1.61	1.57	1.51	1.41	1.34	1.54	1.41	1.35
West Berkshire								1.97	2.04	1.95	1.82	1.77	1.78	1.61	1.6	1.52
West Berkshire UA		2.23	2.31	2.16	2.11	1.94	2.09
West Berkshire UA	2.23
West Devon	2.22	2.34	2.3	1.83	2.05	1.94	1.91	1.89	1.96	1.79	1.69	1.55	1.62	1.65	1.59	1.43
West Dorset	2.24	2.45	2.56	1.98	2.01	1.89	1.89	1.8	1.82	1.83
West Lancashire	2.04	1.92	1.97	1.84	1.92	1.9	1.68	1.77	1.65	1.67	1.57	1.59	1.5	1.54	1.51	1.34
West Lindsey		1.98	2.09	2.05	2.11	1.9	2.01	1.97	1.92	1.83	1.79	1.64	1.63	1.54	1.54	1.45
West Lindsey	1.96
West Midlands	2.08	2.06	2.09	2.02	2.04	1.96	1.92	1.9	1.91	1.83	1.76	1.72	1.65	1.65	1.62	1.65
West Midlands											1.79	1.74	1.68	1.69	1.68
West Midlands (Met County)	2.14	2.11	2.11	2.09	2.1	2.03	1.98	1.95	1.96	1.88
West Northamptonshire														1.63	1.56	1.57
West Northamptonshire5													1.81
West Oxfordshire	2.3	2.25	2.31	2.13	2.13	2.02	1.93	1.96	1.89	1.71	1.75	1.72	1.7	1.65	1.54	1.57
West Somerset	2.16	2.1	2.1	2	1.91	1.88	1.84	1.89	1.71	1.69
West Suffolk											1.95	1.8	1.8	1.65	1.63	1.53
West Sussex	2.06	2.04	2.06	1.97	1.98	1.9	1.88	1.92	1.88	1.83	1.8	1.76	1.71	1.65	1.54	1.49
West Wiltshire	2.25
West Wiltshire		2.08	2.4
West Yorkshire											1.79					1.5
West Yorkshire												1.73	1.64	1.61	1.55
West Yorkshire (Met County)	1.96	1.95	1.94	1.98	2.02	1.94	1.93	1.91	1.91	1.85
Westminster	1.2	1.16	1.17	1.43	1.37	1.25	1.2	1.22	1.2	1.18	1.16	1.06	0.97	1.1	1.02	1
Westmorland and Furness																1.39
Weymouth and Portland	2.2	2.37	2.47	1.95	2.03	2.01	1.87	2.02	2	2
Wigan	2.07	2.06	2.1	2	1.87	1.87	1.83	1.81	1.79	1.84	1.72	1.68	1.61	1.66	1.61	1.51
Wiltshire	2.26							1.98	2.03	1.86	1.84	1.84	1.73	1.59	1.58	1.52
Wiltshire UA				2.11	2.08	1.99	2.06
Wiltshire UA 11		2.2	2.39
Winchester	1.86	1.87	1.96	1.85	1.8	1.88	1.85	1.79	1.79	1.69	1.58	1.64	1.55	1.57	1.44	1.44
Windsor and Maidenhead								1.76	1.94	1.81	1.75	1.72	1.6	1.61	1.46	1.43
Windsor and Maidenhead UA	1.88	1.94	2	1.88	1.98	1.83	1.8
Wirral	2.15	2.09	2.16	2.04	2.05	1.92	1.92	1.94	1.88	1.84	1.76	1.71	1.6	1.61	1.53	1.47
Woking	2.12	2.17	2.28	2.05	2.19	1.92	2.04	2.04	2.14	1.99	2.04	1.96	2.05	1.57	1.61	1.55
Wokingham								1.86	1.93	1.85	1.75	1.72	1.63	1.62	1.5	1.49
Wokingham UA		1.75	1.84	1.96	2.05	1.87	1.88
Wokingham UA	1.79
Wolverhampton	2.11	2.07	2.15	2.14	2.06	2.01	2.02	1.96	2.01	2.01	1.89	1.87	1.86	1.8	1.85	1.87
Worcester	1.94	2.07	2.03	1.85	1.99	1.86	1.65	1.79	1.67	1.63	1.57	1.62	1.46	1.36	1.35	1.32
Worcestershire	1.99										1.72	1.69	1.62	1.57	1.52	1.46
Worcestershire		2.02	2.1	1.93	2.03	1.88	1.83	1.86	1.86	1.79
Worthing	2.05	2.05	1.95	1.98	1.87	1.77	1.82	1.89	1.74	1.78	1.8	1.7	1.64	1.44	1.32	1.31
Wrexham		2.08	2.07	2.05	2.09	1.93	1.93	1.81	1.81	2	1.84	1.83	1.73	1.58	1.58	1.54
Wrexham	2.19
Wychavon	2.01	2.02	2.1	1.94	2.04	1.88	1.8	1.87	1.97	1.93	1.75	1.74	1.73	1.71	1.61	1.5
Wycombe		2.05	2.17	2.02	1.99	1.95	1.92	1.97	1.95	1.97	2
Wycombe	2.27
Wyre	1.82	1.83	1.74	1.92	1.83	1.79	1.88	1.81	1.79	1.8	1.63	1.65	1.62	1.5	1.4	1.42
Wyre Forest	1.91	1.97	2.15	1.96	2.1	2.08	1.99	2.06	2.1	1.87	1.83	1.67	1.62	1.54	1.48	1.47
York								1.44	1.37	1.34	1.29	1.21	1.2	1.19	1.15	1.04
York UA		1.47	1.41	1.49	1.5	1.47	1.45
York UA	1.49
YORKSHIRE AND THE HUMBER	1.93	1.91	1.89	1.92	1.94	1.86	1.85	1.83	1.82	1.76	1.69	1.64	1.56	1.57	1.52	1.47
Grand Total	2.87	3.01	3.18	2.45	2.58	2.45	2.34	2.42	2.47	2.37	2.28	2.23	2.3	1.96	1.98	2.01

## Sheet: Raw Data 2008 to 2023
									Births in England and Wales: summary tables - Office for National Statistics
Year	Area of usual residence Code	Area of usual residence Name	Number of live births	Total Fertility Rate (TFR)	Crude Birth Rate (CBR)	General Fertility Rate (GFR)		2023	Births in England and Wales: birth registrations - Office for National Statistics
2015	E06000001	Hartlepool	1080	1.87
2016	E06000001	Hartlepool	1051	1.81				2008 to 2022	Births in England and Wales: summary tables - Office for National Statistics
2017	E06000001	Hartlepool	1006	1.74
2018	E06000001	Hartlepool	1032	1.79
2019	E06000001	Hartlepool	938	1.64
2020	E06000001	Hartlepool	931	1.62
2021	E06000001	Hartlepool	932	1.62
2022	E06000001	Hartlepool	891	1.54
2023	E06000001	Hartlepool	931	1.58	9.8	52.9
2015	E06000002	Middlesbrough	1925	2.01
2016	E06000002	Middlesbrough	1908	1.98
2017	E06000002	Middlesbrough	1939	2.01
2018	E06000002	Middlesbrough	1868	1.94
2019	E06000002	Middlesbrough	1755	1.8
2020	E06000002	Middlesbrough	1754	1.81
2021	E06000002	Middlesbrough	1729	1.74
2022	E06000002	Middlesbrough	1785	1.74
2023	E06000002	Middlesbrough	1830	1.69	12	59.2
2015	E06000003	Redcar and Cleveland	1431	1.82
2016	E06000003	Redcar and Cleveland	1433	1.84
2017	E06000003	Redcar and Cleveland	1436	1.83
2018	E06000003	Redcar and Cleveland	1366	1.75
2019	E06000003	Redcar and Cleveland	1346	1.72
2020	E06000003	Redcar and Cleveland	1164	1.5
2021	E06000003	Redcar and Cleveland	1281	1.68
2022	E06000003	Redcar and Cleveland	1276	1.69
2023	E06000003	Redcar and Cleveland	1195	1.58	8.7	52.2
2015	E06000004	Stockton-on-Tees	2274	1.82
2016	E06000004	Stockton-on-Tees	2298	1.85
2017	E06000004	Stockton-on-Tees	2144	1.73
2018	E06000004	Stockton-on-Tees	2112	1.73
2019	E06000004	Stockton-on-Tees	2090	1.77
2020	E06000004	Stockton-on-Tees	1923	1.65
2021	E06000004	Stockton-on-Tees	1871	1.55
2022	E06000004	Stockton-on-Tees	1901	1.57
2023	E06000004	Stockton-on-Tees	1920	1.57	9.5	51.6
2015	E06000005	Darlington	1217	1.94
2016	E06000005	Darlington	1154	1.83
2017	E06000005	Darlington	1137	1.79
2018	E06000005	Darlington	1112	1.75
2019	E06000005	Darlington	1026	1.62
2020	E06000005	Darlington	1067	1.68
2021	E06000005	Darlington	1047	1.61
2022	E06000005	Darlington	1032	1.57
2023	E06000005	Darlington	1040	1.57	9.4	52.2
2015	E06000006	Halton	1489	1.86
2016	E06000006	Halton	1503	1.9
2017	E06000006	Halton	1482	1.86
2018	E06000006	Halton	1422	1.78
2019	E06000006	Halton	1394	1.73
2020	E06000006	Halton	1256	1.55
2021	E06000006	Halton	1355	1.67
2022	E06000006	Halton	1193	1.48
2023	E06000006	Halton	1180	1.47	9.1	48.8
2015	E06000007	Warrington	2395	1.88
2016	E06000007	Warrington	2297	1.8
2017	E06000007	Warrington	2143	1.67
2018	E06000007	Warrington	2174	1.72
2019	E06000007	Warrington	2100	1.67
2020	E06000007	Warrington	1945	1.56
2021	E06000007	Warrington	1932	1.48
2022	E06000007	Warrington	1914	1.49
2023	E06000007	Warrington	1800	1.43	8.5	47.9
2015	E06000008	Blackburn with Darwen	2115	2.18
2016	E06000008	Blackburn with Darwen	2156	2.25
2017	E06000008	Blackburn with Darwen	2008	2.04
2018	E06000008	Blackburn with Darwen	2033	2.1
2019	E06000008	Blackburn with Darwen	1955	2.01
2020	E06000008	Blackburn with Darwen	1893	1.96
2021	E06000008	Blackburn with Darwen	1945	1.87
2022	E06000008	Blackburn with Darwen	1856	1.8
2023	E06000008	Blackburn with Darwen	1869	1.78	11.9	58.3
2015	E06000009	Blackpool	1665	2.03
2016	E06000009	Blackpool	1700	2.09
2017	E06000009	Blackpool	1643	2
2018	E06000009	Blackpool	1617	1.98
2019	E06000009	Blackpool	1570	1.94
2020	E06000009	Blackpool	1480	1.85
2021	E06000009	Blackpool	1423	1.65
2022	E06000009	Blackpool	1499	1.75
2023	E06000009	Blackpool	1402	1.64	9.8	55.4
2015	E06000010	Kingston upon Hull, City of	3579	1.83
2016	E06000010	Kingston upon Hull, City of	3550	1.8
2017	E06000010	Kingston upon Hull, City of	3430	1.73
2018	E06000010	Kingston upon Hull, City of	3300	1.68
2019	E06000010	Kingston upon Hull, City of	3175	1.63
2020	E06000010	Kingston upon Hull, City of	3123	1.63
2021	E06000010	Kingston upon Hull, City of	3079	1.58
2022	E06000010	Kingston upon Hull, City of	3109	1.6
2023	E06000010	Kingston upon Hull, City of	3108	1.59	11.4	55.2
2015	E06000011	East Riding of Yorkshire	2900	1.83
2016	E06000011	East Riding of Yorkshire	2869	1.84
2017	E06000011	East Riding of Yorkshire	2901	1.86
2018	E06000011	East Riding of Yorkshire	2730	1.74
2019	E06000011	East Riding of Yorkshire	2671	1.7
2020	E06000011	East Riding of Yorkshire	2605	1.65
2021	E06000011	East Riding of Yorkshire	2618	1.52
2022	E06000011	East Riding of Yorkshire	2566	1.47
2023	E06000011	East Riding of Yorkshire	2591	1.47	7.4	48.7
2015	E06000012	North East Lincolnshire	1918	1.96
2016	E06000012	North East Lincolnshire	1861	1.95
2017	E06000012	North East Lincolnshire	1791	1.87
2018	E06000012	North East Lincolnshire	1705	1.8
2019	E06000012	North East Lincolnshire	1669	1.81
2020	E06000012	North East Lincolnshire	1573	1.7
2021	E06000012	North East Lincolnshire	1501	1.62
2022	E06000012	North East Lincolnshire	1487	1.62
2023	E06000012	North East Lincolnshire	1427	1.56	9	51.6
2015	E06000013	North Lincolnshire	1872	1.92
2016	E06000013	North Lincolnshire	1773	1.82
2017	E06000013	North Lincolnshire	1667	1.73
2018	E06000013	North Lincolnshire	1673	1.73
2019	E06000013	North Lincolnshire	1600	1.68
2020	E06000013	North Lincolnshire	1558	1.63
2021	E06000013	North Lincolnshire	1598	1.67
2022	E06000013	North Lincolnshire	1549	1.64
2023	E06000013	North Lincolnshire	1501	1.64	8.8	53
2015	E06000014	York	2023	1.44
2016	E06000014	York	1936	1.37
2017	E06000014	York	1858	1.34
2018	E06000014	York	1813	1.29
2019	E06000014	York	1703	1.21
2020	E06000014	York	1686	1.2
2021	E06000014	York	1619	1.19
2022	E06000014	York	1573	1.15
2023	E06000014	York	1465	1.04	7.1	30.9
2015	E06000015	Derby	3389	1.91
2016	E06000015	Derby	3294	1.86
2017	E06000015	Derby	3184	1.79
2018	E06000015	Derby	3174	1.79
2019	E06000015	Derby	3009	1.72
2020	E06000015	Derby	2908	1.69
2021	E06000015	Derby	2896	1.6
2022	E06000015	Derby	2864	1.58
2023	E06000015	Derby	2911	1.59	10.9	54
2015	E06000016	Leicester	5156	1.87
2016	E06000016	Leicester	5150	1.86
2017	E06000016	Leicester	4916	1.74
2018	E06000016	Leicester	4611	1.63
2019	E06000016	Leicester	4622	1.67
2020	E06000016	Leicester	4458	1.62
2021	E06000016	Leicester	4172	1.46
2022	E06000016	Leicester	4376	1.5
2023	E06000016	Leicester	4492	1.51	11.8	50.9
2015	E06000017	Rutland	340	2.05
2016	E06000017	Rutland	336	2.01
2017	E06000017	Rutland	335	1.95
2018	E06000017	Rutland	326	1.84
2019	E06000017	Rutland	280	1.65
2020	E06000017	Rutland	268	1.55
2021	E06000017	Rutland	274	1.45
2022	E06000017	Rutland	274	1.54
2023	E06000017	Rutland	261	1.5	6.4	44.3
2015	E06000018	Nottingham	4308	1.72
2016	E06000018	Nottingham	4297	1.68
2017	E06000018	Nottingham	4178	1.61
2018	E06000018	Nottingham	3846	1.5
2019	E06000018	Nottingham	3781	1.47
2020	E06000018	Nottingham	3503	1.38
2021	E06000018	Nottingham	3458	1.35
2022	E06000018	Nottingham	3404	1.31
2023	E06000018	Nottingham	3370	1.3	10.2	39.3
2015	E06000019	Herefordshire, County of	1733	1.76
2016	E06000019	Herefordshire, County of	1767	1.79
2017	E06000019	Herefordshire, County of	1738	1.73
2018	E06000019	Herefordshire, County of	1683	1.66
2019	E06000019	Herefordshire, County of	1645	1.62
2020	E06000019	Herefordshire, County of	1495	1.46
2021	E06000019	Herefordshire, County of	1586	1.61
2022	E06000019	Herefordshire, County of	1521	1.57
2023	E06000019	Herefordshire, County of	1498	1.53	7.9	51.6
2015	E06000020	Telford and Wrekin	2075	1.93
2016	E06000020	Telford and Wrekin	2079	1.93
2017	E06000020	Telford and Wrekin	2079	1.89
2018	E06000020	Telford and Wrekin	2054	1.85
2019	E06000020	Telford and Wrekin	2021	1.8
2020	E06000020	Telford and Wrekin	2003	1.77
2021	E06000020	Telford and Wrekin	1984	1.65
2022	E06000020	Telford and Wrekin	1991	1.62
2023	E06000020	Telford and Wrekin	1924	1.55	10	52.1
2015	E06000021	Stoke-on-Trent	3391	1.98
2016	E06000021	Stoke-on-Trent	3499	2.04
2017	E06000021	Stoke-on-Trent	3293	1.92
2018	E06000021	Stoke-on-Trent	3314	1.93
2019	E06000021	Stoke-on-Trent	3256	1.9
2020	E06000021	Stoke-on-Trent	3109	1.82
2021	E06000021	Stoke-on-Trent	2967	1.69
2022	E06000021	Stoke-on-Trent	3059	1.76
2023	E06000021	Stoke-on-Trent	2948	1.68	11.2	57
2015	E06000022	Bath and North East Somerset	1808	1.65
2016	E06000022	Bath and North East Somerset	1799	1.63
2017	E06000022	Bath and North East Somerset	1704	1.55
2018	E06000022	Bath and North East Somerset	1678	1.48
2019	E06000022	Bath and North East Somerset	1680	1.43
2020	E06000022	Bath and North East Somerset	1690	1.4
2021	E06000022	Bath and North East Somerset	1777	1.47
2022	E06000022	Bath and North East Somerset	1633	1.33
2023	E06000022	Bath and North East Somerset	1581	1.27	7.9	37.5
2015	E06000023	Bristol, City of	6263	1.69
2016	E06000023	Bristol, City of	6400	1.72
2017	E06000023	Bristol, City of	5960	1.58
2018	E06000023	Bristol, City of	5820	1.52
2019	E06000023	Bristol, City of	5557	1.44
2020	E06000023	Bristol, City of	5270	1.35
2021	E06000023	Bristol, City of	5430	1.32
2022	E06000023	Bristol, City of	5048	1.22
2023	E06000023	Bristol, City of	4771	1.14	9.9	38.8
2015	E06000024	North Somerset	2234	1.99
2016	E06000024	North Somerset	2188	1.94
2017	E06000024	North Somerset	2060	1.83
2018	E06000024	North Somerset	2073	1.82
2019	E06000024	North Somerset	2023	1.78
2020	E06000024	North Somerset	1910	1.68
2021	E06000024	North Somerset	2071	1.71
2022	E06000024	North Somerset	1842	1.51
2023	E06000024	North Somerset	1836	1.5	8.3	50.1
2015	E06000025	South Gloucestershire	3161	1.85
2016	E06000025	South Gloucestershire	3090	1.77
2017	E06000025	South Gloucestershire	3191	1.8
2018	E06000025	South Gloucestershire	3196	1.75
2019	E06000025	South Gloucestershire	3068	1.65
2020	E06000025	South Gloucestershire	3002	1.59
2021	E06000025	South Gloucestershire	3055	1.54
2022	E06000025	South Gloucestershire	2925	1.45
2023	E06000025	South Gloucestershire	2907	1.4	9.7	49.6
2015	E06000026	Plymouth	3160	1.76
2016	E06000026	Plymouth	2912	1.62
2017	E06000026	Plymouth	2832	1.6
2018	E06000026	Plymouth	2754	1.56
2019	E06000026	Plymouth	2683	1.55
2020	E06000026	Plymouth	2497	1.45
2021	E06000026	Plymouth	2556	1.39
2022	E06000026	Plymouth	2409	1.3
2023	E06000026	Plymouth	2341	1.25	8.7	42.1
2015	E06000027	Torbay	1380	2.05
2016	E06000027	Torbay	1314	1.97
2017	E06000027	Torbay	1339	2
2018	E06000027	Torbay	1220	1.83
2019	E06000027	Torbay	1220	1.84
2020	E06000027	Torbay	1074	1.64
2021	E06000027	Torbay	1114	1.54
2022	E06000027	Torbay	1010	1.4
2023	E06000027	Torbay	960	1.34	6.9	44.5
2015	E06000028	Bournemouth	2264	1.61
2016	E06000028	Bournemouth	2180	1.54
2017	E06000028	Bournemouth	2130	1.58
2015	E06000029	Poole	1568	1.8
2016	E06000029	Poole	1593	1.81
2017	E06000029	Poole	1538	1.79
2015	E06000030	Swindon	2847	1.97
2016	E06000030	Swindon	2848	2.01
2017	E06000030	Swindon	2840	1.98
2018	E06000030	Swindon	2591	1.81
2019	E06000030	Swindon	2632	1.87
2020	E06000030	Swindon	2519	1.82
2021	E06000030	Swindon	2580	1.61
2022	E06000030	Swindon	2391	1.52
2023	E06000030	Swindon	2371	1.5	9.9	51.2
2015	E06000031	Peterborough	3170	2.34
2016	E06000031	Peterborough	3076	2.26
2017	E06000031	Peterborough	3072	2.26
2018	E06000031	Peterborough	2851	2.15
2019	E06000031	Peterborough	2779	2.13
2020	E06000031	Peterborough	2719	2.12
2021	E06000031	Peterborough	2668	1.72
2022	E06000031	Peterborough	2618	1.71
2023	E06000031	Peterborough	2531	1.69	11.5	55.7
2015	E06000032	Luton	3553	2.13
2016	E06000032	Luton	3608	2.18
2017	E06000032	Luton	3432	2.16
2018	E06000032	Luton	3239	2.09
2019	E06000032	Luton	3256	2.18
2020	E06000032	Luton	3287	2.25
2021	E06000032	Luton	3233	1.89
2022	E06000032	Luton	3304	1.96
2023	E06000032	Luton	3464	2.01	15	69.1
2015	E06000033	Southend-on-Sea	2233	1.99
2016	E06000033	Southend-on-Sea	2260	2.04
2017	E06000033	Southend-on-Sea	2220	1.97
2018	E06000033	Southend-on-Sea	2059	1.84
2019	E06000033	Southend-on-Sea	2044	1.84
2020	E06000033	Southend-on-Sea	1936	1.78
2021	E06000033	Southend-on-Sea	1875	1.61
2022	E06000033	Southend-on-Sea	1871	1.62
2023	E06000033	Southend-on-Sea	1790	1.55	9.8	52.9
2015	E06000034	Thurrock	2505	2.12
2016	E06000034	Thurrock	2498	2.12
2017	E06000034	Thurrock	2479	2.06
2018	E06000034	Thurrock	2417	1.98
2019	E06000034	Thurrock	2464	1.99
2020	E06000034	Thurrock	2290	1.86
2021	E06000034	Thurrock	2314	1.78
2022	E06000034	Thurrock	2191	1.69
2023	E06000034	Thurrock	2152	1.67	12.1	57.2
2015	E06000035	Medway	3609	1.92
2016	E06000035	Medway	3657	1.91
2017	E06000035	Medway	3601	1.91
2018	E06000035	Medway	3475	1.83
2019	E06000035	Medway	3330	1.76
2020	E06000035	Medway	3265	1.74
2021	E06000035	Medway	3272	1.71
2022	E06000035	Medway	3293	1.72
2023	E06000035	Medway	3243	1.66	11.3	56.5
2015	E06000036	Bracknell Forest	1488	1.81
2016	E06000036	Bracknell Forest	1397	1.71
2017	E06000036	Bracknell Forest	1413	1.73
2018	E06000036	Bracknell Forest	1406	1.7
2019	E06000036	Bracknell Forest	1304	1.58
2020	E06000036	Bracknell Forest	1366	1.64
2021	E06000036	Bracknell Forest	1495	1.7
2022	E06000036	Bracknell Forest	1409	1.58
2023	E06000036	Bracknell Forest	1287	1.45	10	50
2015	E06000037	West Berkshire	1721	1.97
2016	E06000037	West Berkshire	1764	2.04
2017	E06000037	West Berkshire	1708	1.95
2018	E06000037	West Berkshire	1586	1.82
2019	E06000037	West Berkshire	1521	1.77
2020	E06000037	West Berkshire	1506	1.78
2021	E06000037	West Berkshire	1507	1.61
2022	E06000037	West Berkshire	1490	1.6
2023	E06000037	West Berkshire	1435	1.52	8.8	50.5
2015	E06000038	Reading	2521	1.86
2016	E06000038	Reading	2494	1.87
2017	E06000038	Reading	2411	1.84
2018	E06000038	Reading	2179	1.71
2019	E06000038	Reading	2104	1.71
2020	E06000038	Reading	2092	1.78
2021	E06000038	Reading	2026	1.39
2022	E06000038	Reading	2077	1.43
2023	E06000038	Reading	1975	1.34	11.1	46.8
2015	E06000039	Slough	2590	2.23
2016	E06000039	Slough	2628	2.29
2017	E06000039	Slough	2529	2.27
2018	E06000039	Slough	2449	2.26
2019	E06000039	Slough	2336	2.23
2020	E06000039	Slough	2315	2.3
2021	E06000039	Slough	2116	1.74
2022	E06000039	Slough	2293	1.92
2023	E06000039	Slough	2255	1.93	14	62.5
2015	E06000040	Windsor and Maidenhead	1617	1.76
2016	E06000040	Windsor and Maidenhead	1757	1.94
2017	E06000040	Windsor and Maidenhead	1657	1.81
2018	E06000040	Windsor and Maidenhead	1574	1.75
2019	E06000040	Windsor and Maidenhead	1515	1.72
2020	E06000040	Windsor and Maidenhead	1407	1.6
2021	E06000040	Windsor and Maidenhead	1526	1.61
2022	E06000040	Windsor and Maidenhead	1356	1.46
2023	E06000040	Windsor and Maidenhead	1333	1.43	8.6	48.4
2015	E06000041	Wokingham	1787	1.86
2016	E06000041	Wokingham	1809	1.93
2017	E06000041	Wokingham	1788	1.85
2018	E06000041	Wokingham	1718	1.75
2019	E06000041	Wokingham	1705	1.72
2020	E06000041	Wokingham	1669	1.63
2021	E06000041	Wokingham	1821	1.62
2022	E06000041	Wokingham	1672	1.5
2023	E06000041	Wokingham	1668	1.49	9.1	49.1
2015	E06000042	Milton Keynes	3882	2.1
2016	E06000042	Milton Keynes	3649	1.98
2017	E06000042	Milton Keynes	3504	1.9
2018	E06000042	Milton Keynes	3451	1.9
2019	E06000042	Milton Keynes	3273	1.83
2020	E06000042	Milton Keynes	3219	1.84
2021	E06000042	Milton Keynes	3329	1.61
2022	E06000042	Milton Keynes	3073	1.49
2023	E06000042	Milton Keynes	3170	1.51	10.6	51.6
2015	E06000043	Brighton and Hove	2952	1.36
2016	E06000043	Brighton and Hove	2850	1.3
2017	E06000043	Brighton and Hove	2704	1.26
2018	E06000043	Brighton and Hove	2521	1.18
2019	E06000043	Brighton and Hove	2395	1.12
2020	E06000043	Brighton and Hove	2272	1.07
2021	E06000043	Brighton and Hove	2304	1.1
2022	E06000043	Brighton and Hove	2099	1
2023	E06000043	Brighton and Hove	2061	0.98	7.4	31.2
2015	E06000044	Portsmouth	2686	1.7
2016	E06000044	Portsmouth	2592	1.61
2017	E06000044	Portsmouth	2414	1.51
2018	E06000044	Portsmouth	2375	1.49
2019	E06000044	Portsmouth	2316	1.46
2020	E06000044	Portsmouth	2254	1.43
2021	E06000044	Portsmouth	2176	1.37
2022	E06000044	Portsmouth	2140	1.35
2023	E06000044	Portsmouth	2147	1.36	10.2	46
2015	E06000045	Southampton	3305	1.64
2016	E06000045	Southampton	3194	1.56
2017	E06000045	Southampton	3152	1.59
2018	E06000045	Southampton	3017	1.53
2019	E06000045	Southampton	2899	1.48
2020	E06000045	Southampton	2791	1.42
2021	E06000045	Southampton	2803	1.4
2022	E06000045	Southampton	2660	1.29
2023	E06000045	Southampton	2541	1.2	9.9	41.1
2015	E06000046	Isle of Wight	1296	1.98
2016	E06000046	Isle of Wight	1142	1.74
2017	E06000046	Isle of Wight	1230	1.87
2018	E06000046	Isle of Wight	1080	1.65
2019	E06000046	Isle of Wight	1036	1.6
2020	E06000046	Isle of Wight	1009	1.55
2021	E06000046	Isle of Wight	1028	1.52
2022	E06000046	Isle of Wight	970	1.46
2023	E06000046	Isle of Wight	919	1.38	6.5	45.4
2015	E06000047	County Durham	5355	1.7
2016	E06000047	County Durham	5304	1.67
2017	E06000047	County Durham	5033	1.58
2018	E06000047	County Durham	4868	1.51
2019	E06000047	County Durham	4766	1.47
2020	E06000047	County Durham	4668	1.42
2021	E06000047	County Durham	4592	1.47
2022	E06000047	County Durham	4505	1.41
2023	E06000047	County Durham	4498	1.38	8.5	45.6
2015	E06000049	Cheshire East	3848	1.94
2016	E06000049	Cheshire East	3822	1.93
2017	E06000049	Cheshire East	3833	1.93
2018	E06000049	Cheshire East	3642	1.83
2019	E06000049	Cheshire East	3655	1.82
2020	E06000049	Cheshire East	3462	1.72
2021	E06000049	Cheshire East	3806	1.65
2022	E06000049	Cheshire East	3717	1.58
2023	E06000049	Cheshire East	3542	1.48	8.6	51
2015	E06000050	Cheshire West and Chester	3558	1.83
2016	E06000050	Cheshire West and Chester	3565	1.83
2017	E06000050	Cheshire West and Chester	3566	1.81
2018	E06000050	Cheshire West and Chester	3314	1.68
2019	E06000050	Cheshire West and Chester	3366	1.69
2020	E06000050	Cheshire West and Chester	3255	1.64
2021	E06000050	Cheshire West and Chester	3297	1.5
2022	E06000050	Cheshire West and Chester	3219	1.45
2023	E06000050	Cheshire West and Chester	3103	1.38	8.5	47.3
2015	E06000051	Shropshire	2795	1.8
2016	E06000051	Shropshire	2947	1.89
2017	E06000051	Shropshire	2793	1.75
2018	E06000051	Shropshire	2713	1.7
2019	E06000051	Shropshire	2587	1.61
2020	E06000051	Shropshire	2578	1.58
2021	E06000051	Shropshire	2639	1.57
2022	E06000051	Shropshire	2567	1.53
2023	E06000051	Shropshire	2427	1.44	7.4	48.2
2015	E06000052, E06000053	Cornwall and Isles of Scilly	5412	1.91
2016	E06000052, E06000053	Cornwall and Isles of Scilly3	5312	1.87
2017	E06000052, E06000053	Cornwall and Isles of Scilly5	5162	1.78
2018	E06000052, E06000053	Cornwall and Isles of Scilly5	5000	1.71
2019	E06000052, E06000053	Cornwall and Isles of Scilly7	4828	1.66
2020	E06000052, E06000053	Cornwall and Isles of Scilly6	4729	1.63
2021	E06000052, E06000053	Cornwall and Isles of Scilly	4834	1.57
2022	E06000052, E06000053	Cornwall and Isles of Scilly	4456	1.45
2023	E06000052, E06000053	Cornwall and Isles of Scilly	4346	1.41	7.5	46.6
2015	E06000054	Wiltshire	5050	1.98
2016	E06000054	Wiltshire	5119	2.03
2017	E06000054	Wiltshire	4838	1.86
2018	E06000054	Wiltshire	4814	1.84
2019	E06000054	Wiltshire	4748	1.84
2020	E06000054	Wiltshire	4494	1.73
2021	E06000054	Wiltshire	4593	1.59
2022	E06000054	Wiltshire	4503	1.58
2023	E06000054	Wiltshire	4350	1.52	8.4	50.9
2015	E06000055	Bedford	2158	2.02
2016	E06000055	Bedford	2209	2.07
2017	E06000055	Bedford	2190	2.07
2018	E06000055	Bedford	2164	2.02
2019	E06000055	Bedford	2098	1.97
2020	E06000055	Bedford	2040	1.93
2021	E06000055	Bedford	2223	1.74
2022	E06000055	Bedford	1995	1.57
2023	E06000055	Bedford	2095	1.64	11	56.7
2015	E06000056	Central Bedfordshire	3303	1.91
2016	E06000056	Central Bedfordshire	3309	1.86
2017	E06000056	Central Bedfordshire	3230	1.82
2018	E06000056	Central Bedfordshire	3363	1.86
2019	E06000056	Central Bedfordshire	3363	1.82
2020	E06000056	Central Bedfordshire	3230	1.7
2021	E06000056	Central Bedfordshire	3475	1.78
2022	E06000056	Central Bedfordshire	3388	1.69
2023	E06000056	Central Bedfordshire	3581	1.72	11.6	61.6
2015	E06000057	Northumberland	2832	1.75
2016	E06000057	Northumberland	2820	1.74
2017	E06000057	Northumberland	2768	1.68
2018	E06000057	Northumberland	2638	1.61
2019	E06000057	Northumberland	2519	1.54
2020	E06000057	Northumberland	2419	1.48
2021	E06000057	Northumberland	2586	1.59
2022	E06000057	Northumberland	2464	1.51
2023	E06000057	Northumberland	2486	1.49	7.6	49.2
2018	E06000058	Bournemouth, Christchurch and Poole	3814	1.59
2019	E06000058	Bournemouth, Christchurch and Poole	3508	1.48
2020	E06000058	Bournemouth, Christchurch and Poole	3621	1.56
2021	E06000058	Bournemouth, Christchurch and Poole	3668	1.41
2022	E06000058	Bournemouth, Christchurch and Poole	3332	1.29
2023	E06000058	Bournemouth, Christchurch and Poole	3109	1.2	7.7	40.2
2018	E06000059	Dorset	2841	1.72
2019	E06000059	Dorset	2748	1.68
2020	E06000059	Dorset	2638	1.59
2021	E06000059	Dorset	2755	1.57
2022	E06000059	Dorset	2615	1.49
2023	E06000059	Dorset	2412	1.36	6.3	44.6
2019	E06000060	Buckinghamshire	5629	1.78
2020	E06000060	Buckinghamshire	5543	1.76
2021	E06000060	Buckinghamshire	5893	1.73
2022	E06000060	Buckinghamshire	5533	1.62
2023	E06000060	Buckinghamshire	5585	1.62	9.9	54.6
2020	E06000061	North Northamptonshire5	3667	1.78
2021	E06000061	North Northamptonshire	3789	1.65
2022	E06000061	North Northamptonshire	3714	1.62
2023	E06000061	North Northamptonshire	3587	1.56	9.7	52.3
2020	E06000062	West Northamptonshire5	4388	1.81
2021	E06000062	West Northamptonshire	4647	1.63
2022	E06000062	West Northamptonshire	4451	1.56
2023	E06000062	West Northamptonshire	4524	1.57	10.4	53.5
2023	E06000063	Cumberland	2256	1.45	8.1	49.6
2023	E06000064	Westmorland and Furness	1642	1.39	7.2	46.9
2023	E06000065	North Yorkshire	4777	1.48	7.6	49.6
2023	E06000066	Somerset	4734	1.53	8.1	51.1
2015	E07000004	Aylesbury Vale	2330	1.98
2016	E07000004	Aylesbury Vale	2280	1.87
2017	E07000004	Aylesbury Vale	2331	1.88
2018	E07000004	Aylesbury Vale	2200	1.73
2015	E07000005	Chiltern	872	1.89
2016	E07000005	Chiltern	902	1.94
2017	E07000005	Chiltern	833	1.82
2018	E07000005	Chiltern	860	1.88
2015	E07000006	South Bucks	744	1.92
2016	E07000006	South Bucks	754	1.92
2017	E07000006	South Bucks	680	1.73
2018	E07000006	South Bucks	727	1.86
2015	E07000007	Wycombe	2194	1.97
2016	E07000007	Wycombe	2166	1.95
2017	E07000007	Wycombe	2068	1.97
2018	E07000007	Wycombe	2072	2
2015	E07000008	Cambridge	1447	1.45
2016	E07000008	Cambridge	1413	1.45
2017	E07000008	Cambridge	1291	1.55
2018	E07000008	Cambridge	1417	1.79
2019	E07000008	Cambridge	1335	1.8
2020	E07000008	Cambridge	1220	1.87
2021	E07000008	Cambridge	1293	1.04
2022	E07000008	Cambridge	1229	1
2023	E07000008	Cambridge	1147	0.91	7.6	27.5
2015	E07000009	East Cambridgeshire	1042	2.02
2016	E07000009	East Cambridgeshire	979	1.92
2017	E07000009	East Cambridgeshire	960	1.84
2018	E07000009	East Cambridgeshire	872	1.69
2019	E07000009	East Cambridgeshire	866	1.69
2020	E07000009	East Cambridgeshire	802	1.58
2021	E07000009	East Cambridgeshire	837	1.61
2022	E07000009	East Cambridgeshire	851	1.63
2023	E07000009	East Cambridgeshire	813	1.52	8.9	50.9
2015	E07000010	Fenland	1175	2.09
2016	E07000010	Fenland	1130	1.99
2017	E07000010	Fenland	1155	2.03
2018	E07000010	Fenland	1049	1.83
2019	E07000010	Fenland	1033	1.82
2020	E07000010	Fenland	996	1.77
2021	E07000010	Fenland	1023	1.71
2022	E07000010	Fenland	1067	1.82
2023	E07000010	Fenland	979	1.66	9.5	56.1
2015	E07000011	Huntingdonshire	2033	1.97
2016	E07000011	Huntingdonshire	1973	1.9
2017	E07000011	Huntingdonshire	1870	1.79
2018	E07000011	Huntingdonshire	1832	1.75
2019	E07000011	Huntingdonshire	1867	1.79
2020	E07000011	Huntingdonshire	1783	1.71
2021	E07000011	Huntingdonshire	1890	1.68
2022	E07000011	Huntingdonshire	1707	1.49
2023	E07000011	Huntingdonshire	1714	1.48	9.2	52
2015	E07000012	South Cambridgeshire	1772	1.95
2016	E07000012	South Cambridgeshire	1737	1.88
2017	E07000012	South Cambridgeshire	1618	1.79
2018	E07000012	South Cambridgeshire	1647	1.85
2019	E07000012	South Cambridgeshire	1547	1.74
2020	E07000012	South Cambridgeshire	1559	1.77
2021	E07000012	South Cambridgeshire	1634	1.66
2022	E07000012	South Cambridgeshire	1541	1.56
2023	E07000012	South Cambridgeshire	1555	1.55	9.2	52.7
2015	E07000026	Allerdale	893	1.84
2016	E07000026	Allerdale	902	1.87
2017	E07000026	Allerdale	903	1.85
2018	E07000026	Allerdale	860	1.75
2019	E07000026	Allerdale	756	1.55
2020	E07000026	Allerdale	847	1.74
2021	E07000026	Allerdale	780	1.55
2022	E07000026	Allerdale	755	1.49
2015	E07000027	Barrow-in-Furness	770	2.04
2016	E07000027	Barrow-in-Furness	780	2.06
2017	E07000027	Barrow-in-Furness	712	1.87
2018	E07000027	Barrow-in-Furness	727	1.9
2019	E07000027	Barrow-in-Furness	701	1.82
2020	E07000027	Barrow-in-Furness	642	1.67
2021	E07000027	Barrow-in-Furness	629	1.55
2022	E07000027	Barrow-in-Furness	614	1.51
2015	E07000028	Carlisle	1206	1.87
2016	E07000028	Carlisle	1170	1.82
2017	E07000028	Carlisle	1116	1.75
2018	E07000028	Carlisle	1009	1.59
2019	E07000028	Carlisle	1062	1.68
2020	E07000028	Carlisle	1022	1.64
2021	E07000028	Carlisle	1044	1.55
2022	E07000028	Carlisle	1024	1.51
2015	E07000029	Copeland	718	1.92
2016	E07000029	Copeland	703	1.92
2017	E07000029	Copeland	655	1.78
2018	E07000029	Copeland	603	1.64
2019	E07000029	Copeland	575	1.58
2020	E07000029	Copeland	592	1.63
2021	E07000029	Copeland	591	1.61
2022	E07000029	Copeland	537	1.47
2015	E07000030	Eden	395	1.64
2016	E07000030	Eden	409	1.72
2017	E07000030	Eden	401	1.69
2018	E07000030	Eden	392	1.67
2019	E07000030	Eden	407	1.7
2020	E07000030	Eden	383	1.6
2021	E07000030	Eden	401	1.51
2022	E07000030	Eden	372	1.4
2015	E07000031	South Lakeland	807	1.77
2016	E07000031	South Lakeland	794	1.77
2017	E07000031	South Lakeland	776	1.69
2018	E07000031	South Lakeland	756	1.65
2019	E07000031	South Lakeland	732	1.6
2020	E07000031	South Lakeland	679	1.5
2021	E07000031	South Lakeland	728	1.46
2022	E07000031	South Lakeland	664	1.32
2015	E07000032	Amber Valley	1172	1.69
2016	E07000032	Amber Valley	1223	1.76
2017	E07000032	Amber Valley	1190	1.67
2018	E07000032	Amber Valley	1192	1.67
2019	E07000032	Amber Valley	1154	1.56
2020	E07000032	Amber Valley	1061	1.43
2021	E07000032	Amber Valley	1174	1.63
2022	E07000032	Amber Valley	1110	1.56
2023	E07000032	Amber Valley	1073	1.5	8.4	50.8
2015	E07000033	Bolsover	903	1.96
2016	E07000033	Bolsover	815	1.77
2017	E07000033	Bolsover	802	1.71
2018	E07000033	Bolsover	846	1.78
2019	E07000033	Bolsover	813	1.68
2020	E07000033	Bolsover	817	1.66
2021	E07000033	Bolsover	792	1.58
2022	E07000033	Bolsover	813	1.57
2023	E07000033	Bolsover	782	1.49	9.4	52.1
2015	E07000034	Chesterfield	1097	1.77
2016	E07000034	Chesterfield	1069	1.73
2017	E07000034	Chesterfield	1065	1.7
2018	E07000034	Chesterfield	1034	1.65
2019	E07000034	Chesterfield	1009	1.61
2020	E07000034	Chesterfield	960	1.54
2021	E07000034	Chesterfield	984	1.6
2022	E07000034	Chesterfield	926	1.51
2023	E07000034	Chesterfield	940	1.5	9	51.4
2015	E07000035	Derbyshire Dales	547	1.85
2016	E07000035	Derbyshire Dales	516	1.76
2017	E07000035	Derbyshire Dales	470	1.58
2018	E07000035	Derbyshire Dales	459	1.52
2019	E07000035	Derbyshire Dales	482	1.58
2020	E07000035	Derbyshire Dales	441	1.41
2021	E07000035	Derbyshire Dales	480	1.56
2022	E07000035	Derbyshire Dales	451	1.47
2023	E07000035	Derbyshire Dales	436	1.41	6.1	45.6
2015	E07000036	Erewash	1300	1.85
2016	E07000036	Erewash	1216	1.73
2017	E07000036	Erewash	1193	1.69
2018	E07000036	Erewash	1120	1.58
2019	E07000036	Erewash	1041	1.48
2020	E07000036	Erewash	1033	1.46
2021	E07000036	Erewash	1015	1.44
2022	E07000036	Erewash	1050	1.49
2023	E07000036	Erewash	946	1.32	8.3	46
2015	E07000037	High Peak	842	1.68
2016	E07000037	High Peak	890	1.78
2017	E07000037	High Peak	903	1.78
2018	E07000037	High Peak	824	1.61
2019	E07000037	High Peak	843	1.62
2020	E07000037	High Peak	756	1.46
2021	E07000037	High Peak	791	1.55
2022	E07000037	High Peak	752	1.5
2023	E07000037	High Peak	728	1.43	8	48.8
2015	E07000038	North East Derbyshire	883	1.73
2016	E07000038	North East Derbyshire	961	1.85
2017	E07000038	North East Derbyshire	876	1.66
2018	E07000038	North East Derbyshire	816	1.53
2019	E07000038	North East Derbyshire	909	1.68
2020	E07000038	North East Derbyshire	845	1.53
2021	E07000038	North East Derbyshire	925	1.65
2022	E07000038	North East Derbyshire	926	1.6
2023	E07000038	North East Derbyshire	879	1.48	8.4	50.8
2015	E07000039	South Derbyshire	1117	1.87
2016	E07000039	South Derbyshire	1130	1.86
2017	E07000039	South Derbyshire	1064	1.7
2018	E07000039	South Derbyshire	1125	1.75
2019	E07000039	South Derbyshire	1085	1.6
2020	E07000039	South Derbyshire	1089	1.58
2021	E07000039	South Derbyshire	1205	1.74
2022	E07000039	South Derbyshire	1189	1.67
2023	E07000039	South Derbyshire	1136	1.55	10	53.3
2015	E07000040	East Devon	1180	1.99
2016	E07000040	East Devon	1139	1.89
2017	E07000040	East Devon	1171	1.89
2018	E07000040	East Devon	1157	1.82
2019	E07000040	East Devon	1147	1.79
2020	E07000040	East Devon	1128	1.7
2021	E07000040	East Devon	1269	1.74
2022	E07000040	East Devon	1122	1.52
2023	E07000040	East Devon	1135	1.5	7.3	50.3
2015	E07000041	Exeter	1322	1.4
2016	E07000041	Exeter	1292	1.34
2017	E07000041	Exeter	1329	1.41
2018	E07000041	Exeter	1196	1.26
2019	E07000041	Exeter	1170	1.25
2020	E07000041	Exeter	1143	1.21
2021	E07000041	Exeter	1173	1.27
2022	E07000041	Exeter	1107	1.16
2023	E07000041	Exeter	1042	1.07	7.6	30.5
2015	E07000042	Mid Devon	803	1.98
2016	E07000042	Mid Devon	737	1.81
2017	E07000042	Mid Devon	779	1.88
2018	E07000042	Mid Devon	752	1.79
2019	E07000042	Mid Devon	778	1.82
2020	E07000042	Mid Devon	743	1.72
2021	E07000042	Mid Devon	703	1.6
2022	E07000042	Mid Devon	628	1.43
2023	E07000042	Mid Devon	669	1.51	8	49.8
2015	E07000043	North Devon	868	1.85
2016	E07000043	North Devon	946	2.01
2017	E07000043	North Devon	901	1.9
2018	E07000043	North Devon	840	1.78
2019	E07000043	North Devon	820	1.74
2020	E07000043	North Devon	782	1.65
2021	E07000043	North Devon	825	1.61
2022	E07000043	North Devon	773	1.5
2023	E07000043	North Devon	764	1.5	7.6	49
2015	E07000044	South Hams	677	1.88
2016	E07000044	South Hams	599	1.69
2017	E07000044	South Hams	621	1.71
2018	E07000044	South Hams	615	1.65
2019	E07000044	South Hams	634	1.72
2020	E07000044	South Hams	556	1.45
2021	E07000044	South Hams	641	1.53
2022	E07000044	South Hams	575	1.38
2023	E07000044	South Hams	582	1.34	6.4	44.7
2015	E07000045	Teignbridge	1177	1.88
2016	E07000045	Teignbridge	1155	1.83
2017	E07000045	Teignbridge	1150	1.78
2018	E07000045	Teignbridge	1177	1.8
2019	E07000045	Teignbridge	1134	1.72
2020	E07000045	Teignbridge	1056	1.58
2021	E07000045	Teignbridge	1098	1.62
2022	E07000045	Teignbridge	1015	1.5
2023	E07000045	Teignbridge	965	1.42	7	47.5
2015	E07000046	Torridge	614	1.99
2016	E07000046	Torridge	632	2.04
2017	E07000046	Torridge	557	1.8
2018	E07000046	Torridge	565	1.82
2019	E07000046	Torridge	496	1.61
2020	E07000046	Torridge	523	1.69
2021	E07000046	Torridge	516	1.63
2022	E07000046	Torridge	512	1.63
2023	E07000046	Torridge	487	1.59	7.1	51.8
2015	E07000047	West Devon	454	1.89
2016	E07000047	West Devon	464	1.96
2017	E07000047	West Devon	432	1.79
2018	E07000047	West Devon	410	1.69
2019	E07000047	West Devon	371	1.55
2020	E07000047	West Devon	389	1.62
2021	E07000047	West Devon	419	1.65
2022	E07000047	West Devon	400	1.59
2023	E07000047	West Devon	363	1.43	6.2	45.1
2015	E07000048	Christchurch	385	1.82
2016	E07000048	Christchurch	360	1.67
2017	E07000048	Christchurch	363	1.67
2015	E07000049	East Dorset	652	1.8
2016	E07000049	East Dorset	644	1.75
2017	E07000049	East Dorset	664	1.78
2015	E07000050	North Dorset	640	1.91
2016	E07000050	North Dorset	631	1.93
2017	E07000050	North Dorset	602	1.87
2015	E07000051	Purbeck	387	1.85
2016	E07000051	Purbeck	346	1.67
2017	E07000051	Purbeck	408	1.97
2015	E07000052	West Dorset	748	1.8
2016	E07000052	West Dorset	763	1.82
2017	E07000052	West Dorset	769	1.83
2015	E07000053	Weymouth and Portland	658	2.02
2016	E07000053	Weymouth and Portland	644	2
2017	E07000053	Weymouth and Portland	639	2
2015	E07000061	Eastbourne	1070	1.83
2016	E07000061	Eastbourne	1048	1.83
2017	E07000061	Eastbourne	990	1.76
2018	E07000061	Eastbourne	981	1.77
2019	E07000061	Eastbourne	915	1.64
2020	E07000061	Eastbourne	894	1.68
2021	E07000061	Eastbourne	883	1.49
2022	E07000061	Eastbourne	820	1.38
2023	E07000061	Eastbourne	779	1.29	7.5	43.2
2015	E07000062	Hastings	1099	1.98
2016	E07000062	Hastings	1115	1.99
2017	E07000062	Hastings	1050	1.86
2018	E07000062	Hastings	1069	1.91
2019	E07000062	Hastings	1005	1.84
2020	E07000062	Hastings	925	1.71
2021	E07000062	Hastings	909	1.64
2022	E07000062	Hastings	896	1.68
2023	E07000062	Hastings	838	1.53	9.2	51.3
2015	E07000063	Lewes	877	1.78
2016	E07000063	Lewes	898	1.82
2017	E07000063	Lewes	886	1.78
2018	E07000063	Lewes	877	1.75
2019	E07000063	Lewes	796	1.57
2020	E07000063	Lewes	800	1.56
2021	E07000063	Lewes	781	1.54
2022	E07000063	Lewes	718	1.43
2023	E07000063	Lewes	765	1.54	7.5	49.7
2015	E07000064	Rother	677	1.77
2016	E07000064	Rother	751	1.98
2017	E07000064	Rother	732	1.85
2018	E07000064	Rother	700	1.75
2019	E07000064	Rother	721	1.78
2020	E07000064	Rother	663	1.61
2021	E07000064	Rother	634	1.54
2022	E07000064	Rother	678	1.63
2023	E07000064	Rother	622	1.44	6.6	47.6
2015	E07000065	Wealden	1323	1.84
2016	E07000065	Wealden	1407	1.94
2017	E07000065	Wealden	1279	1.7
2018	E07000065	Wealden	1314	1.74
2019	E07000065	Wealden	1240	1.62
2020	E07000065	Wealden	1231	1.57
2021	E07000065	Wealden	1342	1.68
2022	E07000065	Wealden	1299	1.6
2023	E07000065	Wealden	1317	1.59	8	52.9
2015	E07000066	Basildon	2457	2.06
2016	E07000066	Basildon	2487	2.05
2017	E07000066	Basildon	2482	2.04
2018	E07000066	Basildon	2458	1.98
2019	E07000066	Basildon	2476	1.98
2020	E07000066	Basildon	2286	1.84
2021	E07000066	Basildon	2424	1.89
2022	E07000066	Basildon	2165	1.67
2023	E07000066	Basildon	2208	1.69	11.6	59.1
2015	E07000067	Braintree	1607	1.83
2016	E07000067	Braintree	1715	1.97
2017	E07000067	Braintree	1696	1.94
2018	E07000067	Braintree	1622	1.86
2019	E07000067	Braintree	1602	1.82
2020	E07000067	Braintree	1404	1.6
2021	E07000067	Braintree	1603	1.7
2022	E07000067	Braintree	1656	1.71
2023	E07000067	Braintree	1541	1.53	9.6	54
2015	E07000068	Brentwood	890	1.95
2016	E07000068	Brentwood	848	1.86
2017	E07000068	Brentwood	834	1.82
2018	E07000068	Brentwood	862	1.88
2019	E07000068	Brentwood	832	1.79
2020	E07000068	Brentwood	795	1.69
2021	E07000068	Brentwood	909	1.82
2022	E07000068	Brentwood	821	1.64
2023	E07000068	Brentwood	788	1.54	10.1	54.7
2015	E07000069	Castle Point	848	1.85
2016	E07000069	Castle Point	860	1.85
2017	E07000069	Castle Point	870	1.86
2018	E07000069	Castle Point	840	1.76
2019	E07000069	Castle Point	813	1.69
2020	E07000069	Castle Point	776	1.6
2021	E07000069	Castle Point	865	1.75
2022	E07000069	Castle Point	832	1.68
2023	E07000069	Castle Point	758	1.51	8.4	51.5
2015	E07000070	Chelmsford	1876	1.72
2016	E07000070	Chelmsford	2039	1.86
2017	E07000070	Chelmsford	1970	1.76
2018	E07000070	Chelmsford	1926	1.73
2019	E07000070	Chelmsford	1812	1.61
2020	E07000070	Chelmsford	1775	1.57
2021	E07000070	Chelmsford	1994	1.66
2022	E07000070	Chelmsford	1863	1.53
2023	E07000070	Chelmsford	1734	1.4	9.4	49.1
2015	E07000071	Colchester	2242	1.78
2016	E07000071	Colchester	2204	1.72
2017	E07000071	Colchester	2215	1.67
2018	E07000071	Colchester	2137	1.58
2019	E07000071	Colchester	2087	1.52
2020	E07000071	Colchester	1993	1.44
2021	E07000071	Colchester	2031	1.53
2022	E07000071	Colchester	1960	1.47
2023	E07000071	Colchester	1978	1.46	10	50.3
2015	E07000072	Epping Forest	1627	2
2016	E07000072	Epping Forest	1592	1.96
2017	E07000072	Epping Forest	1622	1.99
2018	E07000072	Epping Forest	1587	1.94
2019	E07000072	Epping Forest	1642	1.98
2020	E07000072	Epping Forest	1518	1.81
2021	E07000072	Epping Forest	1599	1.84
2022	E07000072	Epping Forest	1457	1.7
2023	E07000072	Epping Forest	1441	1.68	10.6	58.3
2015	E07000073	Harlow	1222	2.05
2016	E07000073	Harlow	1303	2.15
2017	E07000073	Harlow	1225	2.05
2018	E07000073	Harlow	1191	1.99
2019	E07000073	Harlow	1203	2.01
2020	E07000073	Harlow	1133	1.93
2021	E07000073	Harlow	1247	1.79
2022	E07000073	Harlow	1251	1.79
2023	E07000073	Harlow	1190	1.65	12.4	57.9
2015	E07000074	Maldon	575	1.97
2016	E07000074	Maldon	531	1.8
2017	E07000074	Maldon	591	1.96
2018	E07000074	Maldon	535	1.75
2019	E07000074	Maldon	510	1.67
2020	E07000074	Maldon	529	1.7
2021	E07000074	Maldon	591	1.71
2022	E07000074	Maldon	580	1.64
2023	E07000074	Maldon	577	1.6	8.4	54.4
2015	E07000075	Rochford	753	1.74
2016	E07000075	Rochford	751	1.7
2017	E07000075	Rochford	833	1.87
2018	E07000075	Rochford	733	1.59
2019	E07000075	Rochford	805	1.73
2020	E07000075	Rochford	758	1.61
2021	E07000075	Rochford	821	1.72
2022	E07000075	Rochford	809	1.66
2023	E07000075	Rochford	793	1.58	9	53.4
2015	E07000076	Tendring	1340	2.09
2016	E07000076	Tendring	1284	1.99
2017	E07000076	Tendring	1365	2.04
2018	E07000076	Tendring	1314	1.94
2019	E07000076	Tendring	1227	1.8
2020	E07000076	Tendring	1220	1.77
2021	E07000076	Tendring	1247	1.7
2022	E07000076	Tendring	1310	1.75
2023	E07000076	Tendring	1215	1.59	7.9	53.7
2015	E07000077	Uttlesford	898	1.97
2016	E07000077	Uttlesford	922	1.99
2017	E07000077	Uttlesford	860	1.79
2018	E07000077	Uttlesford	966	2
2019	E07000077	Uttlesford	907	1.79
2020	E07000077	Uttlesford	822	1.59
2021	E07000077	Uttlesford	884	1.69
2022	E07000077	Uttlesford	842	1.64
2023	E07000077	Uttlesford	847	1.67	9	54.5
2015	E07000078	Cheltenham	1247	1.55
2016	E07000078	Cheltenham	1328	1.65
2017	E07000078	Cheltenham	1272	1.62
2018	E07000078	Cheltenham	1172	1.52
2019	E07000078	Cheltenham	1155	1.53
2020	E07000078	Cheltenham	1035	1.39
2021	E07000078	Cheltenham	1153	1.42
2022	E07000078	Cheltenham	1059	1.32
2023	E07000078	Cheltenham	1009	1.27	8.4	43.1
2015	E07000079	Cotswold	732	1.88
2016	E07000079	Cotswold	730	1.88
2017	E07000079	Cotswold	759	1.86
2018	E07000079	Cotswold	760	1.79
2019	E07000079	Cotswold	764	1.8
2020	E07000079	Cotswold	696	1.62
2021	E07000079	Cotswold	753	1.63
2022	E07000079	Cotswold	705	1.57
2023	E07000079	Cotswold	657	1.5	7.2	47.9
2015	E07000080	Forest of Dean	786	1.94
2016	E07000080	Forest of Dean	844	2.06
2017	E07000080	Forest of Dean	732	1.76
2018	E07000080	Forest of Dean	785	1.85
2019	E07000080	Forest of Dean	726	1.71
2020	E07000080	Forest of Dean	713	1.64
2021	E07000080	Forest of Dean	775	1.73
2022	E07000080	Forest of Dean	729	1.62
2023	E07000080	Forest of Dean	709	1.56	8	49.9
2015	E07000081	Gloucester	1796	2.07
2016	E07000081	Gloucester	1768	2.03
2017	E07000081	Gloucester	1637	1.88
2018	E07000081	Gloucester	1637	1.89
2019	E07000081	Gloucester	1461	1.71
2020	E07000081	Gloucester	1437	1.69
2021	E07000081	Gloucester	1452	1.59
2022	E07000081	Gloucester	1398	1.52
2023	E07000081	Gloucester	1448	1.56	10.7	53.8
2015	E07000082	Stroud	1166	1.99
2016	E07000082	Stroud	1094	1.84
2017	E07000082	Stroud	1080	1.8
2018	E07000082	Stroud	1065	1.78
2019	E07000082	Stroud	1003	1.66
2020	E07000082	Stroud	973	1.56
2021	E07000082	Stroud	1022	1.57
2022	E07000082	Stroud	1001	1.51
2023	E07000082	Stroud	1015	1.5	8.1	50.8
2015	E07000083	Tewkesbury	970	2.02
2016	E07000083	Tewkesbury	975	1.97
2017	E07000083	Tewkesbury	1057	2.05
2018	E07000083	Tewkesbury	1030	1.94
2019	E07000083	Tewkesbury	1015	1.82
2020	E07000083	Tewkesbury	946	1.66
2021	E07000083	Tewkesbury	983	1.68
2022	E07000083	Tewkesbury	942	1.6
2023	E07000083	Tewkesbury	1001	1.65	10.1	57.1
2015	E07000084	Basingstoke and Deane	2166	1.96
2016	E07000084	Basingstoke and Deane	2186	1.99
2017	E07000084	Basingstoke and Deane	2027	1.83
2018	E07000084	Basingstoke and Deane	1895	1.72
2019	E07000084	Basingstoke and Deane	1950	1.78
2020	E07000084	Basingstoke and Deane	1961	1.78
2021	E07000084	Basingstoke and Deane	2068	1.65
2022	E07000084	Basingstoke and Deane	1933	1.53
2023	E07000084	Basingstoke and Deane	1938	1.52	10.2	53.6
2015	E07000085	East Hampshire	1043	1.83
2016	E07000085	East Hampshire	1027	1.82
2017	E07000085	East Hampshire	1121	1.94
2018	E07000085	East Hampshire	1061	1.8
2019	E07000085	East Hampshire	1079	1.79
2020	E07000085	East Hampshire	1061	1.74
2021	E07000085	East Hampshire	1102	1.66
2022	E07000085	East Hampshire	1041	1.56
2023	E07000085	East Hampshire	990	1.49	7.7	48.7
2015	E07000086	Eastleigh	1468	1.83
2016	E07000086	Eastleigh	1445	1.8
2017	E07000086	Eastleigh	1407	1.73
2018	E07000086	Eastleigh	1415	1.7
2019	E07000086	Eastleigh	1429	1.71
2020	E07000086	Eastleigh	1351	1.57
2021	E07000086	Eastleigh	1452	1.64
2022	E07000086	Eastleigh	1414	1.59
2023	E07000086	Eastleigh	1305	1.43	9.3	50.2
2015	E07000087	Fareham	1094	1.83
2016	E07000087	Fareham	1049	1.74
2017	E07000087	Fareham	1035	1.66
2018	E07000087	Fareham	973	1.56
2019	E07000087	Fareham	917	1.47
2020	E07000087	Fareham	892	1.42
2021	E07000087	Fareham	931	1.51
2022	E07000087	Fareham	859	1.43
2023	E07000087	Fareham	807	1.37	7.1	45.5
2015	E07000088	Gosport	977	1.94
2016	E07000088	Gosport	924	1.81
2017	E07000088	Gosport	936	1.83
2018	E07000088	Gosport	843	1.68
2019	E07000088	Gosport	812	1.64
2020	E07000088	Gosport	842	1.72
2021	E07000088	Gosport	785	1.62
2022	E07000088	Gosport	765	1.62
2023	E07000088	Gosport	713	1.5	8.7	49.8
2015	E07000089	Hart	1000	1.98
2016	E07000089	Hart	950	1.92
2017	E07000089	Hart	934	1.86
2018	E07000089	Hart	965	1.89
2019	E07000089	Hart	882	1.7
2020	E07000089	Hart	916	1.77
2021	E07000089	Hart	940	1.64
2022	E07000089	Hart	892	1.55
2023	E07000089	Hart	877	1.52	8.6	51.4
2015	E07000090	Havant	1309	1.96
2016	E07000090	Havant	1330	1.96
2017	E07000090	Havant	1277	1.84
2018	E07000090	Havant	1182	1.68
2019	E07000090	Havant	1241	1.76
2020	E07000090	Havant	1135	1.6
2021	E07000090	Havant	1187	1.68
2022	E07000090	Havant	1158	1.65
2023	E07000090	Havant	1139	1.62	9.1	54.4
2015	E07000091	New Forest	1438	1.74
2016	E07000091	New Forest	1483	1.79
2017	E07000091	New Forest	1425	1.72
2018	E07000091	New Forest	1435	1.72
2019	E07000091	New Forest	1298	1.56
2020	E07000091	New Forest	1276	1.56
2021	E07000091	New Forest	1331	1.59
2022	E07000091	New Forest	1239	1.53
2023	E07000091	New Forest	1095	1.35	6.2	44.2
2015	E07000092	Rushmoor	1334	1.93
2016	E07000092	Rushmoor	1410	2.05
2017	E07000092	Rushmoor	1259	1.86
2018	E07000092	Rushmoor	1325	2.02
2019	E07000092	Rushmoor	1239	1.92
2020	E07000092	Rushmoor	1226	1.92
2021	E07000092	Rushmoor	1235	1.64
2022	E07000092	Rushmoor	1210	1.64
2023	E07000092	Rushmoor	1197	1.57	11.6	56.7
2015	E07000093	Test Valley	1333	2.06
2016	E07000093	Test Valley	1386	2.12
2017	E07000093	Test Valley	1271	1.86
2018	E07000093	Test Valley	1235	1.79
2019	E07000093	Test Valley	1381	1.97
2020	E07000093	Test Valley	1185	1.68
2021	E07000093	Test Valley	1313	1.69
2022	E07000093	Test Valley	1260	1.6
2023	E07000093	Test Valley	1245	1.56	9.3	53.9
2015	E07000094	Winchester	1195	1.79
2016	E07000094	Winchester	1189	1.79
2017	E07000094	Winchester	1126	1.69
2018	E07000094	Winchester	1072	1.58
2019	E07000094	Winchester	1090	1.64
2020	E07000094	Winchester	1046	1.55
2021	E07000094	Winchester	1124	1.57
2022	E07000094	Winchester	1067	1.44
2023	E07000094	Winchester	1103	1.44	8.3	45.4
2015	E07000095	Broxbourne	1249	1.96
2016	E07000095	Broxbourne	1245	1.96
2017	E07000095	Broxbourne	1268	2.01
2018	E07000095	Broxbourne	1241	1.95
2019	E07000095	Broxbourne	1140	1.8
2020	E07000095	Broxbourne	1131	1.78
2021	E07000095	Broxbourne	1160	1.72
2022	E07000095	Broxbourne	1092	1.63
2023	E07000095	Broxbourne	1106	1.63	11.1	56.8
2015	E07000096	Dacorum	1945	1.98
2016	E07000096	Dacorum	1868	1.86
2017	E07000096	Dacorum	1951	1.94
2018	E07000096	Dacorum	1880	1.87
2019	E07000096	Dacorum	1865	1.86
2020	E07000096	Dacorum	1744	1.74
2021	E07000096	Dacorum	1756	1.73
2022	E07000096	Dacorum	1729	1.7
2023	E07000096	Dacorum	1685	1.65	10.7	57.2
2015	E07000098	Hertsmere	1347	2.01
2016	E07000098	Hertsmere	1301	1.95
2017	E07000098	Hertsmere	1271	1.9
2018	E07000098	Hertsmere	1217	1.85
2019	E07000098	Hertsmere	1212	1.85
2020	E07000098	Hertsmere	1167	1.77
2021	E07000098	Hertsmere	1220	1.74
2022	E07000098	Hertsmere	1094	1.59
2023	E07000098	Hertsmere	1072	1.54	9.8	51.4
2015	E07000099	North Hertfordshire	1564	1.9
2016	E07000099	North Hertfordshire	1512	1.82
2017	E07000099	North Hertfordshire	1541	1.85
2018	E07000099	North Hertfordshire	1439	1.75
2019	E07000099	North Hertfordshire	1500	1.84
2020	E07000099	North Hertfordshire	1399	1.72
2021	E07000099	North Hertfordshire	1411	1.66
2022	E07000099	North Hertfordshire	1326	1.55
2023	E07000099	North Hertfordshire	1269	1.43	9.4	50.7
2015	E07000102	Three Rivers	1079	1.89
2016	E07000102	Three Rivers	1069	1.88
2017	E07000102	Three Rivers	987	1.74
2018	E07000102	Three Rivers	979	1.74
2019	E07000102	Three Rivers	968	1.71
2020	E07000102	Three Rivers	1000	1.76
2021	E07000102	Three Rivers	923	1.62
2022	E07000102	Three Rivers	828	1.47
2023	E07000102	Three Rivers	806	1.41	8.5	46.6
2015	E07000103	Watford	1505	1.92
2016	E07000103	Watford	1500	1.94
2017	E07000103	Watford	1439	1.9
2018	E07000103	Watford	1397	1.87
2019	E07000103	Watford	1344	1.84
2020	E07000103	Watford	1305	1.81
2021	E07000103	Watford	1373	1.65
2022	E07000103	Watford	1330	1.61
2023	E07000103	Watford	1319	1.6	12.7	57.5
2015	E07000105	Ashford	1523	2.09
2016	E07000105	Ashford	1565	2.1
2017	E07000105	Ashford	1571	2.1
2018	E07000105	Ashford	1460	1.9
2019	E07000105	Ashford	1378	1.81
2020	E07000105	Ashford	1423	1.87
2021	E07000105	Ashford	1415	1.7
2022	E07000105	Ashford	1441	1.72
2023	E07000105	Ashford	1364	1.59	9.9	53.7
2015	E07000106	Canterbury	1375	1.47
2016	E07000106	Canterbury	1382	1.42
2017	E07000106	Canterbury	1347	1.38
2018	E07000106	Canterbury	1305	1.32
2019	E07000106	Canterbury	1310	1.32
2020	E07000106	Canterbury	1171	1.17
2021	E07000106	Canterbury	1279	1.36
2022	E07000106	Canterbury	1250	1.32
2023	E07000106	Canterbury	1211	1.25	7.6	38
2015	E07000107	Dartford	1500	1.96
2016	E07000107	Dartford	1514	1.94
2017	E07000107	Dartford	1615	2.03
2018	E07000107	Dartford	1668	2.06
2019	E07000107	Dartford	1612	1.93
2020	E07000107	Dartford	1680	2.02
2021	E07000107	Dartford	1704	1.91
2022	E07000107	Dartford	1653	1.81
2023	E07000107	Dartford	1505	1.61	12.5	57.9
2015	E07000108	Dover	1130	1.91
2016	E07000108	Dover	1173	1.99
2017	E07000108	Dover	1128	1.84
2018	E07000108	Dover	1052	1.7
2019	E07000108	Dover	1073	1.7
2020	E07000108	Dover	1045	1.65
2021	E07000108	Dover	1051	1.61
2022	E07000108	Dover	1100	1.69
2023	E07000108	Dover	990	1.53	8.3	50.8
2015	E07000109	Gravesham	1410	2.03
2016	E07000109	Gravesham	1417	2.05
2017	E07000109	Gravesham	1375	2.02
2018	E07000109	Gravesham	1311	1.92
2019	E07000109	Gravesham	1343	1.99
2020	E07000109	Gravesham	1283	1.92
2021	E07000109	Gravesham	1257	1.77
2022	E07000109	Gravesham	1323	1.9
2023	E07000109	Gravesham	1275	1.84	11.8	61.1
2015	E07000110	Maidstone	2006	1.97
2016	E07000110	Maidstone	2035	1.99
2017	E07000110	Maidstone	2010	1.96
2018	E07000110	Maidstone	2078	2
2019	E07000110	Maidstone	1891	1.81
2020	E07000110	Maidstone	1815	1.75
2021	E07000110	Maidstone	2071	1.82
2022	E07000110	Maidstone	1979	1.72
2023	E07000110	Maidstone	1915	1.62	10.4	55.9
2015	E07000111	Sevenoaks	1300	2.05
2016	E07000111	Sevenoaks	1246	1.97
2017	E07000111	Sevenoaks	1228	1.93
2018	E07000111	Sevenoaks	1260	1.95
2019	E07000111	Sevenoaks	1217	1.87
2020	E07000111	Sevenoaks	1181	1.8
2021	E07000111	Sevenoaks	1275	1.88
2022	E07000111	Sevenoaks	1211	1.79
2023	E07000111	Sevenoaks	1092	1.61	9	53.3
2015	E07000112	Shepway	1056	1.82
2016	E07000112	Shepway	1054	1.83
2017	E07000112	Shepway	1061	1.84
2018	E07000112	Folkestone and Hythe	984	1.68
2019	E07000112	Folkestone and Hythe	1027	1.77
2020	E07000112	Folkestone and Hythe	938	1.61
2021	E07000112	Folkestone and Hythe	978	1.65
2022	E07000112	Folkestone and Hythe	953	1.61
2023	E07000112	Folkestone and Hythe	898	1.5	8.1	50.2
2015	E07000113	Swale	1707	2.04
2016	E07000113	Swale	1813	2.11
2017	E07000113	Swale	1814	2.09
2018	E07000113	Swale	1743	1.97
2019	E07000113	Swale	1717	1.94
2020	E07000113	Swale	1559	1.76
2021	E07000113	Swale	1669	1.78
2022	E07000113	Swale	1658	1.75
2023	E07000113	Swale	1607	1.7	10.3	56.5
2015	E07000114	Thanet	1677	2.13
2016	E07000114	Thanet	1553	2
2017	E07000114	Thanet	1606	2.06
2018	E07000114	Thanet	1533	1.96
2019	E07000114	Thanet	1414	1.84
2020	E07000114	Thanet	1383	1.84
2021	E07000114	Thanet	1360	1.67
2022	E07000114	Thanet	1360	1.71
2023	E07000114	Thanet	1251	1.59	8.9	52
2015	E07000115	Tonbridge and Malling	1358	1.9
2016	E07000115	Tonbridge and Malling	1431	1.95
2017	E07000115	Tonbridge and Malling	1495	2
2018	E07000115	Tonbridge and Malling	1493	1.96
2019	E07000115	Tonbridge and Malling	1425	1.83
2020	E07000115	Tonbridge and Malling	1368	1.76
2021	E07000115	Tonbridge and Malling	1404	1.75
2022	E07000115	Tonbridge and Malling	1354	1.66
2023	E07000115	Tonbridge and Malling	1253	1.51	9.3	51.1
2015	E07000116	Tunbridge Wells	1255	1.93
2016	E07000116	Tunbridge Wells	1191	1.8
2017	E07000116	Tunbridge Wells	1217	1.84
2018	E07000116	Tunbridge Wells	1175	1.81
2019	E07000116	Tunbridge Wells	1130	1.75
2020	E07000116	Tunbridge Wells	1094	1.71
2021	E07000116	Tunbridge Wells	1170	1.71
2022	E07000116	Tunbridge Wells	1082	1.63
2023	E07000116	Tunbridge Wells	1068	1.64	9.1	53.4
2015	E07000117	Burnley	1197	2.14
2016	E07000117	Burnley	1207	2.19
2017	E07000117	Burnley	1196	2.18
2018	E07000117	Burnley	1082	1.96
2019	E07000117	Burnley	1165	2.08
2020	E07000117	Burnley	1084	1.95
2021	E07000117	Burnley	1053	1.7
2022	E07000117	Burnley	1070	1.75
2023	E07000117	Burnley	1041	1.68	10.8	56.2
2015	E07000118	Chorley	1269	1.91
2016	E07000118	Chorley	1226	1.83
2017	E07000118	Chorley	1200	1.77
2018	E07000118	Chorley	1112	1.62
2019	E07000118	Chorley	1092	1.58
2020	E07000118	Chorley	1071	1.53
2021	E07000118	Chorley	1081	1.58
2022	E07000118	Chorley	1051	1.51
2023	E07000118	Chorley	962	1.39	8.1	46.8
2015	E07000119	Fylde	633	1.8
2016	E07000119	Fylde	629	1.79
2017	E07000119	Fylde	612	1.71
2018	E07000119	Fylde	603	1.67
2019	E07000119	Fylde	617	1.67
2020	E07000119	Fylde	546	1.46
2021	E07000119	Fylde	609	1.52
2022	E07000119	Fylde	585	1.45
2023	E07000119	Fylde	581	1.43	6.9	48.2
2015	E07000120	Hyndburn	1077	2.11
2016	E07000120	Hyndburn	1057	2.09
2017	E07000120	Hyndburn	1065	2.13
2018	E07000120	Hyndburn	988	1.94
2019	E07000120	Hyndburn	1030	2.03
2020	E07000120	Hyndburn	920	1.82
2021	E07000120	Hyndburn	976	1.84
2022	E07000120	Hyndburn	950	1.78
2023	E07000120	Hyndburn	916	1.68	10.9	57
2015	E07000121	Lancaster	1447	1.61
2016	E07000121	Lancaster	1456	1.62
2017	E07000121	Lancaster	1334	1.51
2018	E07000121	Lancaster	1421	1.57
2019	E07000121	Lancaster	1333	1.46
2020	E07000121	Lancaster	1287	1.37
2021	E07000121	Lancaster	1269	1.44
2022	E07000121	Lancaster	1269	1.42
2023	E07000121	Lancaster	1237	1.4	8.5	42.5
2015	E07000122	Pendle	1261	2.18
2016	E07000122	Pendle	1214	2.12
2017	E07000122	Pendle	1198	2.11
2018	E07000122	Pendle	1153	2.04
2019	E07000122	Pendle	1186	2.1
2020	E07000122	Pendle	1100	1.97
2021	E07000122	Pendle	1149	1.91
2022	E07000122	Pendle	1117	1.87
2023	E07000122	Pendle	1120	1.9	11.5	62.2
2015	E07000123	Preston	1879	1.87
2016	E07000123	Preston	1893	1.9
2017	E07000123	Preston	1802	1.82
2018	E07000123	Preston	1715	1.71
2019	E07000123	Preston	1744	1.73
2020	E07000123	Preston	1747	1.71
2021	E07000123	Preston	1796	1.66
2022	E07000123	Preston	1710	1.53
2023	E07000123	Preston	1726	1.45	11	50.4
2015	E07000124	Ribble Valley	426	1.57
2016	E07000124	Ribble Valley	482	1.75
2017	E07000124	Ribble Valley	477	1.72
2018	E07000124	Ribble Valley	460	1.63
2019	E07000124	Ribble Valley	481	1.65
2020	E07000124	Ribble Valley	467	1.55
2021	E07000124	Ribble Valley	498	1.57
2022	E07000124	Ribble Valley	475	1.47
2023	E07000124	Ribble Valley	448	1.37	6.9	44.9
2015	E07000125	Rossendale	763	1.84
2016	E07000125	Rossendale	818	1.97
2017	E07000125	Rossendale	763	1.82
2018	E07000125	Rossendale	764	1.81
2019	E07000125	Rossendale	724	1.71
2020	E07000125	Rossendale	694	1.64
2021	E07000125	Rossendale	730	1.71
2022	E07000125	Rossendale	715	1.68
2023	E07000125	Rossendale	632	1.5	8.8	49.1
2015	E07000126	South Ribble	1208	1.9
2016	E07000126	South Ribble	1241	1.95
2017	E07000126	South Ribble	1104	1.71
2018	E07000126	South Ribble	1056	1.65
2019	E07000126	South Ribble	1020	1.59
2020	E07000126	South Ribble	975	1.53
2021	E07000126	South Ribble	1008	1.56
2022	E07000126	South Ribble	979	1.49
2023	E07000126	South Ribble	953	1.43	8.4	48.6
2015	E07000127	West Lancashire	1076	1.77
2016	E07000127	West Lancashire	1000	1.65
2017	E07000127	West Lancashire	1034	1.67
2018	E07000127	West Lancashire	995	1.57
2019	E07000127	West Lancashire	1001	1.59
2020	E07000127	West Lancashire	946	1.5
2021	E07000127	West Lancashire	1013	1.54
2022	E07000127	West Lancashire	1029	1.51
2023	E07000127	West Lancashire	944	1.34	7.8	41.4
2015	E07000128	Wyre	966	1.81
2016	E07000128	Wyre	960	1.79
2017	E07000128	Wyre	972	1.8
2018	E07000128	Wyre	889	1.63
2019	E07000128	Wyre	913	1.65
2020	E07000128	Wyre	899	1.62
2021	E07000128	Wyre	853	1.5
2022	E07000128	Wyre	804	1.4
2023	E07000128	Wyre	814	1.42	7	46.1
2015	E07000129	Blaby	1057	1.85
2016	E07000129	Blaby	1106	1.88
2017	E07000129	Blaby	1097	1.81
2018	E07000129	Blaby	1123	1.82
2019	E07000129	Blaby	1054	1.69
2020	E07000129	Blaby	1012	1.6
2021	E07000129	Blaby	1087	1.67
2022	E07000129	Blaby	1050	1.62
2023	E07000129	Blaby	998	1.52	9.5	52.7
2015	E07000130	Charnwood	1875	1.65
2016	E07000130	Charnwood	1922	1.64
2017	E07000130	Charnwood	1778	1.51
2018	E07000130	Charnwood	1818	1.52
2019	E07000130	Charnwood	1718	1.4
2020	E07000130	Charnwood	1726	1.37
2021	E07000130	Charnwood	1713	1.45
2022	E07000130	Charnwood	1563	1.33
2023	E07000130	Charnwood	1510	1.27	8	40.8
2015	E07000131	Harborough	875	1.99
2016	E07000131	Harborough	803	1.78
2017	E07000131	Harborough	804	1.76
2018	E07000131	Harborough	812	1.72
2019	E07000131	Harborough	823	1.73
2020	E07000131	Harborough	780	1.56
2021	E07000131	Harborough	934	1.74
2022	E07000131	Harborough	857	1.52
2023	E07000131	Harborough	933	1.58	9.1	53.9
2015	E07000132	Hinckley and Bosworth	1111	1.8
2016	E07000132	Hinckley and Bosworth	1176	1.87
2017	E07000132	Hinckley and Bosworth	1160	1.81
2018	E07000132	Hinckley and Bosworth	1085	1.65
2019	E07000132	Hinckley and Bosworth	1104	1.67
2020	E07000132	Hinckley and Bosworth	994	1.51
2021	E07000132	Hinckley and Bosworth	1065	1.6
2022	E07000132	Hinckley and Bosworth	1089	1.64
2023	E07000132	Hinckley and Bosworth	1039	1.54	9	52.7
2015	E07000133	Melton	457	1.72
2016	E07000133	Melton	512	1.93
2017	E07000133	Melton	496	1.91
2018	E07000133	Melton	449	1.75
2019	E07000133	Melton	455	1.76
2020	E07000133	Melton	436	1.66
2021	E07000133	Melton	442	1.61
2022	E07000133	Melton	451	1.66
2023	E07000133	Melton	412	1.48	7.7	49.3
2015	E07000134	North West Leicestershire	1026	1.83
2016	E07000134	North West Leicestershire	1012	1.77
2017	E07000134	North West Leicestershire	1012	1.71
2018	E07000134	North West Leicestershire	1033	1.71
2019	E07000134	North West Leicestershire	1011	1.63
2020	E07000134	North West Leicestershire	999	1.57
2021	E07000134	North West Leicestershire	1024	1.57
2022	E07000134	North West Leicestershire	1049	1.53
2023	E07000134	North West Leicestershire	1014	1.4	9.2	49.1
2015	E07000135	Oadby and Wigston	561	1.79
2016	E07000135	Oadby and Wigston	586	1.87
2017	E07000135	Oadby and Wigston	600	1.85
2018	E07000135	Oadby and Wigston	555	1.76
2019	E07000135	Oadby and Wigston	513	1.58
2020	E07000135	Oadby and Wigston	498	1.52
2021	E07000135	Oadby and Wigston	529	1.54
2022	E07000135	Oadby and Wigston	544	1.56
2023	E07000135	Oadby and Wigston	525	1.48	8.8	47.6
2015	E07000136	Boston	816	2.01
2016	E07000136	Boston	797	1.97
2017	E07000136	Boston	836	2.07
2018	E07000136	Boston	750	1.84
2019	E07000136	Boston	734	1.84
2020	E07000136	Boston	655	1.62
2021	E07000136	Boston	705	1.67
2022	E07000136	Boston	686	1.67
2023	E07000136	Boston	650	1.64	9.1	52.5
2015	E07000137	East Lindsey	1211	1.98
2016	E07000137	East Lindsey	1173	1.93
2017	E07000137	East Lindsey	1186	1.95
2018	E07000137	East Lindsey	1122	1.83
2019	E07000137	East Lindsey	1081	1.76
2020	E07000137	East Lindsey	1026	1.68
2021	E07000137	East Lindsey	1070	1.66
2022	E07000137	East Lindsey	1018	1.59
2023	E07000137	East Lindsey	930	1.46	6.4	47.3
2015	E07000138	Lincoln	1287	1.7
2016	E07000138	Lincoln	1176	1.56
2017	E07000138	Lincoln	1162	1.55
2018	E07000138	Lincoln	1082	1.46
2019	E07000138	Lincoln	1021	1.36
2020	E07000138	Lincoln	1068	1.49
2021	E07000138	Lincoln	949	1.17
2022	E07000138	Lincoln	979	1.23
2023	E07000138	Lincoln	903	1.13	8.7	36.5
2015	E07000139	North Kesteven	1124	1.94
2016	E07000139	North Kesteven	1110	1.85
2017	E07000139	North Kesteven	1072	1.73
2018	E07000139	North Kesteven	1041	1.64
2019	E07000139	North Kesteven	991	1.55
2020	E07000139	North Kesteven	984	1.52
2021	E07000139	North Kesteven	962	1.46
2022	E07000139	North Kesteven	900	1.36
2023	E07000139	North Kesteven	904	1.36	7.5	45.5
2015	E07000140	South Holland	957	1.94
2016	E07000140	South Holland	963	1.93
2017	E07000140	South Holland	987	1.96
2018	E07000140	South Holland	927	1.83
2019	E07000140	South Holland	903	1.78
2020	E07000140	South Holland	854	1.66
2021	E07000140	South Holland	901	1.7
2022	E07000140	South Holland	868	1.64
2023	E07000140	South Holland	802	1.51	8.2	50.2
2015	E07000141	South Kesteven	1477	1.99
2016	E07000141	South Kesteven	1368	1.85
2017	E07000141	South Kesteven	1371	1.82
2018	E07000141	South Kesteven	1239	1.67
2019	E07000141	South Kesteven	1249	1.71
2020	E07000141	South Kesteven	1221	1.67
2021	E07000141	South Kesteven	1207	1.54
2022	E07000141	South Kesteven	1170	1.49
2023	E07000141	South Kesteven	1088	1.36	7.5	44.8
2015	E07000142	West Lindsey	901	1.97
2016	E07000142	West Lindsey	898	1.92
2017	E07000142	West Lindsey	871	1.83
2018	E07000142	West Lindsey	856	1.79
2019	E07000142	West Lindsey	788	1.64
2020	E07000142	West Lindsey	792	1.63
2021	E07000142	West Lindsey	765	1.54
2022	E07000142	West Lindsey	776	1.54
2023	E07000142	West Lindsey	721	1.45	7.4	47.1
2015	E07000143	Breckland	1386	1.93
2016	E07000143	Breckland	1434	1.97
2017	E07000143	Breckland	1372	1.86
2018	E07000143	Breckland	1331	1.8
2019	E07000143	Breckland	1293	1.75
2020	E07000143	Breckland	1236	1.66
2021	E07000143	Breckland	1303	1.69
2022	E07000143	Breckland	1210	1.57
2023	E07000143	Breckland	1181	1.55	8.1	51.8
2015	E07000144	Broadland	1141	1.84
2016	E07000144	Broadland	1103	1.75
2017	E07000144	Broadland	1121	1.74
2018	E07000144	Broadland	1142	1.74
2019	E07000144	Broadland	1041	1.55
2020	E07000144	Broadland	973	1.41
2021	E07000144	Broadland	1081	1.56
2022	E07000144	Broadland	1068	1.51
2023	E07000144	Broadland	1057	1.45	7.8	49
2015	E07000145	Great Yarmouth	1070	1.97
2016	E07000145	Great Yarmouth	1086	1.99
2017	E07000145	Great Yarmouth	1052	1.95
2018	E07000145	Great Yarmouth	1048	1.98
2019	E07000145	Great Yarmouth	964	1.83
2020	E07000145	Great Yarmouth	932	1.78
2021	E07000145	Great Yarmouth	888	1.57
2022	E07000145	Great Yarmouth	905	1.61
2023	E07000145	Great Yarmouth	871	1.57	8.7	52.6
2015	E07000146	King’s Lynn and West Norfolk	1641	2.08
2016	E07000146	King's Lynn and West Norfolk	1580	2.03
2017	E07000146	King's Lynn and West Norfolk	1523	1.97
2018	E07000146	King's Lynn and West Norfolk	1426	1.88
2019	E07000146	King's Lynn and West Norfolk	1412	1.9
2020	E07000146	King's Lynn and West Norfolk	1336	1.8
2021	E07000146	King's Lynn and West Norfolk	1350	1.6
2022	E07000146	King's Lynn and West Norfolk	1348	1.62
2023	E07000146	King's Lynn and West Norfolk	1246	1.53	8	51.3
2015	E07000147	North Norfolk	774	1.79
2016	E07000147	North Norfolk	789	1.81
2017	E07000147	North Norfolk	753	1.71
2018	E07000147	North Norfolk	708	1.61
2019	E07000147	North Norfolk	682	1.55
2020	E07000147	North Norfolk	600	1.36
2021	E07000147	North Norfolk	625	1.43
2022	E07000147	North Norfolk	612	1.42
2023	E07000147	North Norfolk	579	1.36	5.6	44.3
2015	E07000148	Norwich	1711	1.46
2016	E07000148	Norwich	1728	1.46
2017	E07000148	Norwich	1554	1.35
2018	E07000148	Norwich	1530	1.34
2019	E07000148	Norwich	1471	1.31
2020	E07000148	Norwich	1342	1.21
2021	E07000148	Norwich	1333	1.14
2022	E07000148	Norwich	1313	1.12
2023	E07000148	Norwich	1290	1.09	8.9	35.9
2015	E07000149	South Norfolk	1329	1.95
2016	E07000149	South Norfolk	1337	1.95
2017	E07000149	South Norfolk	1295	1.83
2018	E07000149	South Norfolk	1251	1.71
2019	E07000149	South Norfolk	1220	1.63
2020	E07000149	South Norfolk	1224	1.58
2021	E07000149	South Norfolk	1273	1.61
2022	E07000149	South Norfolk	1223	1.53
2023	E07000149	South Norfolk	1181	1.46	8.1	49.2
2015	E07000150	Corby	1004	2.16
2016	E07000150	Corby	1004	2.15
2017	E07000150	Corby	962	2.04
2018	E07000150	Corby	888	1.86
2019	E07000150	Corby	956	1.97
2015	E07000151	Daventry	763	1.91
2016	E07000151	Daventry	819	2
2017	E07000151	Daventry	824	1.93
2018	E07000151	Daventry	903	2.01
2019	E07000151	Daventry	861	1.85
2015	E07000152	East Northamptonshire	901	1.87
2016	E07000152	East Northamptonshire	997	2.05
2017	E07000152	East Northamptonshire	970	1.94
2018	E07000152	East Northamptonshire	910	1.81
2019	E07000152	East Northamptonshire	895	1.76
2015	E07000153	Kettering	1272	2.18
2016	E07000153	Kettering	1250	2.13
2017	E07000153	Kettering	1155	1.93
2018	E07000153	Kettering	1191	1.95
2019	E07000153	Kettering	1213	1.99
2015	E07000154	Northampton	3249	2.01
2016	E07000154	Northampton	3278	2.02
2017	E07000154	Northampton	3169	2.01
2018	E07000154	Northampton	3000	1.95
2019	E07000154	Northampton	2909	1.96
2015	E07000155	South Northamptonshire	886	1.93
2016	E07000155	South Northamptonshire	806	1.76
2017	E07000155	South Northamptonshire	865	1.85
2018	E07000155	South Northamptonshire	909	1.85
2019	E07000155	South Northamptonshire	860	1.69
2015	E07000156	Wellingborough	979	2.18
2016	E07000156	Wellingborough	959	2.13
2017	E07000156	Wellingborough	952	2.08
2018	E07000156	Wellingborough	891	1.96
2019	E07000156	Wellingborough	916	2.06
2015	E07000163	Craven	464	1.9
2016	E07000163	Craven	432	1.74
2017	E07000163	Craven	465	1.85
2018	E07000163	Craven	470	1.84
2019	E07000163	Craven	419	1.61
2020	E07000163	Craven	411	1.58
2021	E07000163	Craven	399	1.49
2022	E07000163	Craven	420	1.54
2015	E07000164	Hambleton	764	1.85
2016	E07000164	Hambleton	803	1.93
2017	E07000164	Hambleton	769	1.84
2018	E07000164	Hambleton	720	1.7
2019	E07000164	Hambleton	645	1.52
2020	E07000164	Hambleton	625	1.45
2021	E07000164	Hambleton	691	1.55
2022	E07000164	Hambleton	700	1.56
2015	E07000165	Harrogate	1494	1.95
2016	E07000165	Harrogate	1475	1.98
2017	E07000165	Harrogate	1400	1.78
2018	E07000165	Harrogate	1357	1.72
2019	E07000165	Harrogate	1284	1.67
2020	E07000165	Harrogate	1257	1.64
2021	E07000165	Harrogate	1356	1.59
2022	E07000165	Harrogate	1204	1.39
2015	E07000166	Richmondshire	540	2.13
2016	E07000166	Richmondshire	555	2.14
2017	E07000166	Richmondshire	503	1.91
2018	E07000166	Richmondshire	513	2.01
2019	E07000166	Richmondshire	417	1.63
2020	E07000166	Richmondshire	410	1.62
2021	E07000166	Richmondshire	450	1.76
2022	E07000166	Richmondshire	384	1.54
2015	E07000167	Ryedale	476	2
2016	E07000167	Ryedale	439	1.8
2017	E07000167	Ryedale	427	1.68
2018	E07000167	Ryedale	413	1.59
2019	E07000167	Ryedale	460	1.76
2020	E07000167	Ryedale	412	1.57
2021	E07000167	Ryedale	412	1.53
2022	E07000167	Ryedale	406	1.5
2015	E07000168	Scarborough	976	1.81
2016	E07000168	Scarborough	1034	1.97
2017	E07000168	Scarborough	978	1.86
2018	E07000168	Scarborough	918	1.74
2019	E07000168	Scarborough	924	1.79
2020	E07000168	Scarborough	894	1.72
2021	E07000168	Scarborough	872	1.59
2022	E07000168	Scarborough	860	1.59
2015	E07000169	Selby	929	1.94
2016	E07000169	Selby	974	2
2017	E07000169	Selby	899	1.81
2018	E07000169	Selby	921	1.81
2019	E07000169	Selby	900	1.72
2020	E07000169	Selby	885	1.66
2021	E07000169	Selby	953	1.71
2022	E07000169	Selby	960	1.69
2015	E07000170	Ashfield	1488	1.94
2016	E07000170	Ashfield	1442	1.87
2017	E07000170	Ashfield	1477	1.86
2018	E07000170	Ashfield	1341	1.68
2019	E07000170	Ashfield	1361	1.68
2020	E07000170	Ashfield	1238	1.54
2021	E07000170	Ashfield	1305	1.65
2022	E07000170	Ashfield	1314	1.63
2023	E07000170	Ashfield	1200	1.49	9.3	50.7
2015	E07000171	Bassetlaw	1231	2.03
2016	E07000171	Bassetlaw	1274	2.12
2017	E07000171	Bassetlaw	1197	1.95
2018	E07000171	Bassetlaw	1118	1.8
2019	E07000171	Bassetlaw	1126	1.8
2020	E07000171	Bassetlaw	1080	1.71
2021	E07000171	Bassetlaw	1110	1.66
2022	E07000171	Bassetlaw	1067	1.58
2023	E07000171	Bassetlaw	1130	1.62	9.2	55.5
2015	E07000172	Broxtowe	1196	1.73
2016	E07000172	Broxtowe	1195	1.72
2017	E07000172	Broxtowe	1073	1.54
2018	E07000172	Broxtowe	1094	1.57
2019	E07000172	Broxtowe	1034	1.46
2020	E07000172	Broxtowe	966	1.35
2021	E07000172	Broxtowe	989	1.39
2022	E07000172	Broxtowe	925	1.29
2023	E07000172	Broxtowe	937	1.27	8.3	43.8
2015	E07000173	Gedling	1305	1.9
2016	E07000173	Gedling	1269	1.82
2017	E07000173	Gedling	1193	1.69
2018	E07000173	Gedling	1136	1.6
2019	E07000173	Gedling	1098	1.54
2020	E07000173	Gedling	1123	1.53
2021	E07000173	Gedling	1102	1.5
2022	E07000173	Gedling	1051	1.44
2023	E07000173	Gedling	1087	1.49	9.2	51.7
2015	E07000174	Mansfield	1284	1.91
2016	E07000174	Mansfield	1281	1.9
2017	E07000174	Mansfield	1309	1.93
2018	E07000174	Mansfield	1151	1.7
2019	E07000174	Mansfield	1182	1.75
2020	E07000174	Mansfield	1140	1.73
2021	E07000174	Mansfield	1146	1.64
2022	E07000174	Mansfield	1105	1.61
2023	E07000174	Mansfield	1036	1.52	9.2	50.4
2015	E07000175	Newark and Sherwood	1225	1.92
2016	E07000175	Newark and Sherwood	1187	1.84
2017	E07000175	Newark and Sherwood	1197	1.8
2018	E07000175	Newark and Sherwood	1158	1.73
2019	E07000175	Newark and Sherwood	1078	1.61
2020	E07000175	Newark and Sherwood	1155	1.7
2021	E07000175	Newark and Sherwood	1205	1.71
2022	E07000175	Newark and Sherwood	1075	1.51
2023	E07000175	Newark and Sherwood	1079	1.51	8.6	50.7
2015	E07000176	Rushcliffe	1069	1.65
2016	E07000176	Rushcliffe	1039	1.6
2017	E07000176	Rushcliffe	1090	1.65
2018	E07000176	Rushcliffe	1063	1.59
2019	E07000176	Rushcliffe	1024	1.5
2020	E07000176	Rushcliffe	1009	1.42
2021	E07000176	Rushcliffe	1048	1.5
2022	E07000176	Rushcliffe	1012	1.44
2023	E07000176	Rushcliffe	997	1.39	8	46.5
2015	E07000177	Cherwell	1848	2.02
2016	E07000177	Cherwell	1836	2.03
2017	E07000177	Cherwell	1789	1.96
2018	E07000177	Cherwell	1754	1.89
2019	E07000177	Cherwell	1810	1.98
2020	E07000177	Cherwell	1734	1.89
2021	E07000177	Cherwell	1884	1.71
2022	E07000177	Cherwell	1799	1.61
2023	E07000177	Cherwell	1734	1.56	10.4	54.3
2015	E07000178	Oxford	1899	1.48
2016	E07000178	Oxford	1811	1.43
2017	E07000178	Oxford	1624	1.46
2018	E07000178	Oxford	1662	1.57
2019	E07000178	Oxford	1541	1.58
2020	E07000178	Oxford	1408	1.61
2021	E07000178	Oxford	1374	1.05
2022	E07000178	Oxford	1421	1.06
2023	E07000178	Oxford	1444	1.07	8.7	32.1
2015	E07000179	South Oxfordshire	1544	2.08
2016	E07000179	South Oxfordshire	1540	2.1
2017	E07000179	South Oxfordshire	1494	1.97
2018	E07000179	South Oxfordshire	1413	1.9
2019	E07000179	South Oxfordshire	1400	1.87
2020	E07000179	South Oxfordshire	1366	1.76
2021	E07000179	South Oxfordshire	1518	1.69
2022	E07000179	South Oxfordshire	1406	1.58
2023	E07000179	South Oxfordshire	1430	1.57	9.3	54.2
2015	E07000180	Vale of White Horse	1413	1.94
2016	E07000180	Vale of White Horse	1436	1.96
2017	E07000180	Vale of White Horse	1412	1.83
2018	E07000180	Vale of White Horse	1479	1.86
2019	E07000180	Vale of White Horse	1501	1.86
2020	E07000180	Vale of White Horse	1389	1.68
2021	E07000180	Vale of White Horse	1492	1.69
2022	E07000180	Vale of White Horse	1519	1.72
2023	E07000180	Vale of White Horse	1431	1.56	9.8	54.5
2015	E07000181	West Oxfordshire	1189	1.96
2016	E07000181	West Oxfordshire	1134	1.89
2017	E07000181	West Oxfordshire	1033	1.71
2018	E07000181	West Oxfordshire	1057	1.75
2019	E07000181	West Oxfordshire	1035	1.72
2020	E07000181	West Oxfordshire	1034	1.7
2021	E07000181	West Oxfordshire	1112	1.65
2022	E07000181	West Oxfordshire	1056	1.54
2023	E07000181	West Oxfordshire	1105	1.57	9.3	54.5
2015	E07000187	Mendip	1171	2.08
2016	E07000187	Mendip	1080	1.91
2017	E07000187	Mendip	1050	1.84
2018	E07000187	Mendip	1081	1.87
2019	E07000187	Mendip	1075	1.86
2020	E07000187	Mendip	947	1.61
2021	E07000187	Mendip	1049	1.73
2022	E07000187	Mendip	960	1.59
2015	E07000188	Sedgemoor	1288	2.05
2016	E07000188	Sedgemoor	1298	2.05
2017	E07000188	Sedgemoor	1225	1.93
2018	E07000188	Sedgemoor	1079	1.68
2019	E07000188	Sedgemoor	1168	1.82
2020	E07000188	Sedgemoor	1095	1.71
2021	E07000188	Sedgemoor	1175	1.7
2022	E07000188	Sedgemoor	1132	1.64
2015	E07000189	South Somerset	1674	2
2016	E07000189	South Somerset	1651	1.99
2017	E07000189	South Somerset	1647	1.95
2018	E07000189	South Somerset	1591	1.89
2019	E07000189	South Somerset	1542	1.85
2020	E07000189	South Somerset	1505	1.81
2021	E07000189	South Somerset	1501	1.61
2022	E07000189	South Somerset	1392	1.5
2015	E07000190	Taunton Deane	1222	1.91
2016	E07000190	Taunton Deane	1206	1.87
2017	E07000190	Taunton Deane	1208	1.85
2015	E07000191	West Somerset	269	1.89
2016	E07000191	West Somerset	235	1.71
2017	E07000191	West Somerset	237	1.69
2015	E07000192	Cannock Chase	1056	1.73
2016	E07000192	Cannock Chase	1052	1.74
2017	E07000192	Cannock Chase	1072	1.73
2018	E07000192	Cannock Chase	1065	1.69
2019	E07000192	Cannock Chase	1121	1.77
2020	E07000192	Cannock Chase	1023	1.61
2021	E07000192	Cannock Chase	1047	1.62
2022	E07000192	Cannock Chase	970	1.51
2023	E07000192	Cannock Chase	1036	1.56	10.1	54.3
2015	E07000193	East Staffordshire	1449	2.14
2016	E07000193	East Staffordshire	1455	2.14
2017	E07000193	East Staffordshire	1353	1.99
2018	E07000193	East Staffordshire	1312	1.93
2019	E07000193	East Staffordshire	1363	1.98
2020	E07000193	East Staffordshire	1312	1.9
2021	E07000193	East Staffordshire	1355	1.75
2022	E07000193	East Staffordshire	1327	1.7
2023	E07000193	East Staffordshire	1305	1.67	10.2	56.6
2015	E07000194	Lichfield	910	1.71
2016	E07000194	Lichfield	976	1.83
2017	E07000194	Lichfield	997	1.85
2018	E07000194	Lichfield	885	1.63
2019	E07000194	Lichfield	991	1.79
2020	E07000194	Lichfield	913	1.6
2021	E07000194	Lichfield	977	1.66
2022	E07000194	Lichfield	932	1.54
2023	E07000194	Lichfield	921	1.47	8.4	51.3
2015	E07000195	Newcastle-under-Lyme	1244	1.58
2016	E07000195	Newcastle-under-Lyme	1194	1.48
2017	E07000195	Newcastle-under-Lyme	1196	1.46
2018	E07000195	Newcastle-under-Lyme	1131	1.37
2019	E07000195	Newcastle-under-Lyme	1089	1.31
2020	E07000195	Newcastle-under-Lyme	1126	1.35
2021	E07000195	Newcastle-under-Lyme	1100	1.46
2022	E07000195	Newcastle-under-Lyme	1100	1.42
2023	E07000195	Newcastle-under-Lyme	1061	1.31	8.3	42.5
2015	E07000196	South Staffordshire	915	1.69
2016	E07000196	South Staffordshire	965	1.78
2017	E07000196	South Staffordshire	955	1.74
2018	E07000196	South Staffordshire	931	1.69
2019	E07000196	South Staffordshire	835	1.49
2020	E07000196	South Staffordshire	865	1.54
2021	E07000196	South Staffordshire	946	1.69
2022	E07000196	South Staffordshire	925	1.63
2023	E07000196	South Staffordshire	811	1.42	7.2	47.6
2015	E07000197	Stafford	1228	1.72
2016	E07000197	Stafford	1280	1.76
2017	E07000197	Stafford	1219	1.65
2018	E07000197	Stafford	1303	1.73
2019	E07000197	Stafford	1293	1.69
2020	E07000197	Stafford	1165	1.49
2021	E07000197	Stafford	1256	1.59
2022	E07000197	Stafford	1232	1.53
2023	E07000197	Stafford	1142	1.41	8.1	48
2015	E07000198	Staffordshire Moorlands	798	1.69
2016	E07000198	Staffordshire Moorlands	847	1.77
2017	E07000198	Staffordshire Moorlands	816	1.68
2018	E07000198	Staffordshire Moorlands	800	1.64
2019	E07000198	Staffordshire Moorlands	760	1.56
2020	E07000198	Staffordshire Moorlands	736	1.52
2021	E07000198	Staffordshire Moorlands	731	1.54
2022	E07000198	Staffordshire Moorlands	678	1.43
2023	E07000198	Staffordshire Moorlands	697	1.47	7.3	48.5
2015	E07000199	Tamworth	908	1.83
2016	E07000199	Tamworth	922	1.89
2017	E07000199	Tamworth	883	1.83
2018	E07000199	Tamworth	872	1.8
2019	E07000199	Tamworth	849	1.78
2020	E07000199	Tamworth	805	1.69
2021	E07000199	Tamworth	868	1.71
2022	E07000199	Tamworth	857	1.67
2023	E07000199	Tamworth	766	1.49	9.5	50.8
2015	E07000200	Babergh	819	1.98
2016	E07000200	Babergh	739	1.79
2017	E07000200	Babergh	777	1.82
2018	E07000200	Babergh	707	1.66
2019	E07000200	Babergh	725	1.67
2020	E07000200	Babergh	721	1.62
2021	E07000200	Babergh	764	1.66
2022	E07000200	Babergh	718	1.52
2023	E07000200	Babergh	712	1.47	7.4	48.2
2015	E07000201	Forest Heath	991	2.22
2016	E07000201	Forest Heath	1016	2.31
2017	E07000201	Forest Heath	970	2.09
2015	E07000202	Ipswich	1978	2.06
2016	E07000202	Ipswich	1985	2.11
2017	E07000202	Ipswich	1825	1.88
2018	E07000202	Ipswich	1745	1.85
2019	E07000202	Ipswich	1753	1.91
2020	E07000202	Ipswich	1564	1.72
2021	E07000202	Ipswich	1623	1.66
2022	E07000202	Ipswich	1516	1.59
2023	E07000202	Ipswich	1449	1.56	10.4	52.5
2015	E07000203	Mid Suffolk	879	1.8
2016	E07000203	Mid Suffolk	823	1.67
2017	E07000203	Mid Suffolk	814	1.64
2018	E07000203	Mid Suffolk	823	1.61
2019	E07000203	Mid Suffolk	827	1.58
2020	E07000203	Mid Suffolk	839	1.56
2021	E07000203	Mid Suffolk	873	1.6
2022	E07000203	Mid Suffolk	925	1.62
2023	E07000203	Mid Suffolk	904	1.54	8.4	52.6
2015	E07000204	St Edmundsbury	1174	1.9
2016	E07000204	St Edmundsbury	1135	1.84
2017	E07000204	St Edmundsbury	1107	1.78
2015	E07000205	Suffolk Coastal	1060	2.01
2016	E07000205	Suffolk Coastal	1005	1.93
2017	E07000205	Suffolk Coastal	1053	1.88
2015	E07000206	Waveney	1127	1.89
2016	E07000206	Waveney	1161	1.96
2017	E07000206	Waveney	1128	1.85
2015	E07000207	Elmbridge	1755	2.31
2016	E07000207	Elmbridge	1646	2.23
2017	E07000207	Elmbridge	1659	2.16
2018	E07000207	Elmbridge	1526	2.05
2019	E07000207	Elmbridge	1478	2.02
2020	E07000207	Elmbridge	1496	2.07
2021	E07000207	Elmbridge	1474	1.8
2022	E07000207	Elmbridge	1386	1.71
2023	E07000207	Elmbridge	1287	1.6	9.2	53.8
2015	E07000208	Epsom and Ewell	958	1.95
2016	E07000208	Epsom and Ewell	950	1.91
2017	E07000208	Epsom and Ewell	943	1.94
2018	E07000208	Epsom and Ewell	904	1.89
2019	E07000208	Epsom and Ewell	824	1.71
2020	E07000208	Epsom and Ewell	864	1.8
2021	E07000208	Epsom and Ewell	813	1.58
2022	E07000208	Epsom and Ewell	814	1.61
2023	E07000208	Epsom and Ewell	744	1.48	9.1	48.8
2015	E07000209	Guildford	1513	1.58
2016	E07000209	Guildford	1533	1.59
2017	E07000209	Guildford	1393	1.46
2018	E07000209	Guildford	1378	1.47
2019	E07000209	Guildford	1264	1.35
2020	E07000209	Guildford	1219	1.3
2021	E07000209	Guildford	1370	1.51
2022	E07000209	Guildford	1305	1.41
2023	E07000209	Guildford	1319	1.36	8.8	43.1
2015	E07000210	Mole Valley	802	1.91
2016	E07000210	Mole Valley	770	1.85
2017	E07000210	Mole Valley	787	1.85
2018	E07000210	Mole Valley	775	1.84
2019	E07000210	Mole Valley	750	1.82
2020	E07000210	Mole Valley	703	1.7
2021	E07000210	Mole Valley	745	1.7
2022	E07000210	Mole Valley	728	1.67
2023	E07000210	Mole Valley	677	1.54	7.7	50.7
2015	E07000211	Reigate and Banstead	1743	1.9
2016	E07000211	Reigate and Banstead	1796	1.93
2017	E07000211	Reigate and Banstead	1719	1.88
2018	E07000211	Reigate and Banstead	1709	1.86
2019	E07000211	Reigate and Banstead	1710	1.88
2020	E07000211	Reigate and Banstead	1677	1.85
2021	E07000211	Reigate and Banstead	1750	1.74
2022	E07000211	Reigate and Banstead	1618	1.59
2023	E07000211	Reigate and Banstead	1546	1.5	9.9	53.1
2015	E07000212	Runnymede	964	1.68
2016	E07000212	Runnymede	954	1.64
2017	E07000212	Runnymede	893	1.53
2018	E07000212	Runnymede	975	1.62
2019	E07000212	Runnymede	895	1.42
2020	E07000212	Runnymede	883	1.38
2021	E07000212	Runnymede	934	1.6
2022	E07000212	Runnymede	916	1.56
2023	E07000212	Runnymede	879	1.46	9.7	44.6
2015	E07000213	Spelthorne	1291	2.02
2016	E07000213	Spelthorne	1346	2.14
2017	E07000213	Spelthorne	1204	1.92
2018	E07000213	Spelthorne	1229	1.98
2019	E07000213	Spelthorne	1230	2
2020	E07000213	Spelthorne	1119	1.84
2021	E07000213	Spelthorne	1180	1.71
2022	E07000213	Spelthorne	1110	1.6
2023	E07000213	Spelthorne	1153	1.66	11.1	58
2015	E07000214	Surrey Heath	972	1.98
2016	E07000214	Surrey Heath	884	1.83
2017	E07000214	Surrey Heath	865	1.77
2018	E07000214	Surrey Heath	792	1.63
2019	E07000214	Surrey Heath	837	1.71
2020	E07000214	Surrey Heath	798	1.65
2021	E07000214	Surrey Heath	874	1.64
2022	E07000214	Surrey Heath	838	1.56
2023	E07000214	Surrey Heath	849	1.56	9.2	53.2
2015	E07000215	Tandridge	964	2.01
2016	E07000215	Tandridge	956	1.96
2017	E07000215	Tandridge	916	1.84
2018	E07000215	Tandridge	984	1.99
2019	E07000215	Tandridge	894	1.77
2020	E07000215	Tandridge	896	1.78
2021	E07000215	Tandridge	983	1.96
2022	E07000215	Tandridge	826	1.64
2023	E07000215	Tandridge	851	1.7	9.5	55.2
2008	E07000216	Adur	646	1.96
2015	E07000216	Waverley	1282	2.05
2016	E07000216	Waverley	1251	2
2017	E07000216	Waverley	1211	1.93
2018	E07000216	Waverley	1191	1.92
2019	E07000216	Waverley	1133	1.85
2020	E07000216	Waverley	1040	1.74
2021	E07000216	Waverley	1207	1.74
2022	E07000216	Waverley	1075	1.55
2023	E07000216	Waverley	1089	1.54	8.2	49.1
2009	E07000217	Adur	682	2.08
2015	E07000217	Woking	1298	2.04
2016	E07000217	Woking	1337	2.14
2017	E07000217	Woking	1291	1.99
2018	E07000217	Woking	1286	2.04
2019	E07000217	Woking	1177	1.96
2020	E07000217	Woking	1185	2.05
2021	E07000217	Woking	1121	1.57
2022	E07000217	Woking	1124	1.61
2023	E07000217	Woking	1080	1.55	10.3	53.9
2010	E07000218	Adur	718	2.18
2015	E07000218	North Warwickshire	664	1.95
2016	E07000218	North Warwickshire	614	1.78
2017	E07000218	North Warwickshire	679	1.91
2018	E07000218	North Warwickshire	640	1.76
2019	E07000218	North Warwickshire	598	1.62
2020	E07000218	North Warwickshire	570	1.55
2021	E07000218	North Warwickshire	660	1.74
2022	E07000218	North Warwickshire	651	1.68
[truncated: 4,371 more rows]

## Sheet: Swindon & Oxfordshire
		1974	1975	1976	1977	1978	1979	1980	1981	1982	1983	1984	1985	1986	1987	1988	1989	1990	1991	1992	1993	1994	1995	1996	1997	1998	1999	2000	2001	2002	2003	2004	2005	2006	2007	2008	2009	2010	2011	2012	2013	2014	2015	2016	2017	2018	2019	2020	2021
	England	603153	568900	550383	536953	562589	601316	618401	598163	589711	593255	600573	619301	623609	643330	654363	649357	666920	660806	651784	636473	628956	613257	614184	607216	602111	589468	572826	563744	565709	589851	607184	613028	635748	655357	672809	671058	687007	688120	694241	664517	661496	664399	663157	646794	625651	610505	585195	595948
0.012571	England to Oxfordshire (at 2006)	7582.25	7151.65	6918.87	6750.05	7072.32	7559.15	7773.93	7519.52	7413.27	7457.82	7549.81	7785.24	7839.4	8087.31	8226.01	8163.08	8383.86	8307	8193.59	8001.11	7906.62	7709.27	7720.92	7633.32	7569.15	7410.21	7201.01	7086.84	7111.54	7415.03	7632.92	7706.39	7992	8238.51	8457.89	8435.88	8636.38	8650.37	8727.32	8353.66	8315.68	8352.17	8336.56	8130.86	7865.07	7674.67	7356.5	7491.67
	Oxfordshire (actual up to 2023)	6994	6635	6438	6305	6525	6940	7219	6904	6925	6813	6955	7125	7252	7427	7702	7715	7856	7961	7843	7687	7639	7472	7485	7476	7449	7354	7217	7019	6985	7297	7609	7575	7992	8148	8307	8134	8439	8502	8217	7867	7775	7893	7757	7532	7365	7287	6931	7380
0.00401889	England to Swindon (at 2006)	2424	2286.35	2211.93	2157.95	2260.98	2416.62	2485.28	2403.95	2369.98	2384.23	2413.64	2488.9	2506.21	2585.47	2629.81	2609.69	2680.28	2655.71	2619.45	2557.91	2527.7	2464.61	2468.34	2440.33	2419.82	2369.01	2302.12	2265.62	2273.52	2370.55	2440.2	2463.69	2555	2633.81	2703.94	2696.91	2761	2765.48	2790.08	2670.62	2658.48	2670.15	2665.15	2599.39	2514.42	2453.55	2351.83	2395.05
	Swindon (actual to 2023)																								2441	2386	2374	2273	2239	2242	2331	2374	2480	2555	2835	2843	2759	3004	2990	3073	2911	2923	2847	2848	2840	2591	2632	2519	2580
		Note how Swindon is trending upward against England
[truncated: 24 more columns]

## Sheet: County Durham
		1974	1975	1976	1977	1978	1979	1980	1981	1982	1983	1984	1985	1986	1987	1988	1989	1990	1991	1992	1993	1994	1995	1996	1997	1998	1999	2000	2001	2002	2003	2004	2005	2006	2007	2008	2009	2010	2011	2012	2013	2014	2015	2016	2017	2018	2019	2020	2021
	England	603153	568900	550383	536953	562589	601316	618401	598163	589711	593255	600573	619301	623609	643330	654363	649357	666920	660806	651784	636473	628956	613257	614184	607216	602111	589468	572826	563744	565709	589851	607184	613028	635748	655357	672809	671058	687007	688120	694241	664517	661496	664399	663157	646794	625651	610505	585195	595948
0.00849708	England to County Durham (at 2006)	5125.04	4833.99	4676.65	4562.53	4780.36	5109.43	5254.6	5082.64	5010.82	5040.93	5103.12	5262.25	5298.85	5466.42	5560.17	5517.64	5666.87	5614.92	5538.26	5408.16	5344.29	5210.89	5218.77	5159.56	5116.18	5008.76	4867.35	4790.18	4806.87	5012.01	5159.29	5208.95	5402	5568.62	5716.91	5702.03	5837.55	5847.01	5899.02	5646.45	5620.78	5645.45	5634.9	5495.86	5316.21	5187.51	4972.45	5063.82
	County Durham (actual up to 2023)																							5380	5222	5185	5192	4859	4768	4900	4929	5344	5189	5402	5631	5686	5453	5846	5829	5701	5388	5361	5355	5304	5033	4868	4766	4668	4592
0.00375149	England to Stockton (at 2006)	2262.72	2134.22	2064.75	2014.37	2110.55	2255.83	2319.92	2244	2212.29	2225.59	2253.04	2323.3	2339.46	2413.44	2454.83	2436.05	2501.94	2479	2445.16	2387.72	2359.52	2300.63	2304.1	2277.96	2258.81	2211.38	2148.95	2114.88	2122.25	2212.82	2277.84	2299.77	2385	2458.56	2524.03	2517.46	2577.3	2581.47	2604.44	2492.93	2481.59	2492.48	2487.82	2426.44	2347.12	2290.3	2195.35	2235.69
	Stockton-onTees (actual to 2023)	2560	2362	2384	2318	2559	2709	2690	2614	2541	2504	2684	2625	2591	2593	2572	2512	2629	2622	2435	2458	2249	2141	2226	2107	2097	2066	1963	1942	2016	2115	2117	2241	2385	2276	2449	2443	2478	2432	2444	2414	2329	2274	2298	2144	2112	2090	1923	1871
		Note how Swindon is trending upward against England
	County Durham	7602	7286	6965	6890	7285	8161	7881	7683	7566	7473	7330	7582	7483	7468	7493	7355	7899	7902	7866	7409	7058	6954	6890	6777	6724	6450	6040	4768	4900	4929	5344	5189	5402	5631	5686	5453	5846	5829	5701	5388	5361	5355	5304	5033	4868	4766	4668	4592
	Darlington	1237	1138	1178	1134	1199	1240	1282	1305	1202	1254	1223	1287	1237	1304	1313	1346	1412	1431	1384	1332	1265	1262	1189	1177	1163	1188	1053	1078	1139	1179	1254	1218	1282	1257	1337	1337	1357	1306	1359	1227	1226	1217	1154	1137	1112	1026	1067	1047
	Durham	1078	1083	986	990	1064	1218	1071	1098	1043	992	921	986	925	899	913	874	946	907	949	917	844	832	835	831	829	857	780	715	801	790	806	788	773	872	838	797	940	853.993	888.65	802.335	801.681	795.796	754.601	743.484	727.137	670.901	697.711	684.633
	Hartlepool	1232	1254	1216	1154	1224	1345	1301	1253	1273	1266	1340	1300	1357	1347	1355	1291	1294	1360	1268	1271	1248	1258	1130	1107	1096	1081	1063	1031	1010	1065	1073	1116	1188	1173	1164	1177	1134	1193	1137	1021	1043	1080	1051	1006	1032	938	931	932
	Stockton-on-Tees	2560	2362	2384	2318	2559	2709	2690	2614	2541	2504	2684	2625	2591	2593	2572	2512	2629	2622	2435	2458	2249	2141	2226	2107	2097	2066	1963	1942	2016	2115	2117	2241	2385	2276	2449	2443	2478	2432	2444	2414	2329	2274	2298	2144	2112	2090	1923	1871
	Sum Darlington to Stockton	6107	5837	5764	5596	6046	6512	6344	6270	6059	6016	6168	6198	6110	6143	6153	6023	6281	6320	6036	5978	5606	5493	5380	5222	5185	5192	4859	4766	4966	5149	5250	5363	5628	5578	5788	5754	5909	5784.99	5828.65	5464.34	5399.68	5366.8	5257.6	5030.48	4983.14	4724.9	4618.71	4534.63
[truncated: 24 more columns]

## Sheet: Milton Keynes
		1974	1975	1976	1977	1978	1979	1980	1981	1982	1983	1984	1985	1986	1987	1988	1989	1990	1991	1992	1993	1994	1995	1996	1997	1998	1999	2000	2001	2002	2003	2004	2005	2006	2007	2008	2009	2010	2011	2012	2013	2014	2015	2016	2017	2018	2019	2020	2021
	England	603153	568900	550383	536953	562589	601316	618401	598163	589711	593255	600573	619301	623609	643330	654363	649357	666920	660806	651784	636473	628956	613257	614184	607216	602111	589468	572826	563744	565709	589851	607184	613028	635748	655357	672809	671058	687007	688120	694241	664517	661496	664399	663157	646794	625651	610505	585195	595948
0.00537163	England to MK (at 2006)	3239.91	3055.92	2956.45	2884.31	3022.02	3230.04	3321.82	3213.11	3167.71	3186.74	3226.05	3326.65	3349.79	3455.73	3514.99	3488.1	3582.44	3549.6	3501.14	3418.89	3378.52	3294.19	3299.17	3261.74	3234.31	3166.4	3077.01	3028.22	3038.78	3168.46	3261.56	3292.96	3415	3520.33	3614.08	3604.67	3690.34	3696.32	3729.2	3569.54	3553.31	3568.9	3562.23	3474.33	3360.76	3279.4	3143.45	3201.21
	MK actual	1529	1671	1888	1892	2118	2284	2489	2350	2367	2500	2609	2748	2745	2898	3039	2919	2955	3058	2897	2921	2858	2808	2912	2837	2879	2933	2896	2830	2881	3140	3193	3200	3415	3501	3767	3804	3912	3927	3887	3901	3667	3882	3649	3504	3451	3273	3219	3329
	MK forecast
Conversion factor
[truncated: 24 more columns]

[truncated: 5 more sheets: Southend, Woking, Warwick, Northern Ireland , Scotland ]
